# Supplementary material for: Influence of RNA extraction methods and library selection schemes on RNA-seq data
Source: BMC Genomics. 2014 Aug 11;15(1):675. doi: 10.1186/1471-2164-15-675 (PMC4148917; doi:10.1186/1471-2164-15-675)
Supplement: Supplementary file 2 — Additional file 2: Table S1: Mean exonic and intronic RPKM values of protein coding genes. The cumulated length of the exonic and intronic sequence used for the rpkm calculation is given in columns 7 and 8, respectively. The standard deviation (SD) of the is shown in the columns next to each mean rpkm values.The gene annotation is based on the Ensembl (v70). (XLS 8 MB) [file 12864_2014_6375_MOESM2_ESM.xls]

## Sheet: Sheet1
g	symbol	chr	strand	description	biotype	exon_length	intron.length	RPKM_EXON_PolyA_Trizol	RPKM_SD_EXON_PolyA_Trizol	RPKM_EXON_PolyA_Qiagen	RPKM_SD_EXON_PolyA_Qiagen	RPKM_EXON_RiboZ_Trizol	RPKM_SD_EXON_RiboZ_Trizol	RPKM_EXON_RiboZ_Qiagen	RPKM_SD_EXON_RiboZ_Qiagen	RPKM_EXON_RiboZ_Paris_cyt	RPKM_SD_EXON_RiboZ_Paris_cyt	RPKM_EXON_RiboZ_Paris_nuc	RPKM_SD_EXON_RiboZ_Paris_nuc	RPKM_INTRON_PolyA_Trizol	RPKM_SD_INTRON_PolyA_Trizol	RPKM_INTRON_PolyA_Qiagen	RPKM_SD_INTRON_PolyA_Qiagen	RPKM_INTRON_RiboZ_Trizol	RPKM_SD_INTRON_RiboZ_Trizol	RPKM_INTRON_RiboZ_Qiagen	RPKM_SD_INTRON_RiboZ_Qiagen	RPKM_INTRON_RiboZ_Paris_cyt	RPKM_SD_INTRON_RiboZ_Paris_cyt	RPKM_INTRON_RiboZ_Paris_nuc	RPKM_SD_INTRON_RiboZ_Paris_nuc
ENSG00000000003	TSPAN6	X	-1	tetraspanin 6 [Source:HGNC Symbol;Acc:11858]	protein_coding	2968	8346	47.24	1.26	45.56	1.15	31.4	2.78	41.9	1.19	38.94	0.06	12.08	2.24	0.28	0	0.21	0.02	0.35	0.04	0.28	0.01	0.16	0.03	1.98	0.19
ENSG00000000005	TNMD	X	1	tenomodulin [Source:HGNC Symbol;Acc:17757]	protein_coding	1610	13468	0.06	0.06	0.05	0.02	0.03	0.01	0.02	0	0.03	0.05	0.04	0.03	0.01	0	0	0	0.01	0	0.01	0.01	0.01	0.01	0.01	0
ENSG00000000419	DPM1	20	-1	dolichyl-phosphate mannosyltransferase polypeptide 1, catalytic subunit [Source:HGNC Symbol;Acc:3005]	protein_coding	1207	22473	39.62	0.14	35.49	1.84	26.42	0.56	32.73	1.26	31.04	0.93	22.34	1	0.84	0.03	0.43	0.04	1.92	0.04	0.84	0	0.6	0.05	7.22	0.06
ENSG00000000457	SCYL3	1	-1	SCY1-like 3 (S. cerevisiae) [Source:HGNC Symbol;Acc:19285]	protein_coding	3844	37747	4.05	0.3	3.82	0.12	4.42	0.15	4.1	0.01	3.95	0.09	5.04	0.11	0.13	0	0.09	0.02	0.51	0.07	0.28	0.01	0.14	0.01	1.67	0.09
ENSG00000000460	C1orf112	1	1	chromosome 1 open reading frame 112 [Source:HGNC Symbol;Acc:25565]	protein_coding	6354	185591	6.78	0.03	6.14	0.01	6.96	0.01	6.23	0.38	6.58	0.06	13.65	0.46	0.1	0.01	0.04	0.01	0.37	0.04	0.11	0	0.07	0.01	1.47	0.11
ENSG00000000938	FGR	1	-1	Gardner-Rasheed feline sarcoma viral (v-fgr) oncogene homolog [Source:HGNC Symbol;Acc:3697]	protein_coding	3524	19676	0	0.01	0	0.01	0	0	0	0	0	0.01	0.01	0.01	0	0	0	0	0	0	0	0	0	0	0	0
ENSG00000000971	CFH	1	1	complement factor H [Source:HGNC Symbol;Acc:4883]	protein_coding	8144	87463	0.01	0.01	0.01	0	0.02	0.01	0.01	0	0.01	0	0.01	0.01	0	0	0	0	0	0	0	0	0	0	0	0
ENSG00000001036	FUCA2	6	-1	fucosidase, alpha-L- 2, plasma [Source:HGNC Symbol;Acc:4008]	protein_coding	2453	13755	32.75	0.22	32.86	0.09	24.59	0.43	30.54	0.09	34.32	1.09	17.01	0.29	0.59	0.03	0.4	0.05	0.76	0.07	0.43	0.07	0.24	0.01	4.42	0.09
ENSG00000001084	GCLC	6	-1	glutamate-cysteine ligase, catalytic subunit [Source:HGNC Symbol;Acc:4311]	protein_coding	8463	111150	8.14	0.03	7.79	0.3	6.09	0.48	6.07	0.26	6.77	0.3	6.35	0.15	0.12	0	0.05	0.01	0.44	0.09	0.11	0	0.07	0	1.35	0.13
ENSG00000001167	NFYA	6	1	nuclear transcription factor Y, alpha [Source:HGNC Symbol;Acc:7804]	protein_coding	3811	23212	24.06	0.31	26.85	0.66	16.51	1.25	14.22	1.02	18.6	0.12	8.12	0.14	0.45	0.01	0.29	0.01	1.03	0.13	0.5	0	0.46	0.04	2.66	0.21
ENSG00000001460	STPG1	1	-1	sperm-tail PG-rich repeat containing 1 [Source:HGNC Symbol;Acc:28070]	protein_coding	8514	51411	2.28	0.04	2.47	0.03	1.35	0.08	1.63	0.09	1.9	0.2	1.53	0.03	0.07	0.01	0.05	0	0.28	0.05	0.13	0	0.09	0	0.99	0.02
ENSG00000001461	NIPAL3	1	1	NIPA-like domain containing 3 [Source:HGNC Symbol;Acc:25233]	protein_coding	9404	47764	4.97	0.29	5.99	0.13	5.18	0.5	5.98	0.38	7.74	0.12	5.54	0.43	0.13	0	0.08	0.02	0.57	0.05	0.24	0	0.13	0.01	2.39	0.18
ENSG00000001497	LAS1L	X	-1	LAS1-like (S. cerevisiae) [Source:HGNC Symbol;Acc:25726]	protein_coding	5589	16592	21.72	0.44	20.75	0.66	14.04	0.21	16.29	1.39	18.11	0.01	21.36	0.25	0.94	0	0.58	0.07	1.11	0.21	0.8	0.01	0.26	0	6.14	0.45
ENSG00000001561	ENPP4	6	1	ectonucleotide pyrophosphatase/phosphodiesterase 4 (putative) [Source:HGNC Symbol;Acc:3359]	protein_coding	4680	12052	7.42	0.5	8.05	0.12	6.96	0.05	7.13	0.52	8.48	0.56	6.76	1.15	0.27	0.04	0.19	0.01	0.39	0.01	0.21	0	0.17	0.03	1.63	0.03
ENSG00000001617	SEMA3F	3	1	sema domain, immunoglobulin domain (Ig), short basic domain, secreted, (semaphorin) 3F [Source:HGNC Symbol;Acc:10728]	protein_coding	4826	29186	2.03	0.11	2.02	0.05	1.16	0.06	1.28	0.01	1.42	0.02	1.28	0.12	0.05	0	0.03	0	0.14	0.03	0.14	0.02	0.04	0	0.46	0.01
ENSG00000001626	CFTR	7	1	cystic fibrosis transmembrane conductance regulator (ATP-binding cassette sub-family C, member 7) [Source:HGNC Symbol;Acc:1884]	protein_coding	7255	242900	0.01	0	0	0	0.01	0.01	0.01	0	0	0	0	0.01	0	0	0	0	0	0	0	0	0	0	0	0
ENSG00000001629	ANKIB1	7	1	ankyrin repeat and IBR domain containing 1 [Source:HGNC Symbol;Acc:22215]	protein_coding	7130	147998	7.57	0.18	7.19	0.33	8.08	0.74	6.91	0.16	7.52	0.05	15.71	0.46	0.11	0.01	0.05	0	0.85	0.11	0.19	0	0.12	0.01	3.53	0.35
ENSG00000001630	CYP51A1	7	-1	cytochrome P450, family 51, subfamily A, polypeptide 1 [Source:HGNC Symbol;Acc:2649]	protein_coding	4074	26717	31.27	0.19	33.95	1.49	33.54	0.14	44.35	0.39	54.52	0.58	14.89	0.87	0.36	0.01	0.17	0.02	0.91	0.01	0.44	0.03	0.34	0.02	4.5	0.25
ENSG00000001631	KRIT1	7	-1	KRIT1, ankyrin repeat containing [Source:HGNC Symbol;Acc:1573]	protein_coding	6204	40977	10.53	0.15	10.57	0.47	10.53	0.39	9.81	0.16	10.06	0.05	32.83	1.5	0.5	0.03	0.2	0	1.78	0.2	0.52	0.02	0.32	0.05	10.76	0.99
ENSG00000002016	RAD52	12	-1	RAD52 homolog (S. cerevisiae) [Source:HGNC Symbol;Acc:9824]	protein_coding	4955	74145	6.91	0.02	5.58	0.33	5.25	0.08	5.11	0.11	4.07	0.11	17.08	0.58	0.34	0.02	0.22	0.01	0.52	0.02	0.31	0	0.26	0.02	1.95	0.13
ENSG00000002330	BAD	11	-1	BCL2-associated agonist of cell death [Source:HGNC Symbol;Acc:936]	protein_coding	1708	13163	27.61	0.38	23.77	1.09	18.66	0.42	22.99	2.23	28.35	2.58	10.11	1.59	0.27	0.02	0.16	0.03	0.56	0.01	0.42	0.03	0.35	0.01	3.43	0.23
ENSG00000002549	LAP3	4	1	leucine aminopeptidase 3 [Source:HGNC Symbol;Acc:18449]	protein_coding	3785	26982	18.7	0.26	19.22	0.91	15.13	1.2	18.89	0.48	21.79	0.25	8.52	0.35	0.28	0.01	0.12	0.01	0.67	0.08	0.37	0.01	0.25	0.02	2.36	0.21
ENSG00000002586	CD99	X	1	CD99 molecule [Source:HGNC Symbol;Acc:7082]	protein_coding	3284	46833	0	0	0	0	0	0	0	0	0	0	0	0	0	0	0	0	0	0	0	0	0	0	0	0
ENSG00000002587	HS3ST1	4	-1	heparan sulfate (glucosamine) 3-O-sulfotransferase 1 [Source:HGNC Symbol;Acc:5194]	protein_coding	8166	28448	0	0	0	0	0	0	0	0	0	0	0	0	0	0	0	0	0	0	0	0	0	0	0	0
ENSG00000002726	ABP1	7	1	amiloride binding protein 1 (amine oxidase (copper-containing)) [Source:HGNC Symbol;Acc:80]	protein_coding	3824	33044	0	0	0	0	0	0	0	0.01	0	0	0	0	0	0	0	0	0	0	0	0	0	0	0	0
ENSG00000002745	WNT16	7	1	wingless-type MMTV integration site family, member 16 [Source:HGNC Symbol;Acc:16267]	protein_coding	3261	12473	0.03	0	0.02	0.01	0.03	0.02	0.03	0	0.02	0.01	0	0	0	0	0	0	0	0	0	0	0	0	0	0
ENSG00000002746	HECW1	7	1	HECT, C2 and WW domain containing E3 ubiquitin protein ligase 1 [Source:HGNC Symbol;Acc:22195]	protein_coding	11303	439402	0.1	0	0.1	0.02	0.14	0.01	0.12	0	0.14	0.02	0.19	0.02	0	0	0	0	0.03	0.01	0.01	0	0	0	0.06	0.01
ENSG00000002822	MAD1L1	7	-1	MAD1 mitotic arrest deficient-like 1 (yeast) [Source:HGNC Symbol;Acc:6762]	protein_coding	7106	410353	5.05	0.15	4.89	0.07	5.93	0.35	7.51	0.54	8.11	0.16	10.07	0.78	0.04	0	0.02	0	0.34	0.08	0.21	0	0.07	0.01	1.92	0.33
ENSG00000002834	LASP1	17	1	LIM and SH3 protein 1 [Source:HGNC Symbol;Acc:6513]	protein_coding	7061	44843	5.31	0.02	5.79	0.02	3	0.22	3.69	0.23	4.88	0.13	1.75	0.13	0.02	0.01	0.01	0	0.09	0.03	0.04	0.01	0.03	0.01	0.38	0.02
ENSG00000002919	SNX11	17	1	sorting nexin 11 [Source:HGNC Symbol;Acc:14975]	protein_coding	3606	16102	6	0.19	5.73	0.04	4.11	0.24	4.72	0.48	5.61	0.15	3.83	0.11	0.06	0	0.02	0	0.19	0.01	0.13	0.04	0.1	0.01	1.09	0.01
ENSG00000002933	TMEM176A	7	1	transmembrane protein 176A [Source:HGNC Symbol;Acc:24930]	protein_coding	3479	1236	0	0	0	0	0	0	0	0.01	0	0	0	0	0	0	0	0	0	0	0	0	0	0	0	0
ENSG00000003056	M6PR	12	-1	mannose-6-phosphate receptor (cation dependent) [Source:HGNC Symbol;Acc:6752]	protein_coding	3777	5810	19.52	0.32	19.27	0.06	15.67	0.63	19.03	1.25	22.04	0.02	17.9	1.41	2.03	0.01	1.51	0.08	2.03	0.11	1.42	0.14	1.08	0.05	9.5	0.01
ENSG00000003096	KLHL13	X	-1	kelch-like 13 (Drosophila) [Source:HGNC Symbol;Acc:22931]	protein_coding	6983	212534	3.86	0.06	4.24	0.08	3.84	0.16	4.15	0.08	4.82	0.07	2.23	0.31	0.02	0	0.01	0	0.42	0.08	0.06	0.01	0.03	0.01	1.34	0.22
ENSG00000003137	CYP26B1	2	-1	cytochrome P450, family 26, subfamily B, polypeptide 1 [Source:HGNC Symbol;Acc:20581]	protein_coding	5015	13780	3.19	0.15	3.2	0.06	1.43	0.07	1.61	0.1	1.75	0.05	1.81	0.32	0.05	0	0.07	0.01	0.1	0.02	0.1	0.02	0.05	0.01	0.39	0.03
ENSG00000003147	ICA1	7	-1	islet cell autoantigen 1, 69kDa [Source:HGNC Symbol;Acc:5343]	protein_coding	4891	144593	1.82	0.05	1.58	0.17	1.38	0.05	1.56	0.05	1.37	0.01	2.61	0.08	0.04	0.01	0.02	0	0.15	0.03	0.04	0	0.01	0	0.29	0.05
ENSG00000003249	DBNDD1	16	-1	dysbindin (dystrobrevin binding protein 1) domain containing 1 [Source:HGNC Symbol;Acc:28455]	protein_coding	4791	10468	8.91	0.16	9.6	0.37	3.28	0.24	4.19	0.12	5.25	0.26	2.94	0.24	0.15	0.02	0.12	0.01	0.29	0.03	0.26	0.01	0.15	0.04	1.2	0.06
ENSG00000003393	ALS2	2	-1	amyotrophic lateral sclerosis 2 (juvenile) [Source:HGNC Symbol;Acc:443]	protein_coding	10381	70216	5.18	0.08	5.32	0.1	5.26	0.24	4.94	0.14	5.91	0.17	7.65	0.36	0.18	0	0.08	0.01	0.6	0.06	0.22	0.01	0.13	0.01	2.62	0.25
ENSG00000003400	CASP10	2	1	caspase 10, apoptosis-related cysteine peptidase [Source:HGNC Symbol;Acc:1500]	protein_coding	7598	38917	0.23	0.03	0.17	0	0.24	0.03	0.24	0.04	0.27	0.04	0.16	0.05	0.01	0	0	0	0.03	0	0.01	0	0.01	0	0.07	0.01
ENSG00000003402	CFLAR	2	1	CASP8 and FADD-like apoptosis regulator [Source:HGNC Symbol;Acc:1876]	protein_coding	10151	38037	1.9	0.05	1.83	0.02	2.55	0.23	2.26	0.07	2.11	0.13	5.62	0.01	0.14	0.01	0.09	0	0.38	0.05	0.21	0	0.18	0.01	1.9	0.1
ENSG00000003436	TFPI	2	-1	tissue factor pathway inhibitor (lipoprotein-associated coagulation inhibitor) [Source:HGNC Symbol;Acc:11760]	protein_coding	11714	89805	0.31	0.04	0.32	0.02	0.42	0.07	0.36	0.04	0.41	0.02	0.41	0.01	0.01	0	0.01	0	0.08	0	0.02	0	0.01	0	0.14	0.02
ENSG00000003509	NDUFAF7	2	1	NADH dehydrogenase (ubiquinone) complex I, assembly factor 7 [Source:HGNC Symbol;Acc:28816]	protein_coding	3651	18111	8.61	0.79	6.47	0.13	6.33	0.33	5.98	0.23	5.54	0.19	18.72	0.44	0.37	0.09	0.22	0.02	0.7	0.04	0.3	0.02	0.23	0.06	3.45	0.28
ENSG00000003756	RBM5	3	1	RNA binding motif protein 5 [Source:HGNC Symbol;Acc:9902]	protein_coding	10368	19722	27.71	0.71	21.69	0.1	22.63	1.02	19.35	0.48	16.08	0.66	91.26	0.87	2.31	0.07	1.07	0.02	4.43	0.54	2.47	0.09	1.54	0.15	25.62	1.36
ENSG00000003987	MTMR7	8	-1	myotubularin related protein 7 [Source:HGNC Symbol;Acc:7454]	protein_coding	5692	109788	0.49	0.04	0.48	0.06	0.54	0.1	0.44	0.04	0.4	0.02	0.75	0.03	0.02	0	0.01	0	0.11	0.02	0.02	0	0.01	0	0.23	0
ENSG00000003989	SLC7A2	8	1	solute carrier family 7 (cationic amino acid transporter, y+ system), member 2 [Source:HGNC Symbol;Acc:11060]	protein_coding	7905	65567	7.61	0.09	9.74	0.48	9.29	0.21	9.28	0.14	13.02	0.09	6.24	0.93	0.05	0	0.03	0.01	0.35	0.04	0.12	0.01	0.07	0	1.36	0.03
ENSG00000004059	ARF5	7	1	ADP-ribosylation factor 5 [Source:HGNC Symbol;Acc:658]	protein_coding	1871	1486	72.08	3.88	64.74	5.56	39.91	0.85	53.65	1.57	55.15	0.6	15.05	3.31	0.22	0.03	0.14	0.03	0.2	0.06	0.4	0.09	0.22	0.09	1.55	0.21
ENSG00000004139	SARM1	17	1	sterile alpha and TIR motif containing 1 [Source:HGNC Symbol;Acc:17074]	protein_coding	8132	28546	7.3	0.16	7.95	0.19	4.99	0.48	5.19	0.34	6.03	0.02	14.77	0.5	0.23	0.02	0.13	0	0.81	0.1	0.67	0.03	0.55	0.04	4.42	0.13
ENSG00000004399	PLXND1	3	-1	plexin D1 [Source:HGNC Symbol;Acc:9107]	protein_coding	9738	41871	4.11	0.21	4.48	0.3	1.92	0.24	2.06	0.09	2.42	0.1	2.06	0.06	0.07	0.02	0.06	0	0.15	0.02	0.11	0.01	0.04	0.01	0.45	0.07
ENSG00000004455	AK2	1	-1	adenylate kinase 2 [Source:HGNC Symbol;Acc:362]	protein_coding	5683	67318	54.14	2.12	50.32	0.51	36.96	0.3	43.97	2.78	46.91	0.37	58.51	1.34	0.56	0.01	0.42	0	1.08	0.07	0.67	0.01	0.5	0.03	5.47	0.13
ENSG00000004468	CD38	4	1	CD38 molecule [Source:HGNC Symbol;Acc:1667]	protein_coding	3071	68094	0.02	0	0.02	0.02	0.01	0.01	0	0	0.01	0.01	0	0	0	0	0	0	0	0	0	0	0	0	0	0
ENSG00000004478	FKBP4	12	1	FK506 binding protein 4, 59kDa [Source:HGNC Symbol;Acc:3720]	protein_coding	3958	6488	71.54	0.64	71.5	1.22	48.45	1.06	61.94	2.77	68.8	0.91	31.66	1.22	1.16	0.07	0.88	0	1.85	0.2	1.71	0.14	0.61	0.02	9.45	0.99
ENSG00000004487	KDM1A	1	1	lysine (K)-specific demethylase 1A [Source:HGNC Symbol;Acc:29079]	protein_coding	3416	60805	49.96	1.22	51.69	0.38	44.04	0.09	54.61	1.79	61.12	1.52	35.08	0.15	0.56	0	0.24	0	1.47	0.23	0.49	0.01	0.36	0.05	6.11	0.69
ENSG00000004534	RBM6	3	1	RNA binding motif protein 6 [Source:HGNC Symbol;Acc:9903]	protein_coding	7300	152711	19.46	1.13	17.85	0.55	16.21	0.74	15.23	1.01	14.29	0.5	61.39	2.93	0.36	0.02	0.14	0.01	1.63	0.33	0.56	0	0.45	0.03	9.19	0.82
ENSG00000004660	CAMKK1	17	-1	calcium/calmodulin-dependent protein kinase kinase 1, alpha [Source:HGNC Symbol;Acc:1469]	protein_coding	7424	27137	4.54	0.11	4.24	0.21	2.87	0.12	3.59	0.29	3.53	0.07	6.61	0.21	0.36	0.03	0.19	0.02	0.41	0.03	0.37	0.03	0.19	0.02	2.76	0.07
ENSG00000004700	RECQL	12	-1	RecQ protein-like (DNA helicase Q1-like) [Source:HGNC Symbol;Acc:9948]	protein_coding	3778	28967	17.92	0.28	20.68	0.18	17.25	0.99	20.05	0.16	22.38	0.2	11.98	1.09	0.28	0.02	0.15	0.02	0.58	0.1	0.25	0	0.12	0.03	2.04	0.01
ENSG00000004766	CCDC132	7	1	coiled-coil domain containing 132 [Source:HGNC Symbol;Acc:25956]	protein_coding	7359	119296	4.11	0.06	3.92	0.03	5.46	0.08	4.75	0.11	4.77	0.01	11.59	0.03	0.1	0.01	0.05	0.01	0.95	0.02	0.21	0.01	0.1	0.01	4.05	0.25
ENSG00000004776	HSPB6	19	-1	heat shock protein, alpha-crystallin-related, B6 [Source:HGNC Symbol;Acc:26511]	protein_coding	1722	1788	0.18	0.06	0.23	0.05	0.08	0.02	0.03	0	0.03	0.01	0.08	0.11	0.2	0.05	0.2	0.03	0.21	0.06	0.23	0.04	0.23	0.04	0.32	0.07
ENSG00000004777	ARHGAP33	19	1	Rho GTPase activating protein 33 [Source:HGNC Symbol;Acc:23085]	protein_coding	5525	8743	4.93	0.21	4.63	0.09	1.05	0.04	1.03	0.04	0.62	0.02	2.45	0.36	0.32	0.01	0.31	0.03	0.18	0	0.22	0.05	0.05	0.01	0.79	0.03
ENSG00000004779	NDUFAB1	16	-1	NADH dehydrogenase (ubiquinone) 1, alpha/beta subcomplex, 1, 8kDa [Source:HGNC Symbol;Acc:7694]	protein_coding	1600	13749	58.89	5.53	52.27	2.41	40.9	1.59	53.87	3.87	46.23	0.29	11.69	0.68	0.73	0.1	0.34	0.02	0.98	0.13	0.67	0.01	0.57	0.07	4.52	0.17
ENSG00000004799	PDK4	7	-1	pyruvate dehydrogenase kinase, isozyme 4 [Source:HGNC Symbol;Acc:8812]	protein_coding	4519	8466	0.28	0.02	0.35	0.01	0.25	0.01	0.23	0.03	0.32	0.06	0.11	0.03	0	0	0	0.01	0.02	0	0.01	0.01	0	0.01	0.05	0
ENSG00000004809	SLC22A16	6	-1	solute carrier family 22 (organic cation/carnitine transporter), member 16 [Source:HGNC Symbol;Acc:20302]	protein_coding	3791	48154	0	0	0.01	0	0	0	0.02	0.02	0	0.01	0.02	0.02	0	0	0	0	0	0	0	0	0	0	0	0
ENSG00000004838	ZMYND10	3	-1	zinc finger, MYND-type containing 10 [Source:HGNC Symbol;Acc:19412]	protein_coding	4009	1726	0.82	0.01	0.73	0.02	0.46	0.04	0.5	0.07	0.29	0.04	2.81	0.22	0.18	0.11	0.11	0	0.09	0	0.16	0.03	0.02	0.01	1.06	0.11
ENSG00000004846	ABCB5	7	1	ATP-binding cassette, sub-family B (MDR/TAP), member 5 [Source:HGNC Symbol;Acc:46]	protein_coding	9257	152541	0.01	0	0.01	0	0	0	0	0	0	0	0.01	0.01	0	0	0	0	0	0	0	0	0	0	0.01	0
ENSG00000004848	ARX	X	-1	aristaless related homeobox [Source:HGNC Symbol;Acc:18060]	protein_coding	2876	9375	0.04	0	0.05	0.01	0.01	0.01	0.02	0.01	0.03	0.02	0.01	0.01	0	0	0	0	0	0.01	0	0	0	0	0	0
ENSG00000004864	SLC25A13	7	-1	solute carrier family 25 (aspartate/glutamate carrier), member 13 [Source:HGNC Symbol;Acc:10983]	protein_coding	3714	198195	23.16	0.73	24.25	0.62	19.45	0.71	21.43	0.66	25.9	0.59	12.92	0.14	0.08	0	0.03	0	0.66	0.09	0.16	0	0.08	0.01	2.1	0.25
ENSG00000004866	ST7	7	1	suppression of tumorigenicity 7 [Source:HGNC Symbol;Acc:11351]	protein_coding	6743	270093	3.26	0.08	3.29	0	2.89	0.12	2.44	0.09	2.54	0.02	4	0.02	0.05	0.01	0.02	0	0.8	0.14	0.12	0.01	0.06	0.01	2.24	0.22
ENSG00000004897	CDC27	17	-1	cell division cycle 27 homolog (S. cerevisiae) [Source:HGNC Symbol;Acc:1728]	protein_coding	6823	64876	25.21	0.5	25.58	1.22	22.4	0.11	22.68	0.03	25.45	0.28	37.64	1.25	0.27	0.01	0.1	0.02	1.57	0.24	0.56	0.02	0.4	0.01	8.93	0.82
ENSG00000004939	SLC4A1	17	-1	solute carrier family 4, anion exchanger, member 1 (erythrocyte membrane protein band 3, Diego blood group) [Source:HGNC Symbol;Acc:11027]	protein_coding	5287	14451	0.02	0	0.03	0	0.02	0.01	0.01	0.01	0.01	0	0.03	0	0.01	0.01	0	0	0	0	0	0	0	0	0.01	0
ENSG00000004948	CALCR	7	-1	calcitonin receptor [Source:HGNC Symbol;Acc:1440]	protein_coding	4036	146191	0.17	0.07	0.14	0.08	0.09	0.02	0.08	0.03	0.1	0.04	0.06	0.02	0	0	0	0	0.02	0	0	0	0	0	0.01	0
ENSG00000004961	HCCS	X	1	holocytochrome c synthase [Source:HGNC Symbol;Acc:4837]	protein_coding	2335	9437	16.86	0.41	16.75	0.05	9.9	0.32	12.17	0.21	12.43	0	4.01	0.98	0.44	0.07	0.24	0.02	0.64	0.09	0.44	0	0.28	0.03	1.44	0.08
ENSG00000004975	DVL2	17	-1	dishevelled, dsh homolog 2 (Drosophila) [Source:HGNC Symbol;Acc:3086]	protein_coding	5350	3846	20.99	0.85	21.02	0.63	14.18	0.46	19	1.62	20.42	0.33	33.01	0.66	0.36	0.04	0.34	0.06	0.52	0.03	0.7	0.12	0.36	0.15	5.68	0.09
ENSG00000005001	PRSS22	16	-1	protease, serine, 22 [Source:HGNC Symbol;Acc:14368]	protein_coding	3025	2872	0.01	0.01	0.02	0	0	0	0.01	0.01	0	0	0.01	0.01	0.01	0.01	0.01	0.01	0	0	0	0.01	0	0	0	0
ENSG00000005007	UPF1	19	1	UPF1 regulator of nonsense transcripts homolog (yeast) [Source:HGNC Symbol;Acc:9962]	protein_coding	8600	27672	21.47	0.4	23.64	0.9	13.21	0.48	19.59	1.02	22.23	0.87	24.17	0.89	0.39	0	0.28	0	1.22	0.17	1.17	0.11	0.51	0.05	7.27	0.74
ENSG00000005020	SKAP2	7	-1	src kinase associated phosphoprotein 2 [Source:HGNC Symbol;Acc:15687]	protein_coding	5520	322637	13.51	0.18	16.52	0.67	10.21	0.01	9.63	0.12	11.31	0.09	6.22	0.12	0.04	0.01	0.01	0	0.63	0.07	0.1	0	0.05	0	1.34	0.16
ENSG00000005022	SLC25A5	X	1	solute carrier family 25 (mitochondrial carrier; adenine nucleotide translocator), member 5 [Source:HGNC Symbol;Acc:10991]	protein_coding	1500	1416	502.7	12.69	524.12	0.37	296.62	4.69	393.53	22.68	428.29	7.95	126.89	24.23	2.43	0.15	1.43	0.09	1.95	0.26	2.06	0.31	0.83	0.13	7.88	0.35
ENSG00000005059	CCDC109B	4	1	coiled-coil domain containing 109B [Source:HGNC Symbol;Acc:26076]	protein_coding	3558	124947	9.66	0.37	8.91	0.08	6.66	0.28	8.52	0.07	7.69	0	3.69	0.13	0.16	0.01	0.13	0.01	0.37	0.05	0.15	0	0.11	0	0.85	0.1
ENSG00000005073	HOXA11	7	-1	homeobox A11 [Source:HGNC Symbol;Acc:5101]	protein_coding	2307	1406	20.55	0.72	21.06	0.26	12.07	0.12	15.74	1.4	19.21	0.02	5.51	0.15	0.21	0.04	0.25	0.13	0.75	0.05	0.86	0.06	1.17	0.36	2.07	0.03
ENSG00000005075	POLR2J	7	-1	polymerase (RNA) II (DNA directed) polypeptide J, 13.3kDa [Source:HGNC Symbol;Acc:9197]	protein_coding	962	4825	25.13	0.37	21.09	1.42	14.74	0.86	17.41	1.52	20.63	0.38	9.13	0.73	0.36	0.05	0.17	0.06	0.84	0.06	0.86	0.08	0.35	0.04	2.98	0.2
ENSG00000005100	DHX33	17	-1	DEAH (Asp-Glu-Ala-His) box polypeptide 33 [Source:HGNC Symbol;Acc:16718]	protein_coding	5872	22266	23.34	0.47	25.72	0.62	12.76	1.54	12.49	0.79	14.6	0.84	15.66	0.17	0.51	0.03	0.27	0.01	0.89	0.14	0.57	0.03	0.42	0.07	4.95	0.01
ENSG00000005102	MEOX1	17	-1	mesenchyme homeobox 1 [Source:HGNC Symbol;Acc:7013]	protein_coding	2707	18858	0.81	0.05	0.81	0.02	0.62	0.06	0.72	0.03	0.79	0.1	0.31	0.01	0.07	0.01	0.02	0	0.06	0.01	0.03	0	0.03	0	0.1	0.01
ENSG00000005108	THSD7A	7	-1	thrombospondin, type I, domain containing 7A [Source:HGNC Symbol;Acc:22207]	protein_coding	6737	450890	0.12	0.05	0.17	0.02	0.29	0.01	0.21	0.03	0.26	0.03	0.24	0.02	0.01	0	0.01	0	0.05	0	0.01	0	0.01	0	0.05	0.01
ENSG00000005156	LIG3	17	1	ligase III, DNA, ATP-dependent [Source:HGNC Symbol;Acc:6600]	protein_coding	8240	16313	4.89	0.2	5.71	0.14	6.09	0.6	6.29	0.5	6.92	0.18	9.47	0.49	0.2	0.02	0.16	0.01	0.85	0.15	0.52	0.07	0.27	0.02	3.56	0.48
ENSG00000005175	RPAP3	12	-1	RNA polymerase II associated protein 3 [Source:HGNC Symbol;Acc:26151]	protein_coding	3343	39414	19.39	0.16	21.82	1.04	16.22	0.42	18.14	0.64	19.82	0.56	20.02	0.52	0.34	0	0.17	0.01	1.03	0.07	0.33	0.02	0.2	0.02	5.08	0.54
ENSG00000005187	ACSM3	16	1	acyl-CoA synthetase medium-chain family member 3 [Source:HGNC Symbol;Acc:10522]	protein_coding	5095	182221	0.31	0.02	0.29	0	0.24	0.05	0.27	0.04	0.39	0.04	0.15	0.03	0.01	0	0.02	0	0.01	0	0.01	0	0.01	0	0.01	0
ENSG00000005189	AC004381.6	16	1	Putative RNA exonuclease NEF-sp [Source:UniProtKB/Swiss-Prot;Acc:Q96IC2]	protein_coding	4114	39106	4.87	0.09	4.46	0.04	4.14	0.2	4.23	0.03	4.36	0.05	2.41	0.01	0.23	0.01	0.1	0.01	0.46	0.04	0.2	0.02	0.1	0	0.78	0.17
ENSG00000005194	CIAPIN1	16	-1	cytokine induced apoptosis inhibitor 1 [Source:HGNC Symbol;Acc:28050]	protein_coding	3509	15843	18.86	0.18	17.5	0.15	12.99	0.48	16.82	1.68	18.98	0.39	7.98	0.25	0.91	0.01	0.52	0.05	1.25	0.16	0.74	0.13	0.56	0.02	5.18	0.06
ENSG00000005238	FAM214B	9	-1	family with sequence similarity 214, member B [Source:HGNC Symbol;Acc:25666]	protein_coding	6074	5808	0.66	0.06	0.55	0.03	0.33	0.03	0.35	0.04	0.41	0.02	0.54	0.07	0.05	0.01	0.04	0.01	0.05	0	0.03	0.01	0.02	0.01	0.15	0.05
ENSG00000005243	COPZ2	17	-1	coatomer protein complex, subunit zeta 2 [Source:HGNC Symbol;Acc:19356]	protein_coding	1847	10003	0.42	0.01	0.2	0.06	0.28	0.03	0.18	0.06	0.17	0.02	0.99	0.1	0.13	0.02	0.06	0.01	0.11	0.02	0.1	0.03	0.05	0.03	0.61	0.03
ENSG00000005249	PRKAR2B	7	1	protein kinase, cAMP-dependent, regulatory, type II, beta [Source:HGNC Symbol;Acc:9392]	protein_coding	4318	112833	8.9	0.59	9.59	0.49	6.58	0.36	7.81	0.21	9.88	0.03	1.7	0.24	0.02	0	0.01	0	0.24	0.04	0.05	0.01	0.03	0	0.53	0.08
ENSG00000005302	MSL3	X	1	male-specific lethal 3 homolog (Drosophila) [Source:HGNC Symbol;Acc:7370]	protein_coding	6494	11086	6.54	0	6.14	0.08	4.13	0.18	4.35	0.15	4.39	0.14	9.84	0.28	0.59	0.08	0.36	0.01	0.45	0.01	0.27	0.01	0.12	0.04	3.66	0.18
ENSG00000005339	CREBBP	16	-1	CREB binding protein [Source:HGNC Symbol;Acc:2348]	protein_coding	15068	140575	9.17	0.87	11.46	0.36	5.43	1.34	3.78	0.49	5.14	0.07	9.94	0.94	0.12	0.03	0.03	0	0.82	0.18	0.32	0	0.24	0.02	3.77	0.46
ENSG00000005379	BZRAP1	17	-1	benzodiazapine receptor (peripheral) associated protein 1 [Source:HGNC Symbol;Acc:16831]	protein_coding	11382	16152	0	0	0	0	0	0	0	0	0	0	0.01	0.01	0	0	0	0	0	0	0	0	0	0	0.01	0.01
ENSG00000005381	MPO	17	-1	myeloperoxidase [Source:HGNC Symbol;Acc:7218]	protein_coding	3622	7448	0	0	0	0	0	0	0	0	0	0	0.01	0.01	0	0	0	0	0	0	0	0	0	0	0	0
ENSG00000005421	PON1	7	-1	paraoxonase 1 [Source:HGNC Symbol;Acc:9204]	protein_coding	2988	95688	0.01	0	0	0	0	0	0	0	0	0	0	0	0	0	0	0	0	0	0	0	0	0	0.01	0
ENSG00000005436	GCFC2	2	-1	GC-rich sequence DNA-binding factor 2 [Source:HGNC Symbol;Acc:1317]	protein_coding	5465	53508	12.89	0.1	12.79	0.59	13	0.08	13.93	0.14	14.89	0.22	13.09	0.45	0.57	0.04	0.31	0.02	1.7	0.09	0.6	0.01	0.44	0.03	5.95	0.01
ENSG00000005448	WDR54	2	1	WD repeat domain 54 [Source:HGNC Symbol;Acc:25770]	protein_coding	2860	1214	15.26	0.33	14.85	0.62	11.44	0.92	15.1	1.46	14.83	0.28	8.36	0.41	0.96	0.13	0.69	0.13	0.79	0.08	0.42	0	0.31	0.03	2.15	0.64
ENSG00000005469	CROT	7	1	carnitine O-octanoyltransferase [Source:HGNC Symbol;Acc:2366]	protein_coding	4979	49117	3.28	0.15	2.91	0.06	2.66	0.06	2.64	0.04	2.73	0.23	3	0.13	0.18	0.02	0.1	0.01	0.33	0.01	0.13	0.02	0.09	0	0.97	0.06
ENSG00000005471	ABCB4	7	-1	ATP-binding cassette, sub-family B (MDR/TAP), member 4 [Source:HGNC Symbol;Acc:45]	protein_coding	7494	71213	0.14	0.05	0.17	0	0.18	0.03	0.22	0.03	0.21	0.01	0.15	0.05	0.01	0	0.01	0	0.03	0	0.02	0	0.01	0	0.05	0.02
ENSG00000005483	MLL5	7	1	myeloid/lymphoid or mixed-lineage leukemia 5 (trithorax homolog, Drosophila) [Source:HGNC Symbol;Acc:18541]	protein_coding	8952	91201	5.27	0.1	6.37	0	5.17	0.56	3.1	0.15	3.19	0.11	7.27	0.72	0.1	0	0.05	0.01	1.02	0.12	0.29	0.01	0.22	0.01	3	0.38
ENSG00000005486	RHBDD2	7	1	rhomboid domain containing 2 [Source:HGNC Symbol;Acc:23082]	protein_coding	2441	43877	21.14	0.26	23.15	0.58	11.27	0.48	14.73	0.48	18.92	0.08	7.74	1.06	0.08	0	0.06	0	0.16	0.02	0.13	0	0.08	0.01	0.68	0
ENSG00000005513	SOX8	16	1	SRY (sex determining region Y)-box 8 [Source:HGNC Symbol;Acc:11203]	protein_coding	4432	739	2.13	0.14	2.06	0.26	1.12	0.15	1.86	0.07	1.81	0.04	1.91	0.19	0.1	0.05	0.17	0.13	0.14	0.02	0.26	0.08	0.06	0.08	0.34	0.11
ENSG00000005700	IBTK	6	-1	inhibitor of Bruton agammaglobulinemia tyrosine kinase [Source:HGNC Symbol;Acc:17853]	protein_coding	8722	69023	9.03	0.33	9.4	0.45	10.78	0.58	9.69	0.18	10.88	0.11	10.44	0.26	0.18	0.01	0.08	0	0.88	0.06	0.29	0.01	0.19	0.01	3.02	0.12
ENSG00000005801	ZNF195	11	-1	zinc finger protein 195 [Source:HGNC Symbol;Acc:12986]	protein_coding	5705	34238	9.24	0.02	6.78	0.3	8.11	0.25	6.63	0.11	6.58	0.32	10.79	0.59	0.65	0.01	0.34	0	1.11	0.16	0.43	0.02	0.42	0.04	3.41	0.09
ENSG00000005810	MYCBP2	13	-1	MYC binding protein 2, E3 ubiquitin protein ligase [Source:HGNC Symbol;Acc:23386]	protein_coding	15961	266347	10.33	0.73	11.98	0.57	22.94	1.48	12.9	0.28	16.83	0.01	34.33	2.6	0.11	0	0.04	0	1.86	0.18	0.4	0.01	0.22	0.02	6.15	0.67
ENSG00000005812	FBXL3	13	-1	F-box and leucine-rich repeat protein 3 [Source:HGNC Symbol;Acc:13599]	protein_coding	4651	29934	22.04	0.39	22.11	0.13	22.95	0.1	25.23	0.39	27.46	0.59	28.51	1.43	1.01	0.01	0.63	0.05	2.52	0.2	1.2	0.05	0.99	0.04	14.46	0.12
ENSG00000005844	ITGAL	16	1	integrin, alpha L (antigen CD11A (p180), lymphocyte function-associated antigen 1; alpha polypeptide) [Source:HGNC Symbol;Acc:6148]	protein_coding	6255	44025	0.02	0.01	0.02	0	0.03	0.01	0.02	0.02	0.03	0.01	0.13	0.01	0	0	0	0	0	0	0	0	0	0	0.03	0
ENSG00000005882	PDK2	17	1	pyruvate dehydrogenase kinase, isozyme 2 [Source:HGNC Symbol;Acc:8810]	protein_coding	5481	11923	5.29	0.6	5.29	0.06	2.54	0.08	2.83	0.15	3.48	0.25	2.92	0.06	0.08	0.02	0.05	0.01	0.15	0	0.12	0.01	0.06	0.01	0.93	0.04
ENSG00000005884	ITGA3	17	1	integrin, alpha 3 (antigen CD49C, alpha 3 subunit of VLA-3 receptor) [Source:HGNC Symbol;Acc:6139]	protein_coding	9802	24689	1.04	0.02	0.98	0.1	0.79	0.06	0.91	0.01	0.94	0.07	1.62	0.19	0.05	0.01	0.03	0	0.13	0.02	0.09	0	0.04	0.01	0.48	0.02
ENSG00000005889	ZFX	X	1	zinc finger protein, X-linked [Source:HGNC Symbol;Acc:12869]	protein_coding	9037	58029	9.91	0.01	10.08	0.09	16.26	0.58	15.22	0.03	17.91	0.28	19.01	0.24	0.2	0.02	0.07	0	1.76	0.32	0.44	0.02	0.39	0.04	7.57	0.86
ENSG00000005893	LAMP2	X	-1	lysosomal-associated membrane protein 2 [Source:HGNC Symbol;Acc:6501]	protein_coding	5617	35911	34.08	0.28	41.32	0.22	27.68	0.18	33.03	0.06	38.15	1.28	18.88	2.26	0.76	0.01	0.58	0.01	1.2	0.12	0.6	0.03	0.62	0.02	4.55	0.29
ENSG00000005955	GGNBP2	17	1	gametogenetin binding protein 2 [Source:HGNC Symbol;Acc:19357]	protein_coding	9729	35803	6.8	0.13	6.19	0.13	4.6	0.18	4.48	0.08	5.07	0.13	11.19	0.46	0.29	0	0.11	0	0.63	0.09	0.27	0.01	0.19	0.02	3.72	0.15
ENSG00000005961	ITGA2B	17	-1	integrin, alpha 2b (platelet glycoprotein IIb of IIb/IIIa complex, antigen CD41) [Source:HGNC Symbol;Acc:6138]	protein_coding	5551	11753	0.9	0.06	0.8	0.03	0.47	0.04	0.61	0.04	0.4	0.03	2.51	0.2	0.13	0.01	0.07	0.01	0.05	0.02	0.06	0	0.01	0	0.4	0
ENSG00000005981	ASB4	7	1	ankyrin repeat and SOCS box containing 4 [Source:HGNC Symbol;Acc:16009]	protein_coding	4605	57179	0	0	0	0	0	0.01	0	0	0.01	0	0	0	0	0	0	0	0	0	0	0	0	0	0	0
ENSG00000006007	GDE1	16	-1	glycerophosphodiester phosphodiesterase 1 [Source:HGNC Symbol;Acc:29644]	protein_coding	4412	16035	22.09	0.32	24.8	0.48	16.48	0.08	21.46	1.02	24.89	0.62	7.51	1.17	0.09	0	0.06	0	0.3	0.01	0.2	0.02	0.11	0.01	2.29	0
ENSG00000006015	C19orf60	19	1	chromosome 19 open reading frame 60 [Source:HGNC Symbol;Acc:26098]	protein_coding	3370	280	8.5	1.15	7.18	0.45	5.21	1.33	6.74	0.2	6.06	0.08	8.97	0.84	0.6	0.29	0.52	0.19	0.63	0.15	0.37	0.09	0.34	0.05	4.19	0.52
ENSG00000006016	CRLF1	19	-1	cytokine receptor-like factor 1 [Source:HGNC Symbol;Acc:2364]	protein_coding	3018	32493	1.2	0.04	1.28	0.11	0.52	0.07	0.81	0.06	0.87	0	0.24	0.16	1.04	0.08	0.98	0.04	0.45	0.01	0.64	0.13	0.76	0.04	0.13	0
ENSG00000006025	OSBPL7	17	-1	oxysterol binding protein-like 7 [Source:HGNC Symbol;Acc:16387]	protein_coding	6572	7874	1.4	0.04	1.33	0.12	0.75	0.06	0.98	0.09	0.66	0.08	3.49	0.4	0.14	0.04	0.13	0	0.17	0.01	0.23	0.04	0.1	0.03	0.65	0.01
ENSG00000006042	TMEM98	17	1	transmembrane protein 98 [Source:HGNC Symbol;Acc:24529]	protein_coding	5188	12001	7.04	0.04	6.46	0.13	4.32	0.23	5.73	0.03	6.52	0.07	2.74	0.19	0.24	0.02	0.17	0.01	0.28	0.05	0.19	0.01	0.14	0.02	1.1	0.09
ENSG00000006047	YBX2	17	-1	Y box binding protein 2 [Source:HGNC Symbol;Acc:17948]	protein_coding	4618	1741	0.34	0.06	0.27	0	0.11	0.08	0.14	0	0.1	0.02	0.8	0.05	0.03	0.04	0.02	0	0.02	0.02	0.02	0.02	0	0	0.07	0.03
ENSG00000006059	KRT33A	17	-1	keratin 33A [Source:HGNC Symbol;Acc:6450]	protein_coding	1287	3428	0	0	0	0	0	0	0	0	0	0	0	0	0	0	0	0	0	0	0	0	0	0	0	0
ENSG00000006071	ABCC8	11	-1	ATP-binding cassette, sub-family C (CFTR/MRP), member 8 [Source:HGNC Symbol;Acc:59]	protein_coding	6835	77147	0.69	0.02	0.65	0.03	0.53	0.09	0.42	0.07	0.3	0.07	1.73	0.18	0.16	0.01	0.14	0	0.14	0.02	0.08	0.01	0.05	0	0.38	0.02
ENSG00000006074	CCL18	17	1	chemokine (C-C motif) ligand 18 (pulmonary and activation-regulated) [Source:HGNC Symbol;Acc:10616]	protein_coding	1397	6354	0	0	0	0	0	0	0	0	0	0	0.01	0.02	0	0	0	0.01	0	0	0	0	0	0	0.01	0.01
ENSG00000006075	CCL3	17	-1	chemokine (C-C motif) ligand 3 [Source:HGNC Symbol;Acc:10627]	protein_coding	1494	419	0	0	0.01	0.01	0	0	0	0	0	0	0	0	0	0	0	0	0	0	0	0	0	0	0	0
ENSG00000006114	SYNRG	17	-1	synergin, gamma [Source:HGNC Symbol;Acc:557]	protein_coding	14277	80344	2.95	0.16	3.41	0.06	2.24	0.31	1.72	0.12	2.25	0.01	3.91	0.21	0.07	0.01	0.03	0	0.25	0.02	0.09	0	0.08	0	1.27	0.18
ENSG00000006116	CACNG3	16	1	calcium channel, voltage-dependent, gamma subunit 3 [Source:HGNC Symbol;Acc:1407]	protein_coding	3088	104158	0	0	0	0	0	0	0	0	0	0	0	0	0	0	0	0	0	0	0	0	0	0	0	0
ENSG00000006118	TMEM132A	11	1	transmembrane protein 132A [Source:HGNC Symbol;Acc:31092]	protein_coding	7271	5418	8.05	0.07	7.91	0.75	5.09	0.2	6.9	0.25	7.38	0.09	7.61	0.24	0.47	0.03	0.44	0.06	0.66	0.06	0.57	0.04	0.16	0.01	2.31	0.1
ENSG00000006125	AP2B1	17	1	adaptor-related protein complex 2, beta 1 subunit [Source:HGNC Symbol;Acc:563]	protein_coding	7797	140545	21.32	0.48	25.41	0.3	12.56	1.44	10.47	0.99	14.29	0.32	7.4	0.47	0.09	0.01	0.04	0.01	0.52	0.07	0.15	0.01	0.1	0.01	1.78	0.28
ENSG00000006128	TAC1	7	1	tachykinin, precursor 1 [Source:HGNC Symbol;Acc:11517]	protein_coding	1888	6671	0.21	0	0.18	0.08	0.1	0.03	0.22	0.05	0.16	0.02	0.1	0.05	0	0	0.01	0	0.02	0.02	0.01	0.01	0	0	0.05	0.02
ENSG00000006194	ZNF263	16	1	zinc finger protein 263 [Source:HGNC Symbol;Acc:13056]	protein_coding	9329	28322	5.02	0.17	4.84	0.14	4.52	0.24	5.28	0.32	5.73	0.13	5.3	0.3	0.22	0.01	0.13	0.01	0.37	0.03	0.29	0.05	0.16	0	1.4	0.17
ENSG00000006210	CX3CL1	16	1	chemokine (C-X3-C motif) ligand 1 [Source:HGNC Symbol;Acc:10647]	protein_coding	5983	6606	0	0	0.01	0.01	0	0	0	0	0	0	0	0	0	0	0	0	0	0	0	0	0	0	0	0
ENSG00000006282	SPATA20	17	1	spermatogenesis associated 20 [Source:HGNC Symbol;Acc:26125]	protein_coding	5241	7544	6.82	0.19	6.07	0.2	3.99	0.04	5.21	0.58	3.62	0.01	7.23	0.52	0.12	0	0.09	0.01	0.1	0	0.13	0.03	0.05	0	0.27	0
ENSG00000006283	CACNA1G	17	1	calcium channel, voltage-dependent, T type, alpha 1G subunit [Source:HGNC Symbol;Acc:1394]	protein_coding	9709	56660	0.4	0.05	0.45	0.06	0.28	0.01	0.34	0	0.4	0.02	0.38	0.03	0.02	0	0.01	0	0.03	0	0.03	0	0.01	0	0.09	0.01
ENSG00000006327	TNFRSF12A	16	1	tumor necrosis factor receptor superfamily, member 12A [Source:HGNC Symbol;Acc:18152]	protein_coding	1848	2088	4.5	0.19	4.41	0.4	2.88	0.22	3.91	0.42	3.51	0.45	7.79	0.22	0.07	0.04	0.02	0.01	0.08	0.01	0.08	0.04	0.06	0	0.26	0.04
ENSG00000006377	DLX6	7	1	distal-less homeobox 6 [Source:HGNC Symbol;Acc:2919]	protein_coding	3449	2041	2.6	0.1	2.61	0.2	1.13	0.23	1.18	0	1.39	0.05	0.89	0.04	0.08	0.02	0.1	0	0.09	0.04	0.1	0	0.04	0.01	0.55	0.32
ENSG00000006432	MAP3K9	14	-1	mitogen-activated protein kinase kinase kinase 9 [Source:HGNC Symbol;Acc:6861]	protein_coding	12386	74608	2.78	0.17	3.09	0.11	2.56	0.28	2.16	0.04	2.74	0.07	4.45	0.25	0.04	0.01	0.01	0	0.35	0.1	0.11	0.01	0.06	0.01	1.55	0.19
ENSG00000006451	RALA	7	1	v-ral simian leukemia viral oncogene homolog A (ras related) [Source:HGNC Symbol;Acc:9839]	protein_coding	3665	80970	19.61	0.47	21.04	0.89	8.47	0.15	8.56	0.55	11.15	0.48	4.31	0.03	0.06	0	0.02	0	0.63	0.14	0.13	0	0.09	0	2.71	0.33
ENSG00000006453	BAIAP2L1	7	-1	BAI1-associated protein 2-like 1 [Source:HGNC Symbol;Acc:21649]	protein_coding	4798	104605	12.34	0.22	12.15	0.02	6.12	0.44	6.31	0.34	8.21	0.08	6.71	0.43	0.69	0.02	0.58	0.03	0.74	0.08	0.65	0.02	0.39	0.04	1.47	0.14
ENSG00000006459	JHDM1D	7	-1	jumonji C domain containing histone demethylase 1 homolog D (S. cerevisiae) [Source:HGNC Symbol;Acc:22224]	protein_coding	9430	82840	4.77	0.07	5.17	0.18	5.65	0.23	4.19	0.07	5.29	0.11	8.88	0.13	0.06	0	0.03	0	0.53	0.08	0.15	0.01	0.07	0.01	2.08	0.27
ENSG00000006468	ETV1	7	-1	ets variant 1 [Source:HGNC Symbol;Acc:3490]	protein_coding	9686	90489	0.22	0.07	0.36	0.01	0.27	0	0.26	0.04	0.36	0.05	0.08	0	0.01	0	0.01	0	0.05	0.01	0.02	0	0.01	0	0.02	0
ENSG00000006530	AGK	7	1	acylglycerol kinase [Source:HGNC Symbol;Acc:21869]	protein_coding	6547	97490	13.82	0.07	12.97	0.46	9.82	0.17	9.98	0.25	11.34	0.34	13.63	0.81	0.3	0.04	0.16	0.01	1.14	0.16	0.34	0	0.22	0.01	3.92	0.47
ENSG00000006555	TTC22	1	-1	tetratricopeptide repeat domain 22 [Source:HGNC Symbol;Acc:26067]	protein_coding	6055	15496	0	0	0	0	0	0	0	0	0	0	0.01	0.01	0	0	0	0	0	0	0	0	0	0	0	0
ENSG00000006576	PHTF2	7	1	putative homeodomain transcription factor 2 [Source:HGNC Symbol;Acc:13411]	protein_coding	8631	150046	5.38	0.23	5.4	0.23	4.82	0.25	4.14	0.23	4.36	0	8.3	0.62	0.11	0	0.05	0	0.51	0.07	0.11	0	0.08	0.01	2	0.22
ENSG00000006606	CCL26	7	-1	chemokine (C-C motif) ligand 26 [Source:HGNC Symbol;Acc:10625]	protein_coding	706	19655	0.09	0.07	0.02	0.03	0.08	0.04	0	0	0.1	0.08	0.04	0.06	0	0	0	0	0	0	0	0	0	0	0	0
ENSG00000006607	FARP2	2	1	FERM, RhoGEF and pleckstrin domain protein 2 [Source:HGNC Symbol;Acc:16460]	protein_coding	9016	129549	2.01	0.28	2.75	0.14	2.93	0.24	2.88	0.23	3.4	0.1	3.74	0	0.57	0.01	0.58	0.01	0.88	0.11	0.62	0.02	0.7	0.04	2.05	0.17
ENSG00000006611	USH1C	11	-1	Usher syndrome 1C (autosomal recessive, severe) [Source:HGNC Symbol;Acc:12597]	protein_coding	4904	45588	0.46	0.03	0.42	0.01	0.35	0.02	0.4	0.05	0.49	0.02	0.17	0.1	0.03	0	0.02	0	0.08	0.01	0.04	0.01	0.03	0	0.08	0.02
ENSG00000006625	GGCT	7	-1	gamma-glutamylcyclotransferase [Source:HGNC Symbol;Acc:21705]	protein_coding	1905	52948	51.81	0.53	45.47	1.61	31.07	0.55	38.53	2.03	42.83	0.59	20.76	2.64	0.41	0.01	0.22	0.01	0.48	0.08	0.24	0	0.18	0	2.13	0.07
ENSG00000006634	DBF4	7	1	DBF4 homolog (S. cerevisiae) [Source:HGNC Symbol;Acc:17364]	protein_coding	4583	28732	10.96	0.32	9.44	0.37	9.92	0.09	10.21	0.04	9.47	0.4	12.08	0.01	0.64	0.02	0.28	0.03	1.87	0.12	0.66	0.01	0.39	0.02	7.91	0.3
ENSG00000006638	TBXA2R	19	-1	thromboxane A2 receptor [Source:HGNC Symbol;Acc:11608]	protein_coding	2793	9539	0.17	0.02	0.19	0.01	0.11	0.08	0.08	0.04	0.09	0.07	0.04	0.05	0.01	0	0	0	0	0	0.01	0	0	0	0.01	0
ENSG00000006652	IFRD1	7	1	interferon-related developmental regulator 1 [Source:HGNC Symbol;Acc:5456]	protein_coding	6481	51551	17.88	0.83	15.74	0.12	16.53	0.11	15.74	0.15	14.41	0.09	40.83	2.17	0.85	0.04	0.46	0.04	1.87	0.1	0.83	0.03	0.49	0.05	7.75	0.11
ENSG00000006659	LGALS14	19	1	lectin, galactoside-binding, soluble, 14 [Source:HGNC Symbol;Acc:30054]	protein_coding	1079	4056	0	0	0	0	0	0	0	0	0	0	0.01	0.02	0	0	0	0	0	0	0	0	0	0	0	0
ENSG00000006695	COX10	17	1	cytochrome c oxidase assembly homolog 10 (yeast) [Source:HGNC Symbol;Acc:2260]	protein_coding	3172	136004	7.47	0.31	8.14	0.33	7.61	0.21	7.23	0.1	9.51	0.53	6.05	0.29	0.04	0.01	0.02	0	0.62	0.06	0.13	0	0.06	0.01	1.68	0.18
ENSG00000006704	GTF2IRD1	7	1	GTF2I repeat domain containing 1 [Source:HGNC Symbol;Acc:4661]	protein_coding	6498	142288	4.96	0.08	4.95	0.35	3.22	0.08	3.04	0.5	3.56	0	5.12	0.11	0.06	0	0.02	0	0.27	0.05	0.16	0	0.11	0.01	1.42	0.2
ENSG00000006712	PAF1	19	-1	Paf1, RNA polymerase II associated factor, homolog (S. cerevisiae) [Source:HGNC Symbol;Acc:25459]	protein_coding	2668	2666	30.27	0.3	30.33	0.2	18.26	0.93	23.39	2.76	26.03	0.05	22.3	0.55	1.1	0.08	0.62	0.06	1.16	0.02	1.38	0.01	0.6	0.04	5.17	0.06
ENSG00000006715	VPS41	7	-1	vacuolar protein sorting 41 homolog (S. cerevisiae) [Source:HGNC Symbol;Acc:12713]	protein_coding	7801	201595	8.85	0.11	9.1	0.23	9.51	0.28	9.14	0.37	10.37	0.09	12.4	0.55	0.13	0.01	0.08	0	0.75	0.06	0.2	0.02	0.11	0.01	2.57	0.19
ENSG00000006740	ARHGAP44	17	1	Rho GTPase activating protein 44 [Source:HGNC Symbol;Acc:29096]	protein_coding	9476	192606	2.33	0.05	2.39	0.09	1.67	0.07	1.72	0.09	2.06	0.07	2.26	0.01	0.04	0.01	0.01	0	0.32	0.08	0.08	0	0.03	0	1.23	0.17
ENSG00000006744	ELAC2	17	-1	elaC homolog 2 (E. coli) [Source:HGNC Symbol;Acc:14198]	protein_coding	6326	19451	22.88	0.33	21.35	0.34	16.54	0.06	19.26	1.46	21.46	0.76	21.17	0.17	0.73	0.06	0.41	0.04	1.7	0.18	0.95	0.03	0.44	0.02	7.69	0.48
ENSG00000006747	SCIN	7	1	scinderin [Source:HGNC Symbol;Acc:21695]	protein_coding	5048	77956	0.11	0.01	0.12	0.02	0.13	0.07	0.1	0.01	0.17	0.02	0.05	0	0	0	0	0	0	0	0	0	0	0	0.01	0
ENSG00000006756	ARSD	X	-1	arylsulfatase D [Source:HGNC Symbol;Acc:717]	protein_coding	7030	18341	0	0	0	0	0	0	0	0	0	0	0.01	0.01	0	0	0	0	0	0	0	0	0	0	0.01	0.01
ENSG00000006757	PNPLA4	X	-1	patatin-like phospholipase domain containing 4 [Source:HGNC Symbol;Acc:24887]	protein_coding	3441	26045	0.36	0.02	0.28	0.03	0.22	0.02	0.21	0.03	0.19	0.01	0.15	0	0.01	0	0	0	0.01	0	0	0	0	0	0.04	0.01
ENSG00000006788	MYH13	17	-1	myosin, heavy chain 13, skeletal muscle [Source:HGNC Symbol;Acc:7571]	protein_coding	6347	68659	0	0	0	0	0	0	0	0	0	0	0	0	0	0	0	0	0	0	0	0	0	0	0	0
ENSG00000006831	ADIPOR2	12	1	adiponectin receptor 2 [Source:HGNC Symbol;Acc:24041]	protein_coding	5878	94216	22.55	0.42	23.74	0.34	14.24	0.91	13.67	0.89	16.79	0.51	11.01	0.61	0.16	0.01	0.09	0	1.09	0.12	0.25	0.01	0.2	0.02	4.24	0.43
ENSG00000006837	CDKL3	5	-1	cyclin-dependent kinase-like 3 [Source:HGNC Symbol;Acc:15483]	protein_coding	3681	161735	5.54	0.3	6.21	0.07	4.59	0.14	5.51	0.06	6.05	0.08	4.78	0.17	0.16	0.01	0.13	0.02	0.44	0.04	0.2	0	0.18	0	1.82	0.15
ENSG00000007001	UPP2	2	1	uridine phosphorylase 2 [Source:HGNC Symbol;Acc:23061]	protein_coding	2743	138036	0	0	0	0	0.01	0.01	0	0	0.01	0.01	0	0	0.03	0	0.04	0	0.02	0	0.01	0	0.01	0	0.01	0
ENSG00000007038	PRSS21	16	1	protease, serine, 21 (testisin) [Source:HGNC Symbol;Acc:9485]	protein_coding	1984	7153	0	0	0	0	0	0	0	0	0	0	0	0	0	0	0	0	0	0	0	0	0	0.01	0.01	0.02
ENSG00000007047	MARK4	19	1	MAP/microtubule affinity-regulating kinase 4 [Source:HGNC Symbol;Acc:13538]	protein_coding	6668	219310	6.26	0.04	6.48	0.18	2.14	0.11	2.36	0.18	3.02	0.04	3.58	0.21	0.51	0	0.43	0.02	0.47	0.06	0.45	0.03	0.42	0	1.76	0.13
ENSG00000007062	PROM1	4	-1	prominin 1 [Source:HGNC Symbol;Acc:9454]	protein_coding	7465	113794	0.01	0.01	0.01	0	0.01	0	0	0	0.01	0.01	0.01	0	0	0	0	0	0	0	0	0	0	0	0	0
ENSG00000007080	CCDC124	19	1	coiled-coil domain containing 124 [Source:HGNC Symbol;Acc:25171]	protein_coding	1660	9311	75.08	1.74	71.25	0.67	27	1.29	34.33	4.18	43.07	0.55	12.69	0.28	0.96	0.11	0.77	0.12	1.51	0.06	1.62	0.24	1.44	0.12	3.8	0.29
ENSG00000007129	CEACAM21	19	1	carcinoembryonic antigen-related cell adhesion molecule 21 [Source:HGNC Symbol;Acc:28834]	protein_coding	3612	48032	0.02	0.03	0.01	0.01	0.02	0.01	0.01	0.02	0.02	0.01	0.02	0.01	0	0	0	0	0	0	0	0	0	0	0	0
ENSG00000007168	PAFAH1B1	17	1	platelet-activating factor acetylhydrolase 1b, regulatory subunit 1 (45kDa) [Source:HGNC Symbol;Acc:8574]	protein_coding	7687	84682	21.46	0.14	21.9	0.79	17	0.81	17.21	0.14	20.77	0.65	27.58	0.02	0.26	0.03	0.11	0	1.03	0.22	0.34	0.02	0.25	0.04	7.49	0.76
ENSG00000007171	NOS2	17	-1	nitric oxide synthase 2, inducible [Source:HGNC Symbol;Acc:7873]	protein_coding	4176	39532	0.84	0.15	0.99	0.02	0.61	0.13	0.9	0.04	1.06	0.06	0.55	0.02	0.01	0	0.01	0	0.03	0	0.02	0.01	0.01	0	0.12	0.01
ENSG00000007174	DNAH9	17	1	dynein, axonemal, heavy chain 9 [Source:HGNC Symbol;Acc:2953]	protein_coding	17398	354265	0	0	0	0	0	0	0	0	0	0	0	0	0	0	0	0	0	0	0	0	0	0	0	0
ENSG00000007202	KIAA0100	17	-1	KIAA0100 [Source:HGNC Symbol;Acc:28960]	protein_coding	9234	21745	20.98	0.98	23.5	0.13	22.85	0.53	23.29	1.42	27.1	0.96	36.08	0.05	0.32	0.05	0.17	0.02	0.72	0.14	0.51	0.02	0.21	0.02	4.55	0.14
ENSG00000007216	SLC13A2	17	1	solute carrier family 13 (sodium-dependent dicarboxylate transporter), member 2 [Source:HGNC Symbol;Acc:10917]	protein_coding	3226	21252	0	0.01	0	0	0	0	0	0	0.02	0.01	0	0	0	0	0	0	0	0	0	0	0	0	0	0.01
ENSG00000007237	GAS7	17	-1	growth arrest-specific 7 [Source:HGNC Symbol;Acc:4169]	protein_coding	10100	277821	0.45	0.04	0.62	0.05	0.36	0.03	0.44	0.02	0.54	0	0.23	0.05	0	0	0	0	0.02	0.01	0.01	0	0	0	0.07	0.01
ENSG00000007255	TRAPPC6A	19	-1	trafficking protein particle complex 6A [Source:HGNC Symbol;Acc:23069]	protein_coding	933	14372	17.46	0.43	14.12	0.08	10.12	0.41	13.46	0.53	15.37	0.34	3.58	0.87	0.3	0.03	0.24	0	0.29	0	0.22	0.01	0.13	0	1.53	0.21
ENSG00000007264	MATK	19	-1	megakaryocyte-associated tyrosine kinase [Source:HGNC Symbol;Acc:6906]	protein_coding	4138	19998	8.88	0.05	8.43	0.27	5.41	0.35	7.59	0.1	8.11	0.27	2.73	0.04	0.46	0	0.38	0	0.22	0.05	0.23	0.03	0.14	0.01	0.56	0.05
ENSG00000007306	CEACAM7	19	-1	carcinoembryonic antigen-related cell adhesion molecule 7 [Source:HGNC Symbol;Acc:1819]	protein_coding	2649	31006	0	0	0	0	0	0	0	0	0	0	0	0	0	0	0	0	0	0	0	0	0	0	0	0
ENSG00000007312	CD79B	17	-1	CD79b molecule, immunoglobulin-associated beta [Source:HGNC Symbol;Acc:1699]	protein_coding	2080	1530	0.01	0.01	0	0	0.01	0.01	0	0	0.01	0.01	0	0	0	0	0	0	0	0	0	0	0	0	0	0
ENSG00000007314	SCN4A	17	-1	sodium channel, voltage-gated, type IV, alpha subunit [Source:HGNC Symbol;Acc:10591]	protein_coding	8247	26095	0.29	0.04	0.3	0.01	0.24	0.04	0.29	0.03	0.29	0.09	0.27	0.04	0.01	0	0.01	0	0.04	0.01	0.03	0	0.01	0	0.09	0.03
ENSG00000007341	ST7L	1	-1	suppression of tumorigenicity 7 like [Source:HGNC Symbol;Acc:18441]	protein_coding	8111	89175	4.04	0.04	3.84	0.04	3.95	0.09	3.41	0.01	3.63	0.13	12.57	0.09	0.28	0	0.13	0.01	1.18	0.13	0.37	0.01	0.3	0.01	6.81	0.55
ENSG00000007350	TKTL1	X	1	transketolase-like 1 [Source:HGNC Symbol;Acc:11835]	protein_coding	3650	31014	0.12	0.06	0.19	0.05	0.11	0.03	0.16	0.03	0.19	0.01	0.14	0.02	0	0	0	0	0.01	0	0.01	0	0.01	0	0.01	0
ENSG00000007372	PAX6	11	-1	paired box 6 [Source:HGNC Symbol;Acc:8620]	protein_coding	14876	18281	3.32	0.04	3.07	0.01	2.46	0.1	2.26	0.15	2.29	0.03	4.27	0.2	0.22	0.01	0.12	0.02	0.34	0.05	0.18	0.02	0.07	0.04	1.08	0.07
ENSG00000007376	RPUSD1	16	-1	RNA pseudouridylate synthase domain containing 1 [Source:HGNC Symbol;Acc:14173]	protein_coding	2769	651	34.02	0.68	30.28	2.34	19.67	0.53	27.08	1.76	29.07	1.18	28.46	1.11	1.86	0.19	1.21	0.22	1.04	0.03	1.76	0.07	0.51	0.04	5.68	0.26
ENSG00000007384	RHBDF1	16	-1	rhomboid 5 homolog 1 (Drosophila) [Source:HGNC Symbol;Acc:20561]	protein_coding	5104	13180	3.05	0.04	2.61	0.19	1.49	0.1	1.75	0.32	1.2	0.12	8.39	0.4	0.18	0.05	0.17	0.02	0.26	0.01	0.28	0.05	0.07	0.01	1.92	0.02
ENSG00000007392	LUC7L	16	-1	LUC7-like (S. cerevisiae) [Source:HGNC Symbol;Acc:6723]	protein_coding	6176	34310	16.86	0.5	12.37	0.52	13.13	0.37	12.08	0.56	9.02	0.47	87.76	0.69	0.94	0.02	0.33	0.02	2.07	0.32	1.01	0.08	0.72	0.09	16.14	1.03
ENSG00000007402	CACNA2D2	3	-1	calcium channel, voltage-dependent, alpha 2/delta subunit 2 [Source:HGNC Symbol;Acc:1400]	protein_coding	6319	135085	2.58	0.18	2.87	0.13	1.06	0.05	1.21	0.03	1.46	0.04	2.06	0.13	0.04	0.01	0.02	0	0.1	0.02	0.07	0	0.03	0	0.36	0.05
ENSG00000007516	BAIAP3	16	1	BAI1-associated protein 3 [Source:HGNC Symbol;Acc:948]	protein_coding	6143	9662	2.04	0.02	1.94	0.04	0.97	0.08	1.29	0.08	0.82	0.03	1.8	0.12	0.1	0.02	0.08	0.01	0.1	0.02	0.18	0.06	0.05	0	0.48	0
ENSG00000007520	TSR3	16	-1	TSR3, 20S rRNA accumulation, homolog (S. cerevisiae) [Source:HGNC Symbol;Acc:14175]	protein_coding	1243	1424	46.36	0.81	41.62	1.08	28.28	2.11	39.32	2.26	47.15	0.42	13.06	0.65	1.13	0.14	0.5	0.08	0.95	0.02	1.07	0.09	0.58	0.12	3.44	0.09
ENSG00000007541	PIGQ	16	1	phosphatidylinositol glycan anchor biosynthesis, class Q [Source:HGNC Symbol;Acc:14135]	protein_coding	6869	10257	13.75	0.26	12.43	0.33	7.72	0.86	9.85	0.72	8.45	0.22	15.74	0.61	1.05	0.05	0.84	0.04	0.87	0.09	1.05	0.05	0.46	0.06	4.25	0.53
ENSG00000007545	CRAMP1L	16	1	Crm, cramped-like (Drosophila) [Source:HGNC Symbol;Acc:14122]	protein_coding	8754	56808	9.3	0.34	9.89	0.06	6.28	0.75	6.01	0.38	6.99	0.03	14.12	0.1	0.28	0.03	0.12	0	0.75	0.15	0.46	0.04	0.32	0.03	4.29	0.54
ENSG00000007866	TEAD3	6	-1	TEA domain family member 3 [Source:HGNC Symbol;Acc:11716]	protein_coding	3046	20421	2.82	0.12	3.15	0.27	1.3	0.23	1.47	0.07	1.89	0.1	3.31	0.24	0.16	0.03	0.12	0.01	0.24	0.02	0.17	0.01	0.09	0.02	1.18	0.01
ENSG00000007908	SELE	1	-1	selectin E [Source:HGNC Symbol;Acc:10718]	protein_coding	4219	7208	0	0	0.01	0.01	0	0.01	0	0	0	0	0	0	0	0	0	0	0	0	0	0	0	0	0	0
ENSG00000007923	DNAJC11	1	-1	DnaJ (Hsp40) homolog, subfamily C, member 11 [Source:HGNC Symbol;Acc:25570]	protein_coding	5147	62591	21.42	0.51	21.89	0.55	14.38	0.32	17.07	0.62	19.54	0.03	24.88	0.36	0.51	0.04	0.31	0.01	0.8	0.09	0.5	0.06	0.3	0.04	4.41	0.13
ENSG00000007933	FMO3	1	1	flavin containing monooxygenase 3 [Source:HGNC Symbol;Acc:3771]	protein_coding	3463	23469	0	0	0	0	0.02	0.01	0	0	0	0	0	0	0	0	0	0	0.01	0	0	0	0	0	0	0
ENSG00000007944	MYLIP	6	1	myosin regulatory light chain interacting protein [Source:HGNC Symbol;Acc:21155]	protein_coding	3033	16085	8.87	0.41	7.12	0.07	7.72	0.39	7.5	0.07	8.27	0.07	10.64	0.33	0.94	0.08	0.6	0.05	2.06	0.25	1.08	0.03	0.74	0	7.69	0.38
ENSG00000007952	NOX1	X	-1	NADPH oxidase 1 [Source:HGNC Symbol;Acc:7889]	protein_coding	2529	28481	0	0	0.01	0.02	0.01	0.01	0	0	0	0	0	0	0.21	0	0.23	0.04	0.09	0	0.12	0.01	0.14	0	0.02	0.01
ENSG00000007968	E2F2	1	-1	E2F transcription factor 2 [Source:HGNC Symbol;Acc:3114]	protein_coding	5457	19328	9.57	0.55	10.34	0.25	8.03	0.7	10.33	0.11	13.03	0.31	9.18	0.52	0.24	0.02	0.17	0.01	0.84	0.05	0.6	0.06	0.35	0.03	3.94	0.13
ENSG00000008018	PSMB1	6	-1	proteasome (prosome, macropain) subunit, beta type, 1 [Source:HGNC Symbol;Acc:9537]	protein_coding	2256	15964	112.14	5.88	100.5	1.37	79.44	4.71	109.98	5.91	111.4	3.4	40.84	0.89	1.59	0.04	0.9	0.02	2.53	0.18	1.34	0.09	1.27	0.08	10.03	0.3
ENSG00000008056	SYN1	X	-1	synapsin I [Source:HGNC Symbol;Acc:11494]	protein_coding	3203	44735	0.5	0.1	0.7	0.03	0.17	0.06	0.13	0.05	0.2	0.01	0.09	0	0.07	0.01	0.07	0	0.04	0.01	0.03	0.01	0.04	0.01	0.02	0.01
ENSG00000008083	JARID2	6	1	jumonji, AT rich interactive domain 2 [Source:HGNC Symbol;Acc:6196]	protein_coding	6490	269215	8.62	0.39	9.24	0.22	8.79	1.09	8.82	0.31	10.1	0.39	10.82	0.2	0.06	0.01	0.02	0	1.03	0.25	0.22	0.01	0.12	0.02	2.33	0.31
ENSG00000008086	CDKL5	X	1	cyclin-dependent kinase-like 5 [Source:HGNC Symbol;Acc:11411]	protein_coding	3576	224449	0.48	0.06	0.85	0.2	1.24	0.07	0.98	0.08	1.02	0.03	1.51	0.14	0.06	0	0.05	0	0.16	0.02	0.05	0	0.06	0.01	0.44	0.06
ENSG00000008118	CAMK1G	1	1	calcium/calmodulin-dependent protein kinase IG [Source:HGNC Symbol;Acc:14585]	protein_coding	2676	27534	0.05	0.03	0.05	0.04	0.01	0.01	0.03	0	0.03	0	0	0	0	0	0	0	0	0	0	0	0	0	0	0.01
ENSG00000008128	CDK11A	1	-1	cyclin-dependent kinase 11A [Source:HGNC Symbol;Acc:1730]	protein_coding	4718	16877	6.12	0.41	5.58	0.24	2.54	0.12	2.87	0.42	1.8	0.12	10.38	0.22	0.28	0.04	0.14	0.01	0.48	0.04	0.34	0.03	0.12	0.01	2.85	0.04
ENSG00000008130	NADK	1	-1	NAD kinase [Source:HGNC Symbol;Acc:29831]	protein_coding	5637	23573	11.07	0.26	11.38	0.44	6.51	0.17	8	0.58	8.8	0.01	11.88	0.37	0.4	0.02	0.29	0.02	0.59	0.05	0.51	0.05	0.29	0.02	4.63	0.08
ENSG00000008196	TFAP2B	6	1	transcription factor AP-2 beta (activating enhancer binding protein 2 beta) [Source:HGNC Symbol;Acc:11743]	protein_coding	6149	22735	0	0	0	0	0	0	0	0	0	0	0	0	0	0	0	0	0	0	0	0	0	0	0	0
ENSG00000008197	TFAP2D	6	1	transcription factor AP-2 delta (activating enhancer binding protein 2 delta) [Source:HGNC Symbol;Acc:15581]	protein_coding	1856	57297	0	0	0	0	0	0	0	0	0	0	0	0	0	0	0	0	0	0	0	0	0	0	0	0
ENSG00000008226	DLEC1	3	1	deleted in lung and esophageal cancer 1 [Source:HGNC Symbol;Acc:2899]	protein_coding	8338	76450	0.36	0.01	0.31	0.07	0.23	0.03	0.2	0.04	0.13	0.01	2.34	0.06	0.03	0	0.02	0	0.04	0	0.03	0.01	0.02	0	0.24	0.03
ENSG00000008256	CYTH3	7	-1	cytohesin 3 [Source:HGNC Symbol;Acc:9504]	protein_coding	5805	105049	7.84	0.05	8.21	0.19	5.17	0.32	5.74	0.39	6.84	0.29	6.16	0.22	0.06	0.01	0.02	0	0.23	0.06	0.07	0	0.05	0	0.98	0.2
ENSG00000008277	ADAM22	7	1	ADAM metallopeptidase domain 22 [Source:HGNC Symbol;Acc:201]	protein_coding	12217	256495	2.86	0.09	2.51	0.01	3.37	0.18	2.42	0.02	2.59	0.07	5.52	0.37	0.04	0	0.02	0	0.42	0.07	0.09	0	0.04	0	1	0.12
ENSG00000008282	SYPL1	7	-1	synaptophysin-like 1 [Source:HGNC Symbol;Acc:11507]	protein_coding	2794	19274	27.42	0.02	28.96	0.98	13.87	0.9	15.29	0.86	18.33	0.23	7.8	0.86	0.17	0.02	0.08	0	0.52	0.07	0.21	0.03	0.21	0.02	3.3	0.23
ENSG00000008283	CYB561	17	-1	cytochrome b-561 [Source:HGNC Symbol;Acc:2571]	protein_coding	5320	8743	3.26	0.11	3.01	0.09	1.86	0.06	2.51	0.37	3.04	0.22	1.18	0.11	0.02	0.01	0.02	0.01	0.07	0.02	0.08	0.01	0.03	0.01	0.29	0.11
ENSG00000008294	SPAG9	17	-1	sperm associated antigen 9 [Source:HGNC Symbol;Acc:14524]	protein_coding	11948	146706	17.99	0.45	19.22	0.66	20.29	0.59	19.92	0.65	22.17	0.19	40.45	0.17	0.14	0.01	0.07	0.01	1	0.15	0.28	0.01	0.2	0.02	4.89	0.42
ENSG00000008300	CELSR3	3	-1	cadherin, EGF LAG seven-pass G-type receptor 3 (flamingo homolog, Drosophila) [Source:HGNC Symbol;Acc:3230]	protein_coding	13888	12528	10.88	0.39	11.76	0.56	7.57	0.78	8.81	0.6	8.97	0.18	28.12	0.49	0.69	0.02	0.6	0.03	0.61	0.04	0.53	0.01	0.26	0.08	3.71	0.34
ENSG00000008311	AASS	7	-1	aminoadipate-semialdehyde synthase [Source:HGNC Symbol;Acc:17366]	protein_coding	4591	64020	9.87	0.01	10.53	0.21	14.08	0.72	11.7	0.13	11.77	0.22	39.35	1.33	0.33	0	0.19	0.02	1.1	0.11	0.37	0	0.19	0.04	4.57	0.19
ENSG00000008323	PLEKHG6	12	1	pleckstrin homology domain containing, family G (with RhoGef domain) member 6 [Source:HGNC Symbol;Acc:25562]	protein_coding	4260	13792	0	0	0	0	0	0	0	0	0	0	0.01	0.01	0	0	0	0	0	0	0.01	0	0	0	0	0.01
ENSG00000008324	SS18L2	3	1	synovial sarcoma translocation gene on chromosome 18-like 2 [Source:HGNC Symbol;Acc:15593]	protein_coding	1301	11971	30.16	0.92	22.19	0.13	16.99	0.47	20.62	0.64	19.97	0.08	11.11	0.53	3.06	0.15	1.71	0.15	1.35	0.24	0.73	0.02	0.65	0.03	5.91	0.13
ENSG00000008382	MPND	19	1	MPN domain containing [Source:HGNC Symbol;Acc:25934]	protein_coding	2049	14499	7.69	0.43	6.37	0.02	3.73	0.11	4.44	0.25	4.79	0.25	3.72	0.27	0.16	0.01	0.1	0.02	0.33	0.01	0.35	0.04	0.15	0.01	1.27	0.1
ENSG00000008394	MGST1	12	1	microsomal glutathione S-transferase 1 [Source:HGNC Symbol;Acc:7061]	protein_coding	7440	254662	4.48	0.06	4.03	0.14	1.91	0.16	2.24	0.19	2.42	0.09	0.72	0.17	0.04	0	0.04	0	0.13	0.02	0.04	0	0.03	0	0.13	0.01
ENSG00000008405	CRY1	12	-1	cryptochrome 1 (photolyase-like) [Source:HGNC Symbol;Acc:2384]	protein_coding	5062	97391	10.23	0.13	10.82	0.29	7.62	0.23	8.27	0.08	8.34	0.08	23.77	1.08	0.05	0	0.02	0	0.5	0.06	0.09	0.01	0.05	0.01	2.19	0.25
ENSG00000008438	PGLYRP1	19	-1	peptidoglycan recognition protein 1 [Source:HGNC Symbol;Acc:8904]	protein_coding	720	3191	0.07	0.03	0.05	0.01	0.08	0.11	0.1	0.14	0.01	0.01	0	0	0.04	0	0.02	0.01	0.02	0.01	0.05	0.01	0.01	0	0.01	0.01
ENSG00000008441	NFIX	19	1	nuclear factor I/X (CCAAT-binding transcription factor) [Source:HGNC Symbol;Acc:7788]	protein_coding	6302	96873	3.2	0.25	4.49	0.33	1.04	0.17	1.03	0.05	1.39	0.03	0.86	0.09	0.02	0	0.01	0	0.12	0.02	0.07	0	0.03	0	0.42	0.1
ENSG00000008513	ST3GAL1	8	-1	ST3 beta-galactoside alpha-2,3-sialyltransferase 1 [Source:HGNC Symbol;Acc:10862]	protein_coding	8730	108349	3.12	0.24	3.41	0.06	2.9	0.28	2.98	0.1	3.68	0.1	4.66	0	0.03	0.01	0.01	0	0.39	0.08	0.16	0	0.04	0	1.78	0.27
ENSG00000008516	MMP25	16	1	matrix metallopeptidase 25 [Source:HGNC Symbol;Acc:14246]	protein_coding	4126	9910	0.36	0	0.41	0.06	0.14	0.05	0.15	0.04	0.12	0.02	0.06	0.05	0.3	0.04	0.32	0.04	0.04	0.02	0.03	0	0.02	0.01	0.04	0.03
ENSG00000008517	IL32	16	1	interleukin 32 [Source:HGNC Symbol;Acc:16830]	protein_coding	2924	13684	0.03	0	0.07	0.01	0.04	0.02	0.04	0.01	0.04	0.03	0.04	0.03	0	0	0	0	0	0	0	0	0	0	0.02	0.01
ENSG00000008710	PKD1	16	-1	polycystic kidney disease 1 (autosomal dominant) [Source:HGNC Symbol;Acc:9008]	protein_coding	18535	28616	9.38	0.19	9.04	0.62	5.54	0.8	6.94	0.48	4.88	0.24	17.55	0.61	0.35	0.04	0.22	0.01	0.41	0.12	0.47	0.05	0.17	0.03	2.07	0.2
ENSG00000008735	MAPK8IP2	22	1	mitogen-activated protein kinase 8 interacting protein 2 [Source:HGNC Symbol;Acc:6883]	protein_coding	6107	7176	11.51	0.05	11.96	0.24	5.79	0.57	8.76	0.61	8.47	0.14	16.58	0.44	0.8	0.12	0.8	0.01	0.64	0.02	1	0.08	0.36	0.01	5.34	0.06
ENSG00000008838	MED24	17	-1	mediator complex subunit 24 [Source:HGNC Symbol;Acc:22963]	protein_coding	6962	35130	17.31	1.18	18.27	0.88	9.87	0.07	12.34	0.86	14.48	0.04	19.42	0.03	0.44	0.05	0.29	0.01	0.6	0.09	0.41	0.01	0.18	0.01	4.09	0.25
ENSG00000008853	RHOBTB2	8	1	Rho-related BTB domain containing 2 [Source:HGNC Symbol;Acc:18756]	protein_coding	6580	26188	1.37	0.03	1.61	0.04	1	0.05	1.32	0.06	1.49	0.17	0.9	0.15	0.02	0	0.02	0	0.04	0.01	0.04	0	0.02	0.01	0.14	0.04
ENSG00000008869	HEATR5B	2	-1	HEAT repeat containing 5B [Source:HGNC Symbol;Acc:29273]	protein_coding	8206	107718	9.16	0.38	10.09	0.09	10.74	0.48	10	0.22	11.29	0.22	18.18	0.67	0.09	0	0.04	0	0.48	0.05	0.16	0.01	0.1	0.01	2.19	0.15
ENSG00000008952	SEC62	3	1	SEC62 homolog (S. cerevisiae) [Source:HGNC Symbol;Acc:11846]	protein_coding	7928	23801	15.77	0.69	17.11	0.78	12.79	0.44	14.06	0.17	15.18	0.29	11.91	0.33	0.59	0.01	0.3	0.05	1.83	0.23	0.72	0.01	0.45	0.01	8.6	0.15
ENSG00000009307	CSDE1	1	-1	cold shock domain containing E1, RNA-binding [Source:HGNC Symbol;Acc:29905]	protein_coding	5755	35985	171.89	1.88	196.05	2.98	161.03	0.65	190.19	5.04	230.01	3.16	85.7	4.96	1.08	0.01	0.48	0.05	5.36	0.53	1.78	0.14	1.02	0.04	16.81	1.1
ENSG00000009335	UBE3C	7	1	ubiquitin protein ligase E3C [Source:HGNC Symbol;Acc:16803]	protein_coding	9218	121219	19.65	0.04	21.32	0.05	20.17	0.83	19.74	0.31	22.07	0.7	34.52	0.63	0.43	0.06	0.19	0	2.51	0.44	0.8	0.02	0.57	0.05	12.07	1.28
ENSG00000009413	REV3L	6	-1	REV3-like, polymerase (DNA directed), zeta, catalytic subunit [Source:HGNC Symbol;Acc:9968]	protein_coding	12417	172233	6.56	0.16	7.05	0.22	12.21	0.77	6.79	0.27	7.73	0.02	22.18	1.73	0.22	0.01	0.07	0.01	1.96	0.27	0.41	0	0.24	0.01	6.49	0.66
ENSG00000009694	TENM1	X	-1	teneurin transmembrane protein 1 [Source:HGNC Symbol;Acc:8117]	protein_coding	12896	574987	0.54	0	0.42	0.01	0.63	0.07	0.33	0.04	0.34	0.02	3.43	0	0	0	0	0	0.05	0.01	0.01	0	0	0	0.18	0.03
ENSG00000009709	PAX7	1	1	paired box 7 [Source:HGNC Symbol;Acc:8621]	protein_coding	6313	111540	0.33	0.01	0.44	0.03	0.24	0.02	0.27	0.02	0.34	0.03	0.15	0.03	0.01	0	0	0	0.02	0.01	0.01	0	0	0	0.04	0
ENSG00000009724	MASP2	1	-1	mannan-binding lectin serine peptidase 2 [Source:HGNC Symbol;Acc:6902]	protein_coding	4251	16451	0.22	0.03	0.08	0.01	0.1	0	0.08	0.04	0.04	0.01	0.36	0.07	0.04	0	0.02	0	0.01	0.01	0.01	0	0.01	0.01	0.04	0.01
ENSG00000009765	IYD	6	1	iodotyrosine deiodinase [Source:HGNC Symbol;Acc:21071]	protein_coding	10362	26710	0	0	0	0	0	0	0	0	0	0	0.02	0.01	0	0	0	0	0	0	0	0	0	0	0.01	0.01
ENSG00000009780	FAM76A	1	1	family with sequence similarity 76, member A [Source:HGNC Symbol;Acc:28530]	protein_coding	2876	33100	8.57	0.01	7.99	0.13	9.62	0.13	11.98	0.05	12.78	0.43	9.79	1.82	0.46	0	0.31	0.02	0.71	0.05	0.55	0	0.46	0.03	2.95	0.2
ENSG00000009790	TRAF3IP3	1	1	TRAF3 interacting protein 3 [Source:HGNC Symbol;Acc:30766]	protein_coding	7753	18525	0.02	0.02	0.03	0.01	0.02	0	0.02	0	0.01	0.01	0	0.01	0.01	0	0	0	0	0	0	0	0	0	0	0
ENSG00000009830	POMT2	14	-1	protein-O-mannosyltransferase 2 [Source:HGNC Symbol;Acc:19743]	protein_coding	10008	35896	6.56	0.02	6.59	0.28	4.12	0.17	4.6	0.25	5.02	0.2	6.18	0.44	0.26	0.01	0.13	0.02	0.53	0.09	0.28	0.01	0.14	0.01	2.29	0.25
ENSG00000009844	VTA1	6	1	Vps20-associated 1 homolog (S. cerevisiae) [Source:HGNC Symbol;Acc:20954]	protein_coding	3453	70259	23.57	0.81	23.79	1.05	15.3	0.32	18.15	0.79	19.41	0.37	7.81	0.03	0.09	0.01	0.03	0	0.76	0.05	0.2	0.01	0.11	0	2.56	0.26
ENSG00000009950	MLXIPL	7	-1	MLX interacting protein-like [Source:HGNC Symbol;Acc:12744]	protein_coding	4815	26522	5.25	0.02	4.53	0.16	1.78	0.36	1.8	0.12	0.72	0.07	5.68	0.08	0.32	0.03	0.21	0.02	0.46	0.09	0.35	0.01	0.16	0.01	1.77	0.1
ENSG00000009954	BAZ1B	7	-1	bromodomain adjacent to zinc finger domain, 1B [Source:HGNC Symbol;Acc:961]	protein_coding	7053	74810	31.33	0.72	37.1	0.14	29.83	1.56	30.94	1.52	35.56	0.55	31.71	2.57	0.26	0.01	0.09	0.01	1.36	0.16	0.57	0.01	0.5	0	7.03	0.6
ENSG00000010017	RANBP9	6	-1	RAN binding protein 9 [Source:HGNC Symbol;Acc:13727]	protein_coding	3480	86573	17.25	0.03	18.57	0.31	11.65	0.92	11.09	0.35	13.08	0.24	11.7	0.13	0.18	0	0.07	0	0.88	0.11	0.19	0.01	0.14	0	3.85	0.5
ENSG00000010030	ETV7	6	-1	ets variant 7 [Source:HGNC Symbol;Acc:18160]	protein_coding	2369	31369	0.01	0	0.02	0.02	0.03	0	0.02	0	0	0	0.01	0.01	0.02	0	0.02	0	0.03	0	0.01	0	0.02	0	0.01	0
ENSG00000010072	SPRTN	1	1	SprT-like N-terminal domain [Source:HGNC Symbol;Acc:25356]	protein_coding	5906	12009	13.15	0.01	14.43	0.18	13.63	0.7	14.38	0.26	15.31	0.47	19.79	0.31	0.44	0.01	0.24	0.01	1.92	0.23	0.99	0.02	0.67	0	10.12	0.14
ENSG00000010165	METTL13	1	1	methyltransferase like 13 [Source:HGNC Symbol;Acc:24248]	protein_coding	3843	28525	18.64	1.1	19.55	0.61	14.24	0.22	17.89	1.59	21.55	0.47	10.25	0.33	0.27	0.01	0.19	0.04	0.34	0.01	0.27	0.04	0.2	0.02	2.15	0.12
ENSG00000010219	DYRK4	12	1	dual-specificity tyrosine-(Y)-phosphorylation regulated kinase 4 [Source:HGNC Symbol;Acc:3095]	protein_coding	5911	46023	4.22	0.2	3.5	0.06	3.08	0.04	3.46	0.09	3.43	0.08	3.41	0.22	0.39	0.02	0.22	0	0.33	0.02	0.19	0	0.12	0.02	1.68	0.01
ENSG00000010244	ZNF207	17	1	zinc finger protein 207 [Source:HGNC Symbol;Acc:12998]	protein_coding	15834	15923	15.84	0.03	13.97	0.35	14.17	0.28	12.11	0.27	12.79	0.02	59.41	0.23	0.54	0.01	0.34	0.06	2.45	0.24	1.36	0.13	0.97	0	13.3	0.61
ENSG00000010256	UQCRC1	3	-1	ubiquinol-cytochrome c reductase core protein I [Source:HGNC Symbol;Acc:12585]	protein_coding	3236	8729	70.37	0.17	66.09	2.66	50.16	0.13	65.44	2.27	72.08	2.78	30.45	0.21	0.47	0.01	0.3	0.04	3.95	0.18	3.84	0.42	4.42	0.18	5.69	0.11
ENSG00000010270	STARD3NL	7	1	STARD3 N-terminal like [Source:HGNC Symbol;Acc:19169]	protein_coding	4348	48091	11.57	0.45	11.73	0.27	8.94	0.73	11	0.09	10.21	0.13	4.62	0.22	0.11	0	0.05	0	0.67	0.04	0.18	0.02	0.09	0.02	2.23	0.19
ENSG00000010278	CD9	12	1	CD9 molecule [Source:HGNC Symbol;Acc:1709]	protein_coding	3218	35316	7.88	0.44	7.68	0.14	4.74	0.15	6.23	0.29	5.73	0.33	1.47	0.35	0.02	0	0.01	0	0.08	0.01	0.05	0	0.02	0.01	0.26	0.01
ENSG00000010282	HHATL	3	-1	hedgehog acyltransferase-like [Source:HGNC Symbol;Acc:13242]	protein_coding	2891	7262	0.05	0.01	0.03	0.01	0.01	0.01	0.01	0	0.02	0.03	0.42	0.14	0	0.01	0.01	0.01	0	0	0.01	0	0	0	0.21	0.01
ENSG00000010292	NCAPD2	12	1	non-SMC condensin I complex, subunit D2 [Source:HGNC Symbol;Acc:24305]	protein_coding	6487	32083	39.07	1.81	45.99	0.61	32.13	0.79	37.45	1.33	50.15	1.85	22.77	0.33	0.3	0.02	0.14	0.01	7.12	0.59	3	1.63	0.66	0.07	10.76	0.59
ENSG00000010295	IFFO1	12	-1	intermediate filament family orphan 1 [Source:HGNC Symbol;Acc:24970]	protein_coding	5193	12495	11.1	0.09	9.6	0.25	4.81	0.49	5.84	0.71	4.56	0.17	11.79	0.13	0.58	0.07	0.44	0.05	0.61	0.16	0.5	0.06	0.22	0.04	2.9	0.23
ENSG00000010310	GIPR	19	1	gastric inhibitory polypeptide receptor [Source:HGNC Symbol;Acc:4271]	protein_coding	4736	10733	0.61	0.13	0.51	0.05	0.28	0.08	0.34	0.01	0.21	0.02	0.53	0.16	0.08	0.01	0.06	0.01	0.07	0.02	0.07	0.01	0.03	0.01	0.21	0
ENSG00000010318	PHF7	3	1	PHD finger protein 7 [Source:HGNC Symbol;Acc:18458]	protein_coding	3644	10495	4.05	0.07	3.76	0.24	2.49	0.04	2.79	0.03	3.12	0.04	4.75	0.08	2.32	0.12	1.96	0.1	1.35	0.08	1.17	0.01	1.21	0.04	3.62	0.18
ENSG00000010319	SEMA3G	3	-1	sema domain, immunoglobulin domain (Ig), short basic domain, secreted, (semaphorin) 3G [Source:HGNC Symbol;Acc:30400]	protein_coding	5011	7006	1.17	0.04	1.35	0.05	1.03	0.11	1.26	0.11	1.23	0.05	0.91	0.17	0.05	0.01	0.07	0.01	0.19	0.01	0.24	0	0.05	0.01	0.47	0.11
ENSG00000010322	NISCH	3	1	nischarin [Source:HGNC Symbol;Acc:18006]	protein_coding	9161	28771	21.99	0.96	19.13	0.55	14.35	0.92	15.19	0.9	12.48	0.15	44.55	0.5	1.53	0.03	1.2	0	1.88	0.19	1.57	0.08	0.73	0.02	7.71	0.03
ENSG00000010327	STAB1	3	1	stabilin 1 [Source:HGNC Symbol;Acc:18628]	protein_coding	10588	18515	0.05	0.01	0.05	0	0.05	0.02	0.07	0.02	0.04	0.01	0.06	0.01	0	0	0	0	0	0	0.01	0	0	0	0.06	0.01
ENSG00000010361	FUZ	19	-1	fuzzy homolog (Drosophila) [Source:HGNC Symbol;Acc:26219]	protein_coding	2951	7544	18.55	1.08	18.05	0.13	10.85	0.59	15.67	0.93	17.86	0.57	11.02	0.07	0.98	0.01	0.68	0.06	0.46	0.05	0.56	0.03	0.28	0.02	2.61	0.26
ENSG00000010379	SLC6A13	12	-1	solute carrier family 6 (neurotransmitter transporter, GABA), member 13 [Source:HGNC Symbol;Acc:11046]	protein_coding	4241	37995	0.07	0.02	0.02	0.01	0.05	0.02	0.05	0.02	0.03	0.01	0.13	0.07	0.01	0	0.01	0	0.03	0	0.01	0	0.01	0	0.08	0.01
ENSG00000010404	IDS	X	-1	iduronate 2-sulfatase [Source:HGNC Symbol;Acc:5389]	protein_coding	10496	46435	11.96	0.32	13.42	0.03	5.31	0.65	4.26	0.19	5.32	0	9.21	0.74	0.76	0.07	0.37	0.02	1.01	0.17	0.46	0.01	0.22	0.03	6.4	0.72
ENSG00000010438	PRSS3	9	1	protease, serine, 3 [Source:HGNC Symbol;Acc:9486]	protein_coding	1614	47094	0	0	0.01	0.01	0.01	0.01	0	0	0	0	0.01	0.01	0	0	0	0	0	0	0	0	0	0	0.01	0
ENSG00000010539	ZNF200	16	-1	zinc finger protein 200 [Source:HGNC Symbol;Acc:12993]	protein_coding	7498	6394	2.97	0.34	2.68	0.04	2.38	0.11	2.68	0.15	3.07	0.04	2.61	0.04	0.24	0.01	0.19	0.04	0.41	0.06	0.24	0.02	0.16	0.04	1.7	0.24
ENSG00000010610	CD4	12	1	CD4 molecule [Source:HGNC Symbol;Acc:1678]	protein_coding	4583	29355	0	0	0.01	0.01	0	0	0.01	0	0.01	0.01	0	0	0	0	0	0	0	0	0	0	0	0	0	0
ENSG00000010626	LRRC23	12	1	leucine rich repeat containing 23 [Source:HGNC Symbol;Acc:19138]	protein_coding	3054	37610	1.87	0.21	1.51	0.08	1.44	0.06	1.6	0.28	1.58	0.03	2.09	0.12	0.4	0.01	0.29	0	0.35	0.05	0.3	0.01	0.25	0.02	1.31	0.03
ENSG00000010671	BTK	X	-1	Bruton agammaglobulinemia tyrosine kinase [Source:HGNC Symbol;Acc:1133]	protein_coding	4227	32503	0.1	0	0.08	0.07	0.03	0.01	0.06	0	0.06	0.04	0.06	0.02	0	0	0	0	0.01	0	0	0	0	0	0.02	0.01
ENSG00000010704	HFE	6	1	hemochromatosis [Source:HGNC Symbol;Acc:4886]	protein_coding	5675	5384	0.01	0	0.01	0.01	0	0	0	0	0.01	0.01	0	0.01	0	0	0	0	0.01	0	0	0	0	0	0	0
ENSG00000010803	SCMH1	1	-1	sex comb on midleg homolog 1 (Drosophila) [Source:HGNC Symbol;Acc:19003]	protein_coding	4447	210488	14.36	0.11	13.22	0.03	9.53	0.48	8.73	0.83	9.91	0.49	15.6	1.18	0.21	0	0.09	0.01	1.36	0.24	0.28	0	0.16	0.01	5.32	0.77
ENSG00000010810	FYN	6	-1	FYN oncogene related to SRC, FGR, YES [Source:HGNC Symbol;Acc:4037]	protein_coding	7411	205682	13.97	0.08	14.6	0.21	11.07	0.13	11.46	0.57	13.95	0.26	10.97	0.17	0.14	0.01	0.06	0.01	1.8	0.31	0.4	0	0.14	0.01	4.34	0.58
ENSG00000010818	HIVEP2	6	-1	human immunodeficiency virus type I enhancer binding protein 2 [Source:HGNC Symbol;Acc:4921]	protein_coding	9774	183951	3.17	0.09	3.46	0.1	3.44	0.37	2.22	0.08	2.9	0.15	4.98	0.27	0.03	0	0.01	0	1.01	0.11	0.16	0.01	0.08	0.01	2.69	0.23
ENSG00000010932	FMO1	1	1	flavin containing monooxygenase 1 [Source:HGNC Symbol;Acc:3769]	protein_coding	3574	33896	0.01	0	0	0	0.01	0	0.01	0	0.01	0.01	0.02	0.01	0	0	0	0	0	0	0	0	0	0	0	0
ENSG00000011007	TCEB3	1	1	transcription elongation factor B (SIII), polypeptide 3 (110kDa, elongin A) [Source:HGNC Symbol;Acc:11620]	protein_coding	5391	13503	17.37	0.19	19.92	0.36	13.27	0.06	14.89	0.74	17.15	0.04	21.13	0.68	0.26	0.03	0.13	0.01	0.66	0.06	0.49	0.05	0.26	0.02	6.5	0.41
ENSG00000011009	LYPLA2	1	1	lysophospholipase II [Source:HGNC Symbol;Acc:6738]	protein_coding	2196	2366	17.01	0.71	14.96	1.25	9.45	0.46	12.39	1.53	13.92	0.55	10.24	0.33	0.72	0.08	0.56	0.22	0.32	0.03	0.39	0.04	0.15	0.01	2.37	0.54
ENSG00000011021	CLCN6	1	1	chloride channel, voltage-sensitive 6 [Source:HGNC Symbol;Acc:2024]	protein_coding	6884	30087	4.58	0.03	3.88	0.06	2.66	0.2	2.31	0	1.97	0.16	7.57	0.21	0.26	0.03	0.15	0	0.65	0.09	0.46	0.04	0.28	0	3.3	0.13
ENSG00000011028	MRC2	17	1	mannose receptor, C type 2 [Source:HGNC Symbol;Acc:16875]	protein_coding	6860	59307	5.04	0.2	5.27	0.49	3.81	0.31	5.24	0.33	5.05	0.15	6.67	0.1	0.08	0	0.04	0	0.2	0.02	0.13	0.01	0.06	0	0.74	0.05
ENSG00000011052	NME2	17	1	NME/NM23 nucleoside diphosphate kinase 2 [Source:HGNC Symbol;Acc:7850]	protein_coding	1657	16487	317.09	18	275.44	3.99	214.57	12.6	287.4	24.37	256.14	6.02	51.22	6.89	8.97	0.2	7.25	0.24	7.63	0.26	9.68	0.38	8.45	0.29	7.3	0.21
ENSG00000011083	SLC6A7	5	1	solute carrier family 6 (neurotransmitter transporter, L-proline), member 7 [Source:HGNC Symbol;Acc:11054]	protein_coding	4391	28426	0	0	0	0	0	0	0	0	0	0	0	0	0	0	0	0	0	0	0	0	0	0	0	0
ENSG00000011105	TSPAN9	12	1	tetraspanin 9 [Source:HGNC Symbol;Acc:21640]	protein_coding	5714	203485	3.65	0.09	3.58	0.12	2.17	0.09	2.65	0.03	3.27	0.05	1.5	0.07	0.05	0	0.03	0	0.14	0.03	0.06	0	0.05	0.01	0.38	0.07
ENSG00000011114	BTBD7	14	-1	BTB (POZ) domain containing 7 [Source:HGNC Symbol;Acc:18269]	protein_coding	11333	84198	5.14	0.04	5.87	0.04	6.26	0.52	5.49	0.01	7.22	0.35	6.2	0.14	0.2	0.01	0.13	0.01	0.66	0.11	0.22	0.01	0.16	0.01	3.52	0.45
ENSG00000011132	APBA3	19	-1	amyloid beta (A4) precursor protein-binding, family A, member 3 [Source:HGNC Symbol;Acc:580]	protein_coding	5556	5320	4.49	0.3	3.6	0.28	2.78	0.1	3	0.13	2.63	0.2	5.83	0.1	1.7	0.14	1.36	0.1	1.41	0.06	1.39	0.02	1.09	0.05	4.38	0.19
ENSG00000011143	MKS1	17	-1	Meckel syndrome, type 1 [Source:HGNC Symbol;Acc:7121]	protein_coding	4073	10074	10.62	0.03	10	0.47	7.66	0.11	9.48	0.67	9.52	0.08	15.31	0.45	0.62	0.04	0.5	0.03	0.55	0.13	0.52	0.01	0.22	0.04	3.23	0.15
ENSG00000011198	ABHD5	3	1	abhydrolase domain containing 5 [Source:HGNC Symbol;Acc:21396]	protein_coding	3172	41076	4.89	0.33	5.27	0.29	5.71	0.4	6.29	0.41	6.91	0.25	5.24	0.16	0.49	0.01	0.32	0.02	1.17	0.1	0.59	0.01	0.5	0.02	3.29	0.13
ENSG00000011201	KAL1	X	-1	Kallmann syndrome 1 sequence [Source:HGNC Symbol;Acc:6211]	protein_coding	7131	196168	0.02	0.01	0.03	0	0.03	0	0.01	0.01	0.02	0.02	0.02	0	0	0	0	0	0	0	0	0	0	0	0.01	0
ENSG00000011243	AKAP8L	19	-1	A kinase (PRKA) anchor protein 8-like [Source:HGNC Symbol;Acc:29857]	protein_coding	5742	33336	14.94	0.95	14.07	0.01	10.83	0.28	13.47	0.87	10.94	0.07	30.08	0.41	0.51	0.08	0.16	0.01	1.15	0.23	0.77	0.08	0.51	0.03	5.62	0.05
ENSG00000011258	MBTD1	17	-1	mbt domain containing 1 [Source:HGNC Symbol;Acc:19866]	protein_coding	7201	75520	9.05	0.24	8.59	0.27	7.91	0.62	6.56	0.25	6.88	0.09	18.87	0.46	0.28	0.01	0.12	0.01	1.35	0.13	0.46	0.01	0.35	0.03	7.13	0.35
ENSG00000011260	UTP18	17	1	UTP18 small subunit (SSU) processome component homolog (yeast) [Source:HGNC Symbol;Acc:24274]	protein_coding	2721	34673	22.79	1.15	21.74	1.49	17.92	0.74	20.35	1.34	21.43	0.68	17.54	0.43	0.56	0.03	0.21	0	1.64	0.14	0.68	0.08	0.46	0.06	7.51	0.34
ENSG00000011275	RNF216	7	-1	ring finger protein 216 [Source:HGNC Symbol;Acc:21698]	protein_coding	7619	154050	10.66	0.55	11.94	0.07	9.96	0.54	10.09	0.46	11.76	0.21	16.14	0.14	0.05	0.01	0.01	0	0.72	0.16	0.23	0	0.13	0.01	3.28	0.47
ENSG00000011295	TTC19	17	1	tetratricopeptide repeat domain 19 [Source:HGNC Symbol;Acc:26006]	protein_coding	6271	39363	16.27	0.34	14.78	0.38	13.38	0.63	14.17	0.87	15.75	0.28	21.49	1.57	0.89	0	0.35	0.03	2.37	0.28	0.75	0.06	0.59	0.04	12.54	0.95
ENSG00000011304	PTBP1	19	1	polypyrimidine tract binding protein 1 [Source:HGNC Symbol;Acc:9583]	protein_coding	6876	8369	107.33	3.42	114.01	2.68	47.79	1.99	62.62	2.51	78.22	2.45	41.31	0.33	1.72	0.19	1.3	0.07	3.42	0.32	4.44	0.61	1.52	0.11	13.83	1.31
ENSG00000011332	DPF1	19	-1	D4, zinc and double PHD fingers family 1 [Source:HGNC Symbol;Acc:20225]	protein_coding	4800	13894	3.92	0.18	3.72	0.06	2.18	0.17	2.81	0.03	3.54	0.08	2.35	0.25	0.27	0.01	0.19	0.01	0.14	0.01	0.15	0.03	0.09	0.01	0.53	0.01
ENSG00000011347	SYT7	11	-1	synaptotagmin VII [Source:HGNC Symbol;Acc:11514]	protein_coding	5953	59869	1.69	0.12	1.99	0.06	0.79	0.11	0.75	0.02	1.07	0.26	0.27	0.01	0.02	0	0.01	0	0.05	0.01	0.02	0	0.01	0	0.07	0.01
ENSG00000011376	LARS2	3	1	leucyl-tRNA synthetase 2, mitochondrial [Source:HGNC Symbol;Acc:17095]	protein_coding	5393	155499	18.94	0.48	22.25	0.25	19.08	0.3	22.4	1.08	25.35	1.16	15.14	0.45	0.07	0.01	0.03	0	0.83	0.14	0.27	0.01	0.16	0.01	2.43	0.22
ENSG00000011405	PIK3C2A	11	-1	phosphatidylinositol-4-phosphate 3-kinase, catalytic subunit type 2 alpha [Source:HGNC Symbol;Acc:8971]	protein_coding	9204	121014	12.15	0.11	14.29	0.01	16.57	0.33	13.17	0.24	17.09	0.1	29.98	0.31	0.11	0.01	0.05	0	0.71	0.13	0.22	0	0.17	0.02	4.09	0.19
ENSG00000011422	PLAUR	19	-1	plasminogen activator, urokinase receptor [Source:HGNC Symbol;Acc:9053]	protein_coding	4457	19987	1.67	0.05	1.43	0.08	0.9	0.1	1.19	0.21	1.25	0	1.13	0.24	0.05	0	0.05	0	0.04	0	0.06	0.02	0.04	0	0.2	0.01
ENSG00000011426	ANLN	7	1	anillin, actin binding protein [Source:HGNC Symbol;Acc:14082]	protein_coding	6012	57947	26.99	0.33	30.63	0.54	26.79	0.27	26.16	0.83	24.75	1.33	61.16	1.29	0.36	0	0.13	0.03	1.68	0.19	0.57	0.02	0.33	0.04	7.71	0.38
ENSG00000011451	WIZ	19	-1	widely interspaced zinc finger motifs [Source:HGNC Symbol;Acc:30917]	protein_coding	9210	20748	12.98	0.17	14.56	0.76	3.92	0.85	4.72	0.28	6.42	0.01	3.84	0.06	0.44	0.02	0.39	0.06	0.26	0.05	0.22	0.02	0.11	0.01	0.51	0.14
ENSG00000011454	RABGAP1	9	1	RAB GTPase activating protein 1 [Source:HGNC Symbol;Acc:17155]	protein_coding	8185	155819	9.79	0.21	9.95	0.39	9.32	0.71	7.6	0.27	7.43	0.22	17.56	1.39	0.2	0.02	0.1	0.01	1.45	0.22	0.35	0.01	0.25	0.03	5.93	0.68
ENSG00000011465	DCN	12	-1	decorin [Source:HGNC Symbol;Acc:2705]	protein_coding	8083	29779	0	0	0	0	0	0	0	0	0	0	0	0	0	0	0	0	0	0	0	0	0	0	0	0
ENSG00000011478	QPCTL	19	1	glutaminyl-peptide cyclotransferase-like [Source:HGNC Symbol;Acc:25952]	protein_coding	2396	9105	13.16	0.97	11.44	0.46	7.32	0.01	9.67	0.96	9.84	0.39	9.04	0.82	1.7	0.02	1.01	0.05	1.18	0.14	1.05	0.1	0.51	0.06	3.75	0.08
ENSG00000011485	PPP5C	19	1	protein phosphatase 5, catalytic subunit [Source:HGNC Symbol;Acc:9322]	protein_coding	7060	38918	21.18	0.54	19.86	0.85	12.22	0.36	13.88	0.7	15.8	0.49	16.17	0.17	0.69	0.03	0.45	0.04	1.17	0.2	0.55	0.03	0.28	0.01	5.62	0.56
ENSG00000011523	CEP68	2	1	centrosomal protein 68kDa [Source:HGNC Symbol;Acc:29076]	protein_coding	8623	22010	4.53	0.31	4.83	0.11	4.09	0.34	3.95	0.44	4.93	0.24	4.82	0.1	0.28	0.03	0.14	0	0.65	0.04	0.36	0.01	0.23	0.04	2.72	0.3
ENSG00000011566	MAP4K3	2	-1	mitogen-activated protein kinase kinase kinase kinase 3 [Source:HGNC Symbol;Acc:6865]	protein_coding	6070	181941	5.69	0.15	5.57	0.23	6.45	0.48	5.38	0.32	5.55	0.03	11.75	0.26	0.11	0	0.05	0	0.98	0.12	0.21	0.01	0.13	0	3.26	0.38
ENSG00000011590	ZBTB32	19	1	zinc finger and BTB domain containing 32 [Source:HGNC Symbol;Acc:16763]	protein_coding	2770	9735	0.01	0	0	0	0.02	0	0.02	0.01	0.02	0.01	0.02	0.01	0	0	0	0	0.01	0	0.01	0.01	0	0	0	0
ENSG00000011600	TYROBP	19	-1	TYRO protein tyrosine kinase binding protein [Source:HGNC Symbol;Acc:12449]	protein_coding	924	2982	0.02	0.02	0.03	0	0.02	0.03	0	0	0	0	0	0	0	0	0	0	0	0	0	0	0	0	0.01	0.01
ENSG00000011638	TMEM159	16	1	transmembrane protein 159 [Source:HGNC Symbol;Acc:30136]	protein_coding	2558	19674	2.09	0.02	2.33	0.12	2.1	0.3	2.89	0.15	3.28	0.03	0.94	0.08	0.03	0.01	0.03	0	0.08	0	0.06	0	0.04	0.01	0.17	0.02
ENSG00000011677	GABRA3	X	-1	gamma-aminobutyric acid (GABA) A receptor, alpha 3 [Source:HGNC Symbol;Acc:4077]	protein_coding	4398	281221	1.91	0.01	2.39	0.09	1.18	0.06	1.1	0.15	1.56	0.08	1.01	0.09	0.01	0	0	0	0.11	0.02	0.02	0	0.01	0	0.28	0.03
ENSG00000012048	BRCA1	17	-1	breast cancer 1, early onset [Source:HGNC Symbol;Acc:1100]	protein_coding	8426	117527	15.32	0.99	17.34	0.57	19.06	1.41	18.94	0.49	21.19	0.4	36.33	0.46	0.65	0.03	0.39	0.03	0.8	0.1	0.39	0.02	0.28	0.02	5.57	0.2
ENSG00000012061	ERCC1	19	-1	excision repair cross-complementing rodent repair deficiency, complementation group 1 (includes overlapping antisense sequence) [Source:HGNC Symbol;Acc:3433]	protein_coding	5576	65904	9.21	0.22	7.68	0.43	5.47	0.16	6.62	0.35	7.88	0.19	9.46	1.23	1.36	0.04	1.03	0.04	0.46	0.08	0.42	0.08	0.32	0.05	0.43	0.05
ENSG00000012124	CD22	19	1	CD22 molecule [Source:HGNC Symbol;Acc:1643]	protein_coding	5839	22242	0	0	0	0	0.01	0.01	0.01	0.01	0	0	0.01	0.01	0	0	0	0	0	0	0	0	0	0	0	0
ENSG00000012174	MBTPS2	X	1	membrane-bound transcription factor peptidase, site 2 [Source:HGNC Symbol;Acc:15455]	protein_coding	8927	36851	9.03	0.64	10.99	0.12	5.7	0.88	3.54	0.4	4.98	0.11	3.38	0.41	0.44	0	0.38	0.03	0.66	0.08	0.28	0	0.24	0	1.8	0.26
ENSG00000012211	PRICKLE3	X	-1	prickle homolog 3 (Drosophila) [Source:HGNC Symbol;Acc:6645]	protein_coding	3396	8290	5.41	0.24	5.43	0.49	2.32	0.29	2.6	0.04	2.65	0.09	5.9	0.87	0.42	0.03	0.33	0.02	0.29	0.05	0.31	0.03	0.21	0.03	2.37	0.04
ENSG00000012223	LTF	3	-1	lactotransferrin [Source:HGNC Symbol;Acc:6720]	protein_coding	4247	45319	0	0	0	0	0	0	0	0	0	0	0	0	0	0	0	0	0	0	0	0	0	0	0	0
ENSG00000012232	EXTL3	8	1	exostoses (multiple)-like 3 [Source:HGNC Symbol;Acc:3518]	protein_coding	13220	141894	4.9	0.27	5.53	0.1	4.38	0.02	5.18	0.3	6.45	0.15	3.34	0.15	0.03	0	0.02	0	0.13	0.02	0.06	0.01	0.04	0	0.5	0.06
ENSG00000012504	NR1H4	12	1	nuclear receptor subfamily 1, group H, member 4 [Source:HGNC Symbol;Acc:7967]	protein_coding	3460	87233	0.01	0	0	0.01	0.01	0.02	0	0	0	0	0	0	0	0	0	0	0	0	0	0	0	0	0	0
ENSG00000012660	ELOVL5	6	-1	ELOVL fatty acid elongase 5 [Source:HGNC Symbol;Acc:21308]	protein_coding	4223	77516	40.05	0.28	41.79	1.41	27.94	0.69	29.35	0.46	35.36	1.65	20.14	0.98	0.25	0.01	0.13	0.01	1.8	0.33	0.43	0.01	0.2	0.01	5.02	0.63
ENSG00000012779	ALOX5	10	1	arachidonate 5-lipoxygenase [Source:HGNC Symbol;Acc:435]	protein_coding	3685	68203	0.28	0.07	0.26	0.02	0.16	0.06	0.19	0.05	0.17	0.04	0.23	0.01	0.02	0.01	0.01	0	0.02	0	0.01	0	0.01	0	0.04	0
ENSG00000012817	KDM5D	Y	-1	lysine (K)-specific demethylase 5D [Source:HGNC Symbol;Acc:11115]	protein_coding	9578	31473	0	0	0	0	0	0	0	0	0	0	0	0	0	0	0	0	0	0	0	0	0	0	0	0
ENSG00000012822	CALCOCO1	12	-1	calcium binding and coiled-coil domain 1 [Source:HGNC Symbol;Acc:29306]	protein_coding	6301	10312	9	0.49	8.78	0.56	5.64	0.51	7.28	0.38	6.25	0.15	32.38	0.93	0.16	0.02	0.13	0.02	0.28	0.07	0.26	0	0.1	0	2.44	0.06
ENSG00000012963	UBR7	14	1	ubiquitin protein ligase E3 component n-recognin 7 (putative) [Source:HGNC Symbol;Acc:20344]	protein_coding	3694	18457	26.36	0.6	29.3	0.85	19.37	0.88	22.45	0.84	27.31	0.27	10.89	0.24	0.23	0.02	0.13	0.01	0.34	0.06	0.21	0	0.1	0	2.46	0.15
ENSG00000012983	MAP4K5	14	-1	mitogen-activated protein kinase kinase kinase kinase 5 [Source:HGNC Symbol;Acc:6867]	protein_coding	7624	134967	10.44	0.47	10.18	0.49	8.66	0.58	7.39	0.15	8.25	0.6	14.29	0.25	0.16	0.01	0.08	0.01	0.98	0.09	0.26	0	0.16	0.01	3.36	0.3
ENSG00000013016	EHD3	2	1	EH-domain containing 3 [Source:HGNC Symbol;Acc:3244]	protein_coding	4959	30470	3.91	0.37	4.21	0.19	2.88	0.07	3.48	0.48	4.13	0.07	1.51	0.07	0.05	0.01	0.04	0.01	0.19	0.02	0.13	0.02	0.07	0	0.36	0.02
ENSG00000013275	PSMC4	19	1	proteasome (prosome, macropain) 26S subunit, ATPase, 4 [Source:HGNC Symbol;Acc:9551]	protein_coding	2387	8042	46.37	0.51	45.65	0.47	31.68	0.55	39.74	2.93	41.4	0.26	30.07	0.09	0.75	0.02	0.51	0	1.11	0.06	1.05	0.03	0.47	0.08	5.32	0.37
ENSG00000013288	MAN2B2	4	1	mannosidase, alpha, class 2B, member 2 [Source:HGNC Symbol;Acc:29623]	protein_coding	8898	39273	3.28	0.29	3.81	0.22	2.3	0.03	2.58	0.23	3.12	0.06	3.99	0.03	0.09	0.02	0.06	0	0.17	0.01	0.11	0.01	0.06	0	0.41	0.03
ENSG00000013293	SLC7A14	3	-1	solute carrier family 7 (orphan transporter), member 14 [Source:HGNC Symbol;Acc:29326]	protein_coding	5478	116025	0	0	0	0	0	0	0	0	0	0	0	0	0	0	0	0	0	0	0	0	0	0	0	0
ENSG00000013297	CLDN11	3	1	claudin 11 [Source:HGNC Symbol;Acc:8514]	protein_coding	5937	435565	0.01	0.01	0.01	0	0.02	0	0.01	0	0	0	0.01	0.02	0	0	0	0	0	0	0	0	0	0	0	0
ENSG00000013306	SLC25A39	17	-1	solute carrier family 25, member 39 [Source:HGNC Symbol;Acc:24279]	protein_coding	3526	1713	56.19	0.01	49.8	2.47	26.73	0.37	34.41	3.42	36.47	0.52	47.28	3.9	2.08	0.15	1.67	0.08	1.61	0.06	1.83	0.44	0.56	0.01	6.78	0.06
ENSG00000013364	MVP	16	1	major vault protein [Source:HGNC Symbol;Acc:7531]	protein_coding	6136	21486	0.88	0.14	0.84	0.11	0.69	0.02	0.99	0.1	1	0.12	3.73	0.26	1.25	0.03	1.19	0	1.01	0.05	1.26	0.06	1.47	0.01	3.98	0.01
ENSG00000013374	NUB1	7	1	negative regulator of ubiquitin-like proteins 1 [Source:HGNC Symbol;Acc:17623]	protein_coding	5411	31323	23.09	0.1	23.65	0.42	15.73	0.47	20.22	0.8	22.69	0.3	21.34	1.25	0.45	0.02	0.22	0.01	0.83	0.03	0.47	0.01	0.27	0.03	5.5	0
ENSG00000013375	PGM3	6	-1	phosphoglucomutase 3 [Source:HGNC Symbol;Acc:8907]	protein_coding	7804	24967	11.88	0.17	11.49	0.15	12.04	0.34	13	0.42	13.36	0.35	15.04	0.15	0.62	0.01	0.33	0.04	1.57	0.18	0.65	0.01	0.38	0.04	6.07	0.12
ENSG00000013392	RWDD2A	6	1	RWD domain containing 2A [Source:HGNC Symbol;Acc:21385]	protein_coding	2417	867	5.03	0.32	4.88	0.12	4.08	0.01	4.09	0.22	3.36	0.33	5.54	0.14	1.35	0.13	1.23	0.23	1.08	0.42	1.03	0.19	0.66	0.07	3.49	0.36
ENSG00000013441	CLK1	2	-1	CDC-like kinase 1 [Source:HGNC Symbol;Acc:2068]	protein_coding	5125	6557	18.12	0.89	12.73	0.19	16.03	0.16	14.39	0.32	8.72	0.74	65.31	3.05	2.39	0.14	1.16	0	3.53	0.36	2.34	0.03	1.32	0.06	21.61	0.62
ENSG00000013503	POLR3B	12	1	polymerase (RNA) III (DNA directed) polypeptide B [Source:HGNC Symbol;Acc:30348]	protein_coding	4930	147580	8.33	0.39	9.28	0.32	9.51	0.3	10.1	0.67	11.61	0.37	5.97	0.72	0.06	0	0.02	0	0.41	0.06	0.11	0.01	0.07	0	1.04	0.14
ENSG00000013523	ANGEL1	14	-1	angel homolog 1 (Drosophila) [Source:HGNC Symbol;Acc:19961]	protein_coding	5347	33642	16.3	0.72	17.19	0.58	10.8	1.12	11.25	0.38	12.41	0.14	14.58	0.16	0.34	0.03	0.21	0.01	0.57	0.07	0.35	0.01	0.19	0.02	2.06	0.27
ENSG00000013561	RNF14	5	1	ring finger protein 14 [Source:HGNC Symbol;Acc:10058]	protein_coding	4834	27119	12.93	0.79	13.33	0.25	12.65	0.21	15.61	0.56	15.66	0.03	12.26	0.42	0.24	0.01	0.15	0.02	0.65	0.01	0.33	0.03	0.19	0.02	4.64	0.1
ENSG00000013563	DNASE1L1	X	-1	deoxyribonuclease I-like 1 [Source:HGNC Symbol;Acc:2957]	protein_coding	4646	6216	12.51	0.06	11.13	0.15	8.6	0.16	10.66	0.52	11.85	0.56	9.81	0.81	1.26	0.08	1.04	0.06	0.91	0.25	0.93	0.02	0.66	0.02	3.99	0.28
ENSG00000013573	DDX11	12	1	DEAD/H (Asp-Glu-Ala-Asp/His) box helicase 11 [Source:HGNC Symbol;Acc:2736]	protein_coding	8374	22545	15.36	0.33	12.96	0.03	11.23	0.39	12.07	1.16	6.81	0.28	51.72	2.11	0.87	0.03	0.6	0.04	2.13	0.24	1.55	0.14	0.64	0.07	10.55	0.76
ENSG00000013583	HEBP1	12	-1	heme binding protein 1 [Source:HGNC Symbol;Acc:17176]	protein_coding	3442	21962	9.09	0.21	9.51	0.29	2.07	0.47	1.54	0.2	1.72	0.24	1.3	0.16	0.1	0	0.04	0.01	0.25	0.04	0.11	0.01	0.05	0	0.81	0.11
ENSG00000013588	GPRC5A	12	1	G protein-coupled receptor, family C, group 5, member A [Source:HGNC Symbol;Acc:9836]	protein_coding	8440	18713	0.61	0	0.56	0.03	0.37	0.05	0.31	0.01	0.45	0	0.3	0	0.01	0.01	0.01	0	0.07	0	0.03	0	0.02	0	0.31	0.01
ENSG00000013619	MAMLD1	X	1	mastermind-like domain containing 1 [Source:HGNC Symbol;Acc:2568]	protein_coding	5958	146792	2.3	0.23	2.26	0.06	0.74	0.23	0.42	0.12	0.53	0.02	1.36	0.18	0.05	0.01	0.02	0	0.31	0.06	0.08	0.01	0.02	0	0.99	0.21
ENSG00000013725	CD6	11	1	CD6 molecule [Source:HGNC Symbol;Acc:1691]	protein_coding	5995	42726	0	0	0	0	0	0	0.01	0.01	0	0	0.03	0.01	0	0	0	0	0	0	0	0	0	0	0.01	0
ENSG00000013810	TACC3	4	1	transforming, acidic coiled-coil containing protein 3 [Source:HGNC Symbol;Acc:11524]	protein_coding	4682	18974	35.31	0.57	33.35	0.83	15.21	0.46	17.24	1.49	19.75	0.92	18.55	0.67	2.03	0.01	1.1	0	1.66	0.3	1.38	0.13	0.66	0.08	7.01	0.27
ENSG00000014123	UFL1	6	1	UFM1-specific ligase 1 [Source:HGNC Symbol;Acc:23039]	protein_coding	4539	29124	15.99	0.97	17.4	0.65	15.45	0.06	15.57	0.64	15.38	0.27	14.24	0.67	0.43	0.07	0.26	0.04	1.17	0	0.47	0	0.15	0.01	2.88	0.19
ENSG00000014138	POLA2	11	1	polymerase (DNA directed), alpha 2, accessory subunit [Source:HGNC Symbol;Acc:30073]	protein_coding	5726	38084	17.74	0.75	17.27	0.21	11.84	0.74	12.42	0.72	14.03	0.59	18.52	1.69	0.64	0	0.33	0.02	1.27	0.21	0.69	0.03	0.43	0.07	6.38	0.89
ENSG00000014164	ZC3H3	8	-1	zinc finger CCCH-type containing 3 [Source:HGNC Symbol;Acc:28972]	protein_coding	3731	100056	7.28	0.6	8.87	0.24	2.9	0.64	2.88	0.26	3.18	0.22	7.4	0.47	0.08	0	0.05	0	0.27	0.05	0.22	0.01	0.08	0.01	1.58	0.25
ENSG00000014216	CAPN1	11	1	calpain 1, (mu/I) large subunit [Source:HGNC Symbol;Acc:1476]	protein_coding	7617	23800	9.41	0.43	10.2	0.68	5.5	0.25	7.88	0.78	9.33	0.11	4.31	0.32	0.07	0.02	0.04	0	0.14	0.02	0.07	0.02	0.04	0	0.54	0.19
ENSG00000014257	ACPP	3	1	acid phosphatase, prostate [Source:HGNC Symbol;Acc:125]	protein_coding	4193	46728	0.04	0.01	0.06	0	0.03	0	0.03	0.01	0.05	0.05	0	0	0	0	0	0	0	0	0	0	0	0	0	0
ENSG00000014641	MDH1	2	1	malate dehydrogenase 1, NAD (soluble) [Source:HGNC Symbol;Acc:6970]	protein_coding	4993	13583	47.21	0.82	45.33	0.3	33.77	0.77	44.16	1.52	43.01	1.99	18.75	0.58	1.14	0.02	0.62	0.08	1.54	0.05	0.83	0.01	0.57	0.1	7.99	0.02
ENSG00000014824	SLC30A9	4	1	solute carrier family 30 (zinc transporter), member 9 [Source:HGNC Symbol;Acc:1329]	protein_coding	4302	92742	37.16	0.02	38.92	0.85	35.21	0.24	40.76	1.29	45.42	0.09	24.62	0.95	0.31	0	0.14	0	1.49	0.12	0.47	0.02	0.28	0.01	6.65	0.44
ENSG00000014914	MTMR11	1	-1	myotubularin related protein 11 [Source:HGNC Symbol;Acc:24307]	protein_coding	4591	3646	0.57	0.08	0.46	0.07	0.35	0.1	0.27	0.02	0.21	0.06	1.66	0.07	0.06	0.03	0.03	0	0.07	0.05	0.03	0.02	0.01	0.01	0.38	0
ENSG00000014919	COX15	10	-1	cytochrome c oxidase assembly homolog 15 (yeast) [Source:HGNC Symbol;Acc:2263]	protein_coding	4186	16071	21.53	0.1	23.47	0.25	20.24	0.36	24.96	0.7	31.2	0.23	11.79	0.2	0.47	0.04	0.27	0.04	0.58	0	0.37	0.01	0.33	0.04	3.02	0.03
ENSG00000015133	CCDC88C	14	-1	coiled-coil domain containing 88C [Source:HGNC Symbol;Acc:19967]	protein_coding	12426	134062	4.06	0.29	4.4	0.1	2.88	0.02	3.42	0.24	4.21	0.07	2.17	0.1	0.03	0.01	0.02	0	0.14	0.02	0.09	0.01	0.06	0	0.32	0.03
ENSG00000015153	YAF2	12	-1	YY1 associated factor 2 [Source:HGNC Symbol;Acc:17363]	protein_coding	10840	70396	2	0.09	1.93	0.07	2.85	0.2	1.65	0.07	1.59	0.08	6.03	0.76	0.1	0	0.03	0	0.85	0.12	0.15	0.02	0.1	0.02	3.45	0.22
ENSG00000015171	ZMYND11	10	1	zinc finger, MYND-type containing 11 [Source:HGNC Symbol;Acc:16966]	protein_coding	5297	114857	9.58	0.25	9.12	0.13	7.61	0.39	7.77	0.01	8.67	0.08	13.32	0.24	0.16	0	0.07	0.01	0.93	0.12	0.24	0.01	0.13	0.01	4.15	0.4
ENSG00000015285	WAS	X	1	Wiskott-Aldrich syndrome [Source:HGNC Symbol;Acc:12731]	protein_coding	2381	12440	0.74	0.05	0.61	0.12	0.14	0.02	0.25	0.05	0.27	0.03	0.29	0.05	0.24	0.04	0.19	0	0.12	0.05	0.12	0.01	0.1	0	0.34	0.01
ENSG00000015413	DPEP1	16	1	dipeptidase 1 (renal) [Source:HGNC Symbol;Acc:3002]	protein_coding	2712	22401	0.19	0.05	0.21	0.06	0.14	0.06	0.22	0.04	0.19	0.07	0.15	0.04	0	0	0	0	0	0	0	0	0	0	0	0
ENSG00000015475	BID	22	-1	BH3 interacting domain death agonist [Source:HGNC Symbol;Acc:1050]	protein_coding	4418	36205	9.81	0.62	9.04	0.49	6.78	0.15	9.35	0.04	9.57	0.01	3.14	0.36	0.11	0.01	0.03	0.01	0.27	0.05	0.18	0	0.08	0.01	1.49	0.07
ENSG00000015479	MATR3	5	1	matrin 3 [Source:HGNC Symbol;Acc:6912]	protein_coding	14669	43227	44.07	0.16	47.06	1.21	41.71	0.37	47.12	0.03	49.92	0.19	40.55	2.31	1.85	0.08	1.04	0.06	9.24	0.25	2.41	0.06	2.62	0.06	14.02	1.38
ENSG00000015520	NPC1L1	7	-1	NPC1-like 1 [Source:HGNC Symbol;Acc:7898]	protein_coding	5252	23510	0.3	0.05	0.24	0.03	0.16	0.08	0.13	0.02	0.19	0.05	1.24	0.03	0.01	0	0.01	0.01	0.02	0	0.01	0	0.01	0	0.54	0.05
ENSG00000015532	XYLT2	17	1	xylosyltransferase II [Source:HGNC Symbol;Acc:15517]	protein_coding	5472	11564	7.51	0.38	6.63	0.41	6.62	0.15	8.38	0.75	8.81	0.05	8.27	0.49	1.27	0.08	0.73	0.03	1.04	0.14	1.04	0.1	0.65	0.2	4.55	0.07
ENSG00000015568	RGPD5	2	1	RANBP2-like and GRIP domain containing 5 [Source:HGNC Symbol;Acc:32418]	protein_coding	15430	49484	0	0	0	0	0	0	0	0	0	0	0	0	0	0	0	0	0	0	0	0	0	0	0	0
ENSG00000015592	STMN4	8	-1	stathmin-like 4 [Source:HGNC Symbol;Acc:16078]	protein_coding	3294	19797	0.01	0.01	0.02	0.01	0.02	0.01	0.01	0.01	0	0	0.19	0.02	0	0	0	0	0	0	0	0	0	0	0.13	0.02
ENSG00000015676	NUDCD3	7	-1	NudC domain containing 3 [Source:HGNC Symbol;Acc:22208]	protein_coding	6864	101634	16.52	0.2	16.31	0.64	14.35	0.04	16.15	1.06	17.71	0.32	18.52	0.15	0.74	0.01	0.51	0.02	1.67	0.27	0.67	0.05	0.44	0.04	5.81	0.37
ENSG00000016082	ISL1	5	1	ISL LIM homeobox 1 [Source:HGNC Symbol;Acc:6132]	protein_coding	3216	8422	4.32	0.2	4.47	0.26	3.01	0.15	3.45	0.18	3.46	0.02	2.92	0.04	0.31	0	0.24	0.04	0.43	0.01	0.31	0.01	0.22	0.04	1.64	0.15
ENSG00000016391	CHDH	3	-1	choline dehydrogenase [Source:HGNC Symbol;Acc:24288]	protein_coding	3733	26288	9.15	0.28	9.24	0.49	7.14	0.84	8.49	0.53	9.33	0.16	11.45	0.55	0.17	0	0.09	0.01	0.48	0.07	0.21	0.03	0.13	0.01	1.68	0.01
ENSG00000016402	IL20RA	6	-1	interleukin 20 receptor, alpha [Source:HGNC Symbol;Acc:6003]	protein_coding	4673	40509	0	0	0	0	0	0	0	0	0	0	0	0	0	0	0	0	0	0	0	0	0	0	0	0
ENSG00000016490	CLCA1	1	1	chloride channel accessory 1 [Source:HGNC Symbol;Acc:2015]	protein_coding	3340	28568	0	0	0	0	0	0	0	0	0	0	0	0	0	0	0	0	0	0	0	0	0	0	0	0
ENSG00000016602	CLCA4	1	1	chloride channel accessory 4 [Source:HGNC Symbol;Acc:2018]	protein_coding	3649	30015	0	0	0.01	0	0	0	0	0.01	0	0	0	0	0	0	0	0	0	0	0	0	0	0	0	0
ENSG00000016864	GLT8D1	3	-1	glycosyltransferase 8 domain containing 1 [Source:HGNC Symbol;Acc:24870]	protein_coding	3783	7749	17.59	0.89	16.45	0.13	11.98	0.42	14.44	0.54	13.79	0.66	20.98	0.24	1.01	0.01	0.56	0.03	1.18	0.04	0.83	0.01	0.41	0.06	6.08	0.02
ENSG00000017260	ATP2C1	3	1	ATPase, Ca++ transporting, type 2C, member 1 [Source:HGNC Symbol;Acc:13211]	protein_coding	8106	157981	12.11	0.38	12.74	0.21	10.36	0.31	9.92	0.58	11.41	0.21	10.76	0.22	0.11	0	0.06	0	0.77	0.05	0.18	0	0.1	0.01	2.21	0.14
ENSG00000017373	SRCIN1	17	-1	SRC kinase signaling inhibitor 1 [Source:HGNC Symbol;Acc:29506]	protein_coding	11025	64882	1.14	0.14	1.23	0	0.32	0.09	0.3	0.01	0.31	0.06	0.85	0.14	0.09	0.01	0.05	0	0.08	0.01	0.06	0	0.02	0.01	0.42	0.05
ENSG00000017427	IGF1	12	-1	insulin-like growth factor 1 (somatomedin C) [Source:HGNC Symbol;Acc:5464]	protein_coding	8087	76686	0	0	0	0	0	0	0	0	0	0	0	0	0	0	0	0	0	0	0	0	0	0	0	0
ENSG00000017483	SLC38A5	X	-1	solute carrier family 38, member 5 [Source:HGNC Symbol;Acc:18070]	protein_coding	4016	7690	0.1	0.01	0.08	0.01	0.05	0.04	0.08	0.01	0.06	0.01	0.17	0.02	0.02	0.01	0.01	0.01	0.02	0.01	0.02	0	0.02	0	0.11	0.03
ENSG00000017621	MAGIX	X	1	MAGI family member, X-linked [Source:HGNC Symbol;Acc:30006]	protein_coding	4948	811	0.44	0.09	0.41	0.04	0.29	0.02	0.37	0.07	0.39	0.04	0.65	0.01	0.09	0.01	0.1	0.08	0.15	0.14	0.03	0.05	0.02	0.03	0.28	0.18
ENSG00000017797	RALBP1	18	1	ralA binding protein 1 [Source:HGNC Symbol;Acc:9841]	protein_coding	4979	58116	11.38	0.21	13.22	0.16	9.24	0.61	11.3	0.02	13.43	0.22	4.51	0.06	0.1	0	0.08	0.01	0.23	0.03	0.13	0	0.12	0.01	1.04	0.13
ENSG00000018189	RUFY3	4	1	RUN and FYVE domain containing 3 [Source:HGNC Symbol;Acc:30285]	protein_coding	8070	95019	6.2	0.12	5.37	0.22	7.28	0.24	5.55	0.17	5.45	0.19	16.07	0.04	0.31	0	0.18	0.01	0.81	0.12	0.29	0	0.22	0.02	3.3	0.28
ENSG00000018236	CNTN1	12	1	contactin 1 [Source:HGNC Symbol;Acc:2171]	protein_coding	7044	372455	3.04	0.03	3.93	0.07	3.37	0.26	3.89	0.17	4.65	0.19	1.39	0.33	0.01	0	0	0	0.17	0.02	0.02	0	0.01	0	0.26	0.03
ENSG00000018280	SLC11A1	2	1	solute carrier family 11 (proton-coupled divalent metal ion transporters), member 1 [Source:HGNC Symbol;Acc:10907]	protein_coding	8676	6181	0.02	0	0.02	0	0.02	0.01	0.02	0.01	0.01	0	0.04	0.02	0.01	0.01	0.01	0	0	0	0.01	0	0	0.01	0.02	0.01
ENSG00000018408	WWTR1	3	-1	WW domain containing transcription regulator 1 [Source:HGNC Symbol;Acc:24042]	protein_coding	8413	211049	4.02	0.08	5.08	0.13	2.15	0.26	1.75	0.11	2.51	0.05	1.17	0.04	0.02	0	0.01	0	0.18	0.04	0.04	0	0.02	0	0.49	0.09
ENSG00000018510	AGPS	2	1	alkylglycerone phosphate synthase [Source:HGNC Symbol;Acc:327]	protein_coding	8197	142977	14.7	0.11	16.64	0.18	15.19	0.33	15.77	0.45	18.61	0.36	13.01	0.01	0.07	0	0.03	0	0.99	0.07	0.21	0	0.12	0.01	3.4	0.24
ENSG00000018610	CXorf56	X	-1	chromosome X open reading frame 56 [Source:HGNC Symbol;Acc:26239]	protein_coding	2606	24674	21.2	1.45	20.22	1.16	18.1	0.68	23.34	0.12	26.95	0.33	9.78	0.77	0.1	0.01	0.05	0.01	0.46	0.09	0.2	0	0.14	0.01	1.88	0.04
ENSG00000018625	ATP1A2	1	1	ATPase, Na+/K+ transporting, alpha 2 polypeptide [Source:HGNC Symbol;Acc:800]	protein_coding	6298	21513	0	0	0.01	0.01	0.01	0	0	0	0	0	0	0	0	0	0	0	0	0	0	0	0	0	0	0
ENSG00000018699	TTC27	2	1	tetratricopeptide repeat domain 27 [Source:HGNC Symbol;Acc:25986]	protein_coding	3185	189813	10.2	0.44	11.36	0.54	11.8	0.62	13.46	0.76	14.6	0.33	10.46	0.07	0.05	0	0.02	0	0.37	0.07	0.1	0	0.07	0	1.18	0.09
ENSG00000018869	ZNF582	19	-1	zinc finger protein 582 [Source:HGNC Symbol;Acc:26421]	protein_coding	3152	14345	1.82	0.02	1.64	0.27	2.03	0.04	2.05	0.07	1.77	0.03	3.01	0.03	0.17	0.02	0.13	0	0.24	0.04	0.19	0	0.11	0.02	1.87	0.15
ENSG00000019102	VSIG2	11	-1	V-set and immunoglobulin domain containing 2 [Source:HGNC Symbol;Acc:17149]	protein_coding	1432	3329	0.04	0.04	0.04	0.02	0.09	0.02	0.02	0.03	0.01	0.01	0.44	0.13	0.04	0.03	0.03	0	0.05	0.04	0.03	0.02	0.01	0	0.39	0.11
ENSG00000019144	PHLDB1	11	1	pleckstrin homology-like domain, family B, member 1 [Source:HGNC Symbol;Acc:23697]	protein_coding	21988	29572	1.32	0.03	1.34	0.02	0.93	0.07	1.06	0.13	1.12	0.01	1.33	0.04	0.05	0.01	0.04	0.01	0.1	0.01	0.09	0	0.05	0.01	0.41	0.03
ENSG00000019169	MARCO	2	1	macrophage receptor with collagenous structure [Source:HGNC Symbol;Acc:6895]	protein_coding	2079	50399	0.01	0.01	0	0	0.01	0.01	0	0	0	0.01	0	0	0	0	0	0	0	0	0	0	0	0	0	0
ENSG00000019186	CYP24A1	20	-1	cytochrome P450, family 24, subfamily A, polypeptide 1 [Source:HGNC Symbol;Acc:2602]	protein_coding	3972	16542	0.05	0.01	0.06	0.02	0.01	0	0.07	0.06	0.05	0	0.02	0.03	0.01	0.01	0	0	0	0	0	0	0	0	0.01	0
ENSG00000019485	PRDM11	11	1	PR domain containing 11 [Source:HGNC Symbol;Acc:13996]	protein_coding	5527	126632	1.17	0.24	1.34	0	0.99	0.08	1.06	0	1.29	0.08	0.97	0.16	0.04	0.01	0.03	0	0.12	0.02	0.06	0	0.03	0	0.47	0.05
ENSG00000019505	SYT13	11	-1	synaptotagmin XIII [Source:HGNC Symbol;Acc:14962]	protein_coding	5424	40587	0.05	0.01	0.05	0	0.05	0.04	0.07	0.02	0.03	0.02	0.01	0.01	0	0	0	0	0	0	0	0	0	0	0	0
ENSG00000019549	SNAI2	8	-1	snail homolog 2 (Drosophila) [Source:HGNC Symbol;Acc:11094]	protein_coding	2282	1766	25.73	0.1	25.49	1.43	11.87	0.24	12.47	0.64	15.52	0.74	10.39	0.96	3.66	0.49	2.41	0.21	3.05	0.24	2.14	0.24	1.96	0.08	5.32	0.25
ENSG00000019582	CD74	5	-1	CD74 molecule, major histocompatibility complex, class II invariant chain [Source:HGNC Symbol;Acc:1697]	protein_coding	3184	8102	0.02	0	0.01	0.01	0.02	0.02	0.01	0	0	0.01	0.07	0.04	0.01	0	0	0	0.01	0.01	0	0	0.01	0.01	0.02	0.02
ENSG00000019991	HGF	7	-1	hepatocyte growth factor (hepapoietin A; scatter factor) [Source:HGNC Symbol;Acc:4893]	protein_coding	8897	62516	0.01	0.01	0.01	0.01	0	0	0.01	0	0.01	0	0	0	0	0	0	0	0	0	0	0	0	0	0	0
ENSG00000019995	ZRANB1	10	1	zinc finger, RAN-binding domain containing 1 [Source:HGNC Symbol;Acc:18224]	protein_coding	5993	40066	11.11	0.41	11.78	0.3	12.45	0.06	13.57	0.28	16.21	0.55	12.93	0.51	0.1	0.01	0.04	0	1.05	0.22	0.28	0	0.23	0.02	3.95	0.35
ENSG00000020129	NCDN	1	1	neurochondrin [Source:HGNC Symbol;Acc:17597]	protein_coding	4917	4877	19.56	1.72	21.54	0.37	11.5	0.36	14.53	0.77	18.26	1.1	10.23	0.27	1.51	0.29	1.12	0.07	1.12	0.28	0.9	0.08	0.57	0.06	5.05	0.13
ENSG00000020181	GPR124	8	1	G protein-coupled receptor 124 [Source:HGNC Symbol;Acc:17849]	protein_coding	7071	53616	5.57	0.02	6.1	0.21	3.33	0.16	3.89	0.2	4.54	0.01	3.93	0.01	0.08	0.02	0.05	0	0.32	0.05	0.2	0.02	0.09	0	1.42	0.12
ENSG00000020256	ZFP64	20	-1	zinc finger protein 64 homolog (mouse) [Source:HGNC Symbol;Acc:15940]	protein_coding	6997	145633	6.69	0.27	7.1	0.14	5.54	0.03	5.44	0.07	6.92	0.17	7.02	0.3	0.3	0.01	0.22	0.01	0.57	0.11	0.3	0	0.28	0.01	2.08	0.24
ENSG00000020426	MNAT1	14	1	menage a trois homolog 1, cyclin H assembly factor (Xenopus laevis) [Source:HGNC Symbol;Acc:7181]	protein_coding	3865	231339	11.48	0.26	9.91	0.08	11.83	0.77	11.88	0.42	11.13	0.41	11.98	1.1	0.34	0	0.25	0.01	1.63	0.21	0.42	0.01	0.32	0.02	4.32	0.56
ENSG00000020577	SAMD4A	14	1	sterile alpha motif domain containing 4A [Source:HGNC Symbol;Acc:23023]	protein_coding	12170	214028	1.86	0	1.71	0.12	1.89	0.24	1.55	0.09	1.67	0.07	4.69	0.08	0.06	0.01	0.02	0	0.71	0.13	0.17	0.01	0.07	0.01	2.35	0.32
ENSG00000020633	RUNX3	1	-1	runt-related transcription factor 3 [Source:HGNC Symbol;Acc:10473]	protein_coding	4605	60998	1.97	0.16	2.19	0.16	0.68	0.09	0.84	0.17	1.08	0.01	0.52	0.09	0.01	0	0.01	0	0.07	0.01	0.04	0	0.01	0	0.18	0.01
ENSG00000020922	MRE11A	11	-1	MRE11 meiotic recombination 11 homolog A (S. cerevisiae) [Source:HGNC Symbol;Acc:7230]	protein_coding	3538	70621	18.54	0.24	18.58	0.91	21.51	0.06	19.61	0.17	20.24	0.13	43.73	1.61	0.59	0.01	0.32	0.03	1.78	0.16	0.53	0	0.28	0.03	7.67	0.75
ENSG00000021300	PLEKHB1	11	1	pleckstrin homology domain containing, family B (evectins) member 1 [Source:HGNC Symbol;Acc:19079]	protein_coding	4933	11696	2.71	0.13	2.76	0.09	1.17	0.03	1.38	0.07	1.86	0.06	0.51	0	0.02	0.01	0.01	0	0.06	0.01	0.03	0	0.01	0	0.14	0.02
ENSG00000021355	SERPINB1	6	-1	serpin peptidase inhibitor, clade B (ovalbumin), member 1 [Source:HGNC Symbol;Acc:3311]	protein_coding	3226	6441	5.17	0.19	5.13	0.08	2.86	0.09	3.9	0.14	3.98	0.15	2.07	0.3	0.33	0.02	0.22	0.03	0.34	0.07	0.23	0.03	0.14	0.03	0.92	0.1
ENSG00000021461	CYP3A43	7	1	cytochrome P450, family 3, subfamily A, polypeptide 43 [Source:HGNC Symbol;Acc:17450]	protein_coding	2630	35439	0.02	0.03	0.02	0.03	0.01	0	0.02	0.02	0	0	0.39	0.13	0.01	0	0	0	0.01	0	0	0	0	0	0.12	0
ENSG00000021488	SLC7A9	19	-1	solute carrier family 7 (glycoprotein-associated amino acid transporter light chain, bo,+ system), member 9 [Source:HGNC Symbol;Acc:11067]	protein_coding	2597	36650	0.08	0	0.02	0	0.04	0.01	0.05	0	0.04	0.01	0.74	0.04	0	0	0	0	0.02	0	0.01	0	0.01	0	0.21	0.05
ENSG00000021574	SPAST	2	1	spastin [Source:HGNC Symbol;Acc:11233]	protein_coding	5213	88798	8.43	0.08	9.78	0.08	9.02	0.33	10.88	0.67	12.91	0.37	5.13	0.29	0.03	0	0.01	0	0.27	0.05	0.09	0.01	0.07	0.02	1.31	0.12
ENSG00000021645	NRXN3	14	1	neurexin 3 [Source:HGNC Symbol;Acc:8010]	protein_coding	11335	1610660	1.89	0.11	1.8	0.01	1.67	0.16	0.9	0.01	0.96	0	1.62	0.03	0.01	0	0	0	0.31	0.05	0.04	0	0.02	0	0.47	0.08
ENSG00000021762	OSBPL5	11	-1	oxysterol binding protein-like 5 [Source:HGNC Symbol;Acc:16392]	protein_coding	7466	72133	2.4	0.04	2.16	0.21	1.52	0.12	1.89	0.21	1.48	0.19	3.84	0.42	0.13	0.01	0.11	0.01	0.25	0.05	0.18	0.01	0.1	0	0.88	0.16
ENSG00000021776	AQR	15	-1	aquarius homolog (mouse) [Source:HGNC Symbol;Acc:29513]	protein_coding	9779	104497	5.59	0.04	6.39	0.12	7.2	0.2	6.62	0.06	7.45	0.02	9.83	0.4	0.07	0	0.03	0	0.54	0.04	0.2	0	0.11	0	2.14	0.12
ENSG00000021826	CPS1	2	1	carbamoyl-phosphate synthase 1, mitochondrial [Source:HGNC Symbol;Acc:2323]	protein_coding	10444	190941	6.98	0.07	8.26	0.01	7.82	0.01	8.27	0.41	9.65	0.54	7.74	1.03	0.03	0	0.02	0	0.39	0.02	0.08	0	0.05	0	0.9	0.09
ENSG00000021852	C8B	1	-1	complement component 8, beta polypeptide [Source:HGNC Symbol;Acc:1353]	protein_coding	2729	34189	0	0	0.01	0.01	0	0	0	0	0	0	0	0	0	0	0	0	0	0	0	0	0	0	0	0
ENSG00000022267	FHL1	X	1	four and a half LIM domains 1 [Source:HGNC Symbol;Acc:3702]	protein_coding	4945	59001	55.07	1.03	55.58	0.01	30.08	0.71	36.56	0.92	46.71	0.86	20.9	1.78	0.16	0.01	0.06	0	0.96	0.2	0.23	0.01	0.12	0	4.53	0.59
ENSG00000022277	RTFDC1	20	1	replication termination factor 2 domain containing 1 [Source:HGNC Symbol;Acc:15890]	protein_coding	3501	46786	26.71	1.03	25.11	0.05	20.46	1.13	26.36	1.23	29.61	0.5	10.39	1.15	0.1	0.02	0.05	0.01	0.64	0.09	0.26	0.01	0.13	0.01	2.65	0.16
ENSG00000022355	GABRA1	5	1	gamma-aminobutyric acid (GABA) A receptor, alpha 1 [Source:HGNC Symbol;Acc:4075]	protein_coding	5494	47272	0	0	0	0	0	0	0	0	0	0	0	0	0	0	0	0	0	0	0	0	0	0	0	0
ENSG00000022556	NLRP2	19	1	NLR family, pyrin domain containing 2 [Source:HGNC Symbol;Acc:22948]	protein_coding	6313	41681	0	0	0	0	0	0	0	0	0	0	0	0	0	0	0	0	0	0	0	0	0	0	0	0
ENSG00000022567	SLC45A4	8	-1	solute carrier family 45, member 4 [Source:HGNC Symbol;Acc:29196]	protein_coding	8608	92523	1.86	0.02	1.87	0.07	1.43	0.08	1.75	0.15	1.94	0.15	1.3	0.04	0.05	0.01	0.03	0	0.24	0.07	0.11	0.01	0.06	0.01	0.99	0.08
ENSG00000022840	RNF10	12	1	ring finger protein 10 [Source:HGNC Symbol;Acc:10055]	protein_coding	5909	38184	24.89	0.31	28.53	0.52	13.52	1.06	18.37	1.1	23.73	0.98	14.95	0.89	0.25	0.01	0.11	0	0.89	0.06	0.53	0.01	0.37	0.04	5.11	0.55
ENSG00000022976	ZNF839	14	1	zinc finger protein 839 [Source:HGNC Symbol;Acc:20345]	protein_coding	5595	19725	6.59	0.03	5.06	0.09	5	0.21	5.09	0.24	5.38	0.02	5.85	0.06	1.38	0.04	0.86	0.07	1.72	0.11	1.07	0.06	0.94	0.13	4.22	0.27
ENSG00000023041	ZDHHC6	10	-1	zinc finger, DHHC-type containing 6 [Source:HGNC Symbol;Acc:19160]	protein_coding	2404	14200	31.94	1.3	27.16	0.35	20.96	1.69	22.2	0.58	21.41	1.25	32.14	0.56	1.38	0.06	0.79	0.08	1.38	0.01	0.75	0.13	0.44	0	7.58	0.27
ENSG00000023171	GRAMD1B	11	1	GRAM domain containing 1B [Source:HGNC Symbol;Acc:29214]	protein_coding	9770	92347	1	0.08	0.92	0	0.89	0.01	0.77	0.02	1.02	0.01	1.48	0.23	0.04	0	0.03	0	0.15	0.04	0.06	0	0.04	0.01	0.41	0.02
ENSG00000023191	RNH1	11	-1	ribonuclease/angiogenin inhibitor 1 [Source:HGNC Symbol;Acc:10074]	protein_coding	7367	5412	13.76	0.08	12.71	0.63	10.37	0.71	13.78	0.4	15.67	0.41	11.45	0.3	1.35	0.13	1	0.13	0.97	0.22	1.12	0.09	0.74	0.04	4.5	0.27
ENSG00000023228	NDUFS1	2	-1	NADH dehydrogenase (ubiquinone) Fe-S protein 1, 75kDa (NADH-coenzyme Q reductase) [Source:HGNC Symbol;Acc:7707]	protein_coding	5660	32500	23.66	0.41	26.73	0.63	27.71	0.75	32.25	1.22	36.02	0.17	20.14	0.05	0.35	0.03	0.2	0	0.92	0.09	0.47	0.01	0.31	0.03	6.15	0.06
ENSG00000023287	RB1CC1	8	-1	RB1-inducible coiled-coil 1 [Source:HGNC Symbol;Acc:15574]	protein_coding	7615	115748	16.02	0.83	19.43	0.49	22.24	0.14	21.93	0.17	23.41	0.8	21.42	0.05	0.21	0	0.09	0	1.63	0.19	0.36	0.01	0.22	0.02	6.56	0.66
ENSG00000023318	ERP44	9	-1	endoplasmic reticulum protein 44 [Source:HGNC Symbol;Acc:18311]	protein_coding	4854	114997	18.2	0.95	18.71	0.73	10.67	0.44	10.21	0.72	11.05	0.21	13.81	0.82	0.1	0	0.04	0	1.31	0.12	0.27	0.01	0.15	0.01	3.34	0.42
ENSG00000023330	ALAS1	3	1	aminolevulinate, delta-, synthase 1 [Source:HGNC Symbol;Acc:396]	protein_coding	2536	13695	21.68	0.09	23.77	1.31	17.7	0.69	21.56	1.43	24.59	1.19	15.78	0.71	0.82	0.05	0.5	0.05	0.8	0.09	0.63	0	0.51	0.06	3.5	0.11
ENSG00000023445	BIRC3	11	1	baculoviral IAP repeat containing 3 [Source:HGNC Symbol;Acc:591]	protein_coding	7484	14425	0.05	0.02	0.04	0.02	0.06	0.03	0.05	0.02	0.05	0.01	0.12	0.02	0	0	0	0	0	0	0	0	0	0	0.03	0
ENSG00000023516	AKAP11	13	1	A kinase (PRKA) anchor protein 11 [Source:HGNC Symbol;Acc:369]	protein_coding	9913	41183	10.95	0.22	11.99	0.42	13.58	0.8	8.84	0.07	11.44	0.06	22.17	0.39	0.33	0	0.17	0.01	1.48	0.07	0.43	0.01	0.29	0.01	8.02	0.29
ENSG00000023572	GLRX2	1	-1	glutaredoxin 2 [Source:HGNC Symbol;Acc:16065]	protein_coding	1299	8344	15.17	1.66	14.12	0.39	10.9	0.53	14.12	0.19	14.02	0.51	5.21	0.53	0.15	0.01	0.09	0.03	0.4	0.02	0.23	0.05	0.12	0.01	3.44	0.17
ENSG00000023608	SNAPC1	14	1	small nuclear RNA activating complex, polypeptide 1, 43kDa [Source:HGNC Symbol;Acc:11134]	protein_coding	2656	31407	9.77	0.05	9.99	0.06	8.09	0.22	9.85	0.22	8.85	0.32	7.21	0	0.17	0.03	0.06	0.01	0.69	0.09	0.24	0.01	0.15	0	3.42	0.46
ENSG00000023697	DERA	12	1	deoxyribose-phosphate aldolase (putative) [Source:HGNC Symbol;Acc:24269]	protein_coding	2848	123254	10.83	0.44	9.83	0.01	8.65	0.13	10.6	0.76	11.08	0.25	4.98	0.05	0.09	0	0.03	0	0.43	0.03	0.08	0.01	0.04	0.01	1.35	0.13
ENSG00000023734	STRAP	12	1	serine/threonine kinase receptor associated protein [Source:HGNC Symbol;Acc:30796]	protein_coding	2211	18867	93.53	1.42	101.47	2.07	60.76	0.2	74.85	6.32	83.22	2.73	27.09	3.7	0.73	0.03	0.29	0.02	1.79	0.21	0.75	0.03	0.64	0.13	8.23	0.13
ENSG00000023839	ABCC2	10	1	ATP-binding cassette, sub-family C (CFTR/MRP), member 2 [Source:HGNC Symbol;Acc:53]	protein_coding	6232	63198	0.33	0.07	0.23	0.01	0.34	0.08	0.29	0.03	0.19	0.03	2.44	0	0.01	0	0	0	0.03	0	0.01	0	0.01	0	0.3	0.01
ENSG00000023892	DEF6	6	1	differentially expressed in FDCP 6 homolog (mouse) [Source:HGNC Symbol;Acc:2760]	protein_coding	2675	21268	0.97	0.05	0.82	0.07	0.67	0.08	0.72	0.03	0.9	0.09	0.47	0.12	0.07	0	0.04	0	0.11	0.02	0.06	0	0.05	0	0.31	0.01
ENSG00000023902	PLEKHO1	1	1	pleckstrin homology domain containing, family O member 1 [Source:HGNC Symbol;Acc:24310]	protein_coding	6238	4644	4.09	0.07	3.56	0.36	2.73	0.02	3.54	0.29	3.59	0.04	3.63	0.43	0.28	0.07	0.21	0.02	0.34	0.02	0.3	0.01	0.15	0.01	2.19	0.12
ENSG00000023909	GCLM	1	-1	glutamate-cysteine ligase, modifier subunit [Source:HGNC Symbol;Acc:4312]	protein_coding	5374	18825	9.16	0.03	10.88	0.18	6.67	0.3	7.05	0.31	9.04	0.62	4.44	0.03	0.31	0.01	0.16	0.01	0.8	0.11	0.32	0.02	0.24	0.01	2.83	0.06
ENSG00000024048	UBR2	6	1	ubiquitin protein ligase E3 component n-recognin 2 [Source:HGNC Symbol;Acc:21289]	protein_coding	8997	120396	6.86	0.14	6.58	0.46	9.93	0.25	9.11	0.1	10.01	0.26	18.04	0.51	0.11	0	0.04	0	0.55	0.1	0.23	0	0.14	0.01	3.27	0.25
ENSG00000024422	EHD2	19	1	EH-domain containing 2 [Source:HGNC Symbol;Acc:3243]	protein_coding	3923	25862	0.72	0.08	0.87	0.12	0.24	0.14	0.13	0.06	0.22	0.05	0.2	0.08	0.02	0.01	0.01	0	0.01	0	0.01	0	0.01	0	0.03	0.01
ENSG00000024526	DEPDC1	1	-1	DEP domain containing 1 [Source:HGNC Symbol;Acc:22949]	protein_coding	5904	17155	28.23	0.49	29.25	1.35	27.27	0.57	30.11	1.42	32.88	1.26	18.02	0.85	0.87	0.07	0.53	0.06	1.93	0.02	1.16	0	0.53	0.05	5.49	0.4
ENSG00000024862	CCDC28A	6	1	coiled-coil domain containing 28A [Source:HGNC Symbol;Acc:21098]	protein_coding	1496	18299	18.74	0.37	18.44	0.18	12.55	0.53	16.09	1.52	19	1.13	7.89	0.31	0.63	0.04	0.46	0.03	0.8	0	0.59	0.01	0.72	0.05	2.96	0.07
ENSG00000025039	RRAGD	6	-1	Ras-related GTP binding D [Source:HGNC Symbol;Acc:19903]	protein_coding	5072	42556	7.52	0.02	8.03	0.1	8.7	0.32	10.27	0.27	12.96	0.39	6.36	0.93	0.11	0.01	0.05	0.01	0.44	0.06	0.14	0.01	0.1	0	2.36	0.25
ENSG00000025156	HSF2	6	1	heat shock transcription factor 2 [Source:HGNC Symbol;Acc:5225]	protein_coding	2707	30855	25.5	0.74	23.08	1.1	19.11	0.95	20.87	0.22	18.54	0.02	30.02	1.77	0.93	0.02	0.51	0	2.46	0.2	0.89	0	0.4	0.07	8.73	0.33
ENSG00000025293	PHF20	20	1	PHD finger protein 20 [Source:HGNC Symbol;Acc:16098]	protein_coding	7812	170570	7	0.08	8.72	0.06	7.04	0.63	7.37	0.27	8.51	0.2	9.73	0.26	0.07	0.01	0.04	0	0.39	0.07	0.16	0.01	0.14	0.02	2.55	0.33
ENSG00000025423	HSD17B6	12	1	hydroxysteroid (17-beta) dehydrogenase 6 homolog (mouse) [Source:HGNC Symbol;Acc:23316]	protein_coding	2272	33350	4.55	0.07	4.17	0.05	2.95	0.05	4.13	0.51	4.44	0.09	2.15	0.19	0.14	0.01	0.05	0.01	0.17	0.02	0.08	0	0.08	0.02	0.93	0.07
ENSG00000025434	NR1H3	11	1	nuclear receptor subfamily 1, group H, member 3 [Source:HGNC Symbol;Acc:7966]	protein_coding	4346	16190	2.36	0.12	1.95	0.01	1.6	0.21	2.11	0.23	1.97	0.18	3.2	0.05	0.18	0.02	0.1	0.01	0.29	0.01	0.22	0	0.18	0	1.71	0.18
ENSG00000025708	TYMP	22	-1	thymidine phosphorylase [Source:HGNC Symbol;Acc:3148]	protein_coding	3320	980	0.54	0.22	0.55	0.07	0.35	0.08	0.44	0.01	0.34	0.08	0.24	0.05	0.1	0.02	0.1	0.02	0.11	0	0.12	0.08	0.07	0.02	0.15	0.09
ENSG00000025770	NCAPH2	22	1	non-SMC condensin II complex, subunit H2 [Source:HGNC Symbol;Acc:25071]	protein_coding	3277	13122	35.12	0.64	32.5	1.33	24.24	0.83	30.81	2.42	28.25	0	51.39	0.34	2.07	0.01	1.59	0.08	1.53	0.06	1.79	0.08	1.08	0.07	8.12	0.17
ENSG00000025772	TOMM34	20	-1	translocase of outer mitochondrial membrane 34 [Source:HGNC Symbol;Acc:15746]	protein_coding	2062	16289	51.85	1.05	48.18	1.78	25.68	1.97	32.75	0.98	39.7	0.77	9.53	0.29	0.36	0.04	0.21	0.07	0.62	0.1	0.41	0.05	0.24	0.01	2.9	0.08
ENSG00000025796	SEC63	6	-1	SEC63 homolog (S. cerevisiae) [Source:HGNC Symbol;Acc:21082]	protein_coding	8587	81825	15.58	0.41	17.61	0.86	7.8	1.03	4.62	0.07	4.31	0.35	9.52	0.53	0.24	0.03	0.1	0.01	1.87	0.27	0.51	0.01	0.29	0.01	5.89	0.63
ENSG00000025800	KPNA6	1	1	karyopherin alpha 6 (importin alpha 7) [Source:HGNC Symbol;Acc:6399]	protein_coding	7687	60829	22.26	0.66	22.91	0.34	25.8	2.19	27.23	1.27	35.9	0.43	26.12	0.8	0.14	0.02	0.05	0.01	1.14	0.19	0.49	0.01	0.37	0.05	5.69	0.66
ENSG00000026025	VIM	10	1	vimentin [Source:HGNC Symbol;Acc:12692]	protein_coding	4965	4362	178.59	4.5	174.96	2.63	110.56	4.08	143.19	1.12	178.02	8.2	76.27	6.55	1.91	0.01	1	0.1	2.19	0.13	1.43	0.01	0.76	0.14	16.04	0.85
ENSG00000026036	RTEL1-TNFRSF6B	20	1	RTEL1-TNFRSF6B readthrough (non-protein coding) [Source:HGNC Symbol;Acc:44095]	protein_coding	8738	30616	8.23	0.11	7.52	0.47	5.39	0.49	6.46	0.37	4.51	0.18	13.93	0.97	0.41	0.06	0.28	0	0.72	0.07	0.71	0.02	0.24	0.03	3.89	0.57
ENSG00000026103	FAS	10	1	Fas (TNF receptor superfamily, member 6) [Source:HGNC Symbol;Acc:11920]	protein_coding	3562	21558	3.76	0.33	3.92	0.01	2.62	0.26	2.81	0.07	2.79	0.14	1.87	0.45	0.13	0.02	0.07	0	0.17	0.03	0.09	0.01	0.07	0.02	0.37	0.03
ENSG00000026297	RNASET2	6	-1	ribonuclease T2 [Source:HGNC Symbol;Acc:21686]	protein_coding	7478	20199	5.26	0.17	4.14	0.37	3.46	0.26	3.72	0.06	4.12	0.11	4.44	0.5	0.43	0.05	0.2	0.01	0.67	0.12	0.42	0.02	0.27	0.02	3.01	0.44
ENSG00000026508	CD44	11	1	CD44 molecule (Indian blood group) [Source:HGNC Symbol;Acc:1681]	protein_coding	10060	83453	0.06	0.02	0.07	0.02	0.05	0.02	0.03	0	0.06	0.02	0.06	0	0	0	0	0	0.01	0	0	0	0	0	0.02	0
ENSG00000026559	KCNG1	20	-1	potassium voltage-gated channel, subfamily G, member 1 [Source:HGNC Symbol;Acc:6248]	protein_coding	3748	15722	6.22	0.52	5.97	0.18	4	0.57	4.88	0.41	5.33	0.15	1.73	0.04	0.6	0.03	0.47	0.05	0.51	0.04	0.36	0.07	0.31	0	0.98	0.12
ENSG00000026652	AGPAT4	6	-1	1-acylglycerol-3-phosphate O-acyltransferase 4 (lysophosphatidic acid acyltransferase, delta) [Source:HGNC Symbol;Acc:20885]	protein_coding	9419	134655	7.79	0.13	6.14	0.06	6.73	0.53	5.61	0	4.94	0.04	21.94	0.11	0.26	0.04	0.14	0	1.5	0.28	0.53	0	0.18	0.02	5.16	0.56
ENSG00000026751	SLAMF7	1	1	SLAM family member 7 [Source:HGNC Symbol;Acc:21394]	protein_coding	4604	10966	0	0	0	0	0	0	0	0	0	0.01	0	0	0	0	0	0	0	0	0	0	0	0	0	0
ENSG00000026950	BTN3A1	6	1	butyrophilin, subfamily 3, member A1 [Source:HGNC Symbol;Acc:1138]	protein_coding	5547	7425	0.93	0.07	0.74	0.1	0.76	0.02	0.76	0	0.69	0.03	1.98	0.04	0.22	0.06	0.14	0.01	0.19	0.03	0.16	0.05	0.06	0.03	1.35	0.12
ENSG00000027001	MIPEP	13	-1	mitochondrial intermediate peptidase [Source:HGNC Symbol;Acc:7104]	protein_coding	3407	155804	6.11	0.02	6.32	0.15	5.34	0.38	6.19	0.47	6.22	0.12	3.13	0.11	0.05	0	0.03	0	0.25	0.04	0.06	0	0.04	0	0.65	0.07
ENSG00000027075	PRKCH	14	1	protein kinase C, eta [Source:HGNC Symbol;Acc:9403]	protein_coding	8809	354573	0.91	0.01	1.02	0.01	0.92	0.01	1.03	0.04	1.14	0.11	0.62	0.08	0	0	0	0	0.07	0.01	0.02	0	0.01	0	0.14	0.02
ENSG00000027644	INSRR	1	-1	insulin receptor-related receptor [Source:HGNC Symbol;Acc:6093]	protein_coding	5101	13834	0.02	0	0.04	0.03	0	0.01	0.02	0.03	0.01	0.01	0.03	0	0.01	0	0	0	0.01	0	0	0	0.01	0	0.01	0
ENSG00000027697	IFNGR1	6	-1	interferon gamma receptor 1 [Source:HGNC Symbol;Acc:5439]	protein_coding	2680	19278	21.58	1.1	20.01	0.73	16.46	0.49	19.49	0.32	18.5	0.1	14.87	1.8	0.76	0.03	0.51	0.03	0.91	0.01	0.46	0	0.26	0.02	4.05	0.29
ENSG00000027847	B4GALT7	5	1	xylosylprotein beta 1,4-galactosyltransferase, polypeptide 7 [Source:HGNC Symbol;Acc:930]	protein_coding	4927	5316	6.73	0.08	5.86	0.06	4.26	0.01	5.37	0.44	5.44	0.28	3.02	0.28	1.66	0.01	1.21	0.14	1.38	0.27	1.03	0.13	0.58	0.01	2.59	0.17
ENSG00000027869	SH2D2A	1	-1	SH2 domain containing 2A [Source:HGNC Symbol;Acc:10821]	protein_coding	2512	8100	2.79	0.09	2.81	0.19	1.34	0.02	1.59	0.14	2.09	0.35	0.48	0.11	0.24	0.01	0.17	0.04	0.2	0.02	0.15	0.03	0.12	0.02	0.47	0.02
ENSG00000028116	VRK2	2	1	vaccinia related kinase 2 [Source:HGNC Symbol;Acc:12719]	protein_coding	3557	248691	7.92	0.45	8.71	0.32	8.26	0.23	7.88	0.08	9.14	0.22	7.29	0.27	0.07	0	0.04	0	0.34	0.01	0.09	0	0.05	0	0.8	0.04
ENSG00000028137	TNFRSF1B	1	1	tumor necrosis factor receptor superfamily, member 1B [Source:HGNC Symbol;Acc:11917]	protein_coding	3766	38451	0.06	0.01	0.05	0.04	0.01	0	0.06	0.02	0.06	0.02	0.01	0.02	0	0	0	0	0	0	0	0	0	0	0	0
ENSG00000028203	VEZT	12	1	vezatin, adherens junctions transmembrane protein [Source:HGNC Symbol;Acc:18258]	protein_coding	8757	76266	9.8	0.07	9.86	0.14	8.71	0.04	8.71	0.02	9.46	0.01	12.08	0.32	0.18	0	0.09	0	1.01	0.13	0.29	0.01	0.21	0.02	4.06	0.36
ENSG00000028277	POU2F2	19	-1	POU class 2 homeobox 2 [Source:HGNC Symbol;Acc:9213]	protein_coding	6611	101459	0.18	0.03	0.15	0.01	0.06	0.02	0.05	0.02	0.05	0.03	0.39	0.08	0.01	0	0	0	0.02	0	0	0	0	0	0.14	0.01
ENSG00000028310	BRD9	5	-1	bromodomain containing 9 [Source:HGNC Symbol;Acc:25818]	protein_coding	9577	32936	5.84	0.01	5.02	0.06	5.21	0.42	5.26	0.32	4.57	0.11	12.83	0.66	0.68	0.07	0.49	0.03	1	0.06	0.84	0.06	0.36	0	4.6	0.41
ENSG00000028528	SNX1	15	1	sorting nexin 1 [Source:HGNC Symbol;Acc:11172]	protein_coding	9796	42154	7.87	0.15	7.47	0.24	4.68	0.67	4.17	0.23	4.82	0.35	9.67	0.22	0.26	0.01	0.14	0.01	0.75	0.11	0.31	0	0.19	0.02	3.79	0.2
ENSG00000028839	TBPL1	6	1	TBP-like 1 [Source:HGNC Symbol;Acc:11589]	protein_coding	2106	33215	11.08	0.06	9.82	0.2	8.42	0.28	9.17	0.16	8.22	0.03	6.53	0.1	0.23	0.01	0.11	0	0.77	0.05	0.22	0.02	0.15	0	3.17	0.3
ENSG00000029153	ARNTL2	12	1	aryl hydrocarbon receptor nuclear translocator-like 2 [Source:HGNC Symbol;Acc:18984]	protein_coding	5002	85436	6.32	0.29	7.21	0.41	7.68	0.38	7.94	0.18	8.81	0.16	7.48	0.25	0.07	0.01	0.03	0	0.62	0.09	0.18	0.02	0.08	0	2.66	0.24
ENSG00000029363	BCLAF1	6	-1	BCL2-associated transcription factor 1 [Source:HGNC Symbol;Acc:16863]	protein_coding	9297	23678	47.97	1	49.96	2.35	52.64	0.87	49.43	0.38	52.24	0.93	89.05	2.4	0.94	0.01	0.4	0.07	6.67	0.16	2.2	0.09	1.05	0.07	20.86	1.5
ENSG00000029364	SLC39A9	14	1	solute carrier family 39 (zinc transporter), member 9 [Source:HGNC Symbol;Acc:20182]	protein_coding	7136	57229	12.29	0.25	13.31	0.07	15.22	0.71	17.42	0.55	20.27	0.15	10.35	0.78	0.1	0.02	0.04	0	0.6	0.09	0.19	0	0.13	0.01	2.57	0.06
ENSG00000029534	ANK1	8	-1	ankyrin 1, erythrocytic [Source:HGNC Symbol;Acc:492]	protein_coding	10799	232696	1.09	0.05	1.17	0.03	0.88	0.08	0.97	0.08	1.13	0.04	1.74	0.08	0.02	0	0.01	0	0.05	0.01	0.03	0	0.01	0	0.28	0.02
ENSG00000029559	IBSP	4	1	integrin-binding sialoprotein [Source:HGNC Symbol;Acc:5341]	protein_coding	1033	11303	0	0	0	0	0	0	0	0	0	0	0	0	0	0	0	0	0	0	0	0	0	0	0	0
ENSG00000029639	TFB1M	6	-1	transcription factor B1, mitochondrial [Source:HGNC Symbol;Acc:17037]	protein_coding	2736	54239	11.76	0.91	9.56	0.47	12.68	0.85	10.18	0.11	8.74	0.22	14.82	1.47	0.69	0.03	0.19	0.02	2.63	0.32	0.55	0.01	0.33	0.02	6.74	0.52
ENSG00000029725	RABEP1	17	1	rabaptin, RAB GTPase binding effector protein 1 [Source:HGNC Symbol;Acc:17677]	protein_coding	6555	96997	23.43	0.14	25.92	0.23	21.83	0.21	24.97	0.92	27.99	0.39	18.87	0.21	0.19	0.02	0.09	0	0.72	0.12	0.32	0.01	0.25	0	4.49	0.3
ENSG00000029993	HMGB3	X	1	high mobility group box 3 [Source:HGNC Symbol;Acc:5004]	protein_coding	3967	6294	36.65	0.39	39.52	1.27	25.51	0.08	32.68	1.07	37.78	0.05	16.1	1.3	0.66	0.02	0.41	0.02	0.69	0.07	0.59	0.02	0.22	0.03	5.09	0.36
ENSG00000030066	NUP160	11	-1	nucleoporin 160kDa [Source:HGNC Symbol;Acc:18017]	protein_coding	8471	61964	21.6	0.55	24.57	0.05	18.66	1.31	17.22	0.69	20.27	0.36	25.08	1.43	0.35	0.01	0.16	0.01	0.88	0.16	0.43	0	0.26	0.01	4.92	0.68
ENSG00000030110	BAK1	6	-1	BCL2-antagonist/killer 1 [Source:HGNC Symbol;Acc:949]	protein_coding	2267	5417	12.92	0.24	11.93	0.24	6.15	0.65	8.04	0.74	9.87	0.72	5.44	0.36	0.4	0	0.27	0.05	0.59	0.13	0.5	0.04	0.51	0.01	2.65	0.38
ENSG00000030304	MUSK	9	1	muscle, skeletal, receptor tyrosine kinase [Source:HGNC Symbol;Acc:7525]	protein_coding	4177	128617	0	0	0	0	0	0	0	0	0	0	0	0	0	0	0	0	0	0	0	0	0	0	0	0
ENSG00000030419	IKZF2	2	-1	IKAROS family zinc finger 2 (Helios) [Source:HGNC Symbol;Acc:13177]	protein_coding	12220	140489	0.5	0.07	0.55	0.06	0.84	0.06	0.69	0.02	0.81	0	0.42	0.06	0	0	0	0	0.16	0.01	0.02	0	0.01	0	0.25	0.01
ENSG00000030582	GRN	17	1	granulin [Source:HGNC Symbol;Acc:4601]	protein_coding	3520	4327	43.32	3.28	43.68	1.02	19.26	0.33	27.98	1.7	37.75	1.78	13.97	2.01	0.27	0.03	0.22	0.08	0.4	0.03	0.34	0.02	0.14	0.01	2.08	0.03
ENSG00000031003	FAM13B	5	-1	family with sequence similarity 13, member B [Source:HGNC Symbol;Acc:1335]	protein_coding	6808	107167	8.58	0.19	9.29	0.07	8.22	0.35	5.8	0.15	5.78	0.01	16.7	0.94	0.1	0.01	0.03	0	0.98	0.14	0.25	0	0.18	0.01	4.81	0.57
ENSG00000031081	ARHGAP31	3	1	Rho GTPase activating protein 31 [Source:HGNC Symbol;Acc:29216]	protein_coding	9384	116946	0.62	0.03	0.72	0.05	0.75	0.1	0.64	0.12	0.85	0.03	0.69	0.04	0.02	0	0.01	0	0.08	0.02	0.03	0	0.01	0	0.23	0.02
ENSG00000031691	CENPQ	6	1	centromere protein Q [Source:HGNC Symbol;Acc:21347]	protein_coding	1745	27972	15.34	1.15	15.03	0.16	12.02	0.93	14.52	0.75	12.96	0.96	11.79	0.84	0.33	0.01	0.17	0.01	0.8	0.01	0.41	0.02	0.18	0.02	3.98	0.01
ENSG00000031698	SARS	1	1	seryl-tRNA synthetase [Source:HGNC Symbol;Acc:10537]	protein_coding	3836	20406	91.79	0.91	90.81	1.71	71.39	2.82	89.16	5.9	90.11	1.02	61.29	0.28	2.04	0.02	1.6	0.02	2.46	0.17	1.74	0.04	1.57	0.03	8.59	0.46
ENSG00000031823	RANBP3	19	-1	RAN binding protein 3 [Source:HGNC Symbol;Acc:9850]	protein_coding	7445	54539	10.68	0.07	10.04	0.02	5.94	0.16	6.82	0.53	8.26	0.21	10.92	1.15	0.39	0.04	0.21	0.01	1.08	0.22	0.51	0.05	0.31	0.03	4.88	0.84
ENSG00000032219	ARID4A	14	1	AT rich interactive domain 4A (RBP1-like) [Source:HGNC Symbol;Acc:9885]	protein_coding	7568	67910	3.52	0.31	3.8	0.16	3.33	0.28	2.38	0.13	2.25	0.05	5.94	0.32	0.08	0.01	0.03	0.01	0.46	0.06	0.14	0.01	0.08	0	1.87	0.12
ENSG00000032389	TSSC1	2	-1	tumor suppressing subtransferable candidate 1 [Source:HGNC Symbol;Acc:12383]	protein_coding	5775	183165	6.44	0.14	5.63	0.28	5.04	0.01	6.42	0.39	6.78	0.05	3.27	0.21	0.06	0.01	0.02	0	0.4	0.09	0.13	0	0.04	0	0.99	0.22
ENSG00000032444	PNPLA6	19	1	patatin-like phospholipase domain containing 6 [Source:HGNC Symbol;Acc:16268]	protein_coding	7055	20675	6.24	0.4	6.8	0.43	4.34	0.26	6.18	0.2	6.85	0.32	7.32	0	0.21	0.01	0.14	0	0.21	0.07	0.25	0.02	0.1	0.01	1.51	0.04
ENSG00000032742	IFT88	13	1	intraflagellar transport 88 homolog (Chlamydomonas) [Source:HGNC Symbol;Acc:20606]	protein_coding	5480	119412	1.67	0.02	1.8	0.07	1.82	0.13	1.63	0	1.58	0.02	3.17	0.36	0.08	0	0.04	0	0.24	0.03	0.09	0	0.06	0.01	0.9	0.08
ENSG00000033011	ALG1	16	1	asparagine-linked glycosylation 1, beta-1,4-mannosyltransferase homolog (S. cerevisiae) [Source:HGNC Symbol;Acc:18294]	protein_coding	5786	47877	4.41	0.01	4.18	0.15	4.01	0.36	4.68	0.36	4.87	0.15	4.93	0.17	0.15	0	0.11	0.01	0.22	0.01	0.16	0.01	0.12	0.01	0.83	0.04
ENSG00000033030	ZCCHC8	12	-1	zinc finger, CCHC domain containing 8 [Source:HGNC Symbol;Acc:25265]	protein_coding	7752	20338	7.15	0.57	6.46	0.15	5.69	0.07	5.08	0.16	5.24	0.2	14.63	0.2	0.66	0.02	0.36	0.07	1.38	0.09	0.72	0.09	0.49	0.08	8.91	0.11
ENSG00000033050	ABCF2	7	-1	ATP-binding cassette, sub-family F (GCN20), member 2 [Source:HGNC Symbol;Acc:71]	protein_coding	4448	14929	33.4	0.89	36.94	1.08	26.72	0.5	34.02	1.89	38.7	0.97	26.44	0.3	0.93	0.03	0.71	0.01	1.43	0.22	1.17	0.09	0.69	0.02	7.52	0.47
ENSG00000033100	CHPF2	7	1	chondroitin polymerizing factor 2 [Source:HGNC Symbol;Acc:29270]	protein_coding	4200	2130	15.66	0.1	15.29	1.17	13.22	0.24	15.84	0.78	16.61	0.9	20.59	0.41	2.01	0.06	1.68	0.23	2.7	0.34	2.82	0.21	1.89	0.25	8.7	0.23
ENSG00000033122	LRRC7	1	1	leucine rich repeat containing 7 [Source:HGNC Symbol;Acc:18531]	protein_coding	12010	571504	0.15	0.01	0.1	0.02	0.13	0.02	0.08	0.02	0.08	0.01	0.28	0.01	0.02	0	0.01	0	0.04	0	0.02	0	0.01	0	0.08	0.01
ENSG00000033170	FUT8	14	1	fucosyltransferase 8 (alpha (1,6) fucosyltransferase) [Source:HGNC Symbol;Acc:4019]	protein_coding	6889	326621	4.51	0.03	4.66	0.13	5.21	0.41	5.31	0.14	5.41	0.25	4.95	0.28	0.03	0	0.01	0	0.53	0.07	0.08	0	0.05	0.01	1.5	0.18
ENSG00000033178	UBA6	4	-1	ubiquitin-like modifier activating enzyme 6 [Source:HGNC Symbol;Acc:25581]	protein_coding	8323	77065	11.61	0.04	11.41	0.64	14.2	0.58	13.75	0.37	15.68	0.02	18.55	0.72	0.23	0.01	0.08	0.01	1.27	0.1	0.32	0.02	0.16	0.01	4.58	0.16
ENSG00000033327	GAB2	11	-1	GRB2-associated binding protein 2 [Source:HGNC Symbol;Acc:14458]	protein_coding	6771	196267	1.42	0.18	1.65	0.04	1.29	0.07	1.29	0.09	1.62	0.05	1.56	0.15	0	0	0	0	0.13	0.03	0.03	0	0.01	0.01	0.36	0.09
ENSG00000033627	ATP6V0A1	17	1	ATPase, H+ transporting, lysosomal V0 subunit a1 [Source:HGNC Symbol;Acc:865]	protein_coding	10968	52773	11.06	0.17	10.81	0.17	7.53	0.41	6.84	0.33	7.92	0.2	18.64	0.31	0.49	0.05	0.25	0	1.32	0.21	0.6	0.06	0.43	0.03	6.19	0.26
ENSG00000033800	PIAS1	15	1	protein inhibitor of activated STAT, 1 [Source:HGNC Symbol;Acc:2752]	protein_coding	4524	132035	7.01	0.39	8.41	0.12	6.35	0.4	5.12	0.56	6.03	0.02	14.62	0.19	0.23	0.01	0.16	0.01	1.27	0.16	0.31	0	0.23	0.03	4.6	0.64
ENSG00000033867	SLC4A7	3	-1	solute carrier family 4, sodium bicarbonate cotransporter, member 7 [Source:HGNC Symbol;Acc:11033]	protein_coding	9564	102107	6.12	0.45	5.73	0.13	9.41	0.63	7.13	0.04	7.56	0.11	19.24	0.56	0.14	0.01	0.06	0.01	1.29	0.14	0.29	0	0.22	0.01	4.85	0.22
ENSG00000034053	APBA2	15	1	amyloid beta (A4) precursor protein-binding, family A, member 2 [Source:HGNC Symbol;Acc:579]	protein_coding	6869	273999	5.02	0.3	4.82	0.2	4.08	0.07	4.74	0.06	5.14	0.24	5.28	0.63	0.06	0.01	0.04	0	0.23	0.05	0.09	0	0.04	0	0.69	0.11
ENSG00000034152	MAP2K3	17	1	mitogen-activated protein kinase kinase 3 [Source:HGNC Symbol;Acc:6843]	protein_coding	3783	26771	7.98	0.16	8.45	0.02	3.04	0.45	2.37	0.3	3.08	0.18	2.52	0.02	0.18	0.04	0.09	0	0.6	0.11	0.46	0.03	0.23	0.04	2.24	0.12
ENSG00000034239	EFCAB1	8	-1	EF-hand calcium binding domain 1 [Source:HGNC Symbol;Acc:25678]	protein_coding	5805	18708	0	0	0	0	0	0	0	0	0	0	0.01	0	0	0	0	0	0	0	0	0	0	0	0	0.01
ENSG00000034510	TMSB10	2	1	thymosin beta 10 [Source:HGNC Symbol;Acc:11879]	protein_coding	492	553	315.1	14.66	324.1	16.77	277.33	15.57	362.97	5.75	320.68	9.49	60.41	7.78	2.27	0.75	2.29	0.22	1.22	0.32	1.33	0.13	0.92	0.45	3.52	0.07
ENSG00000034533	ASTE1	3	-1	asteroid homolog 1 (Drosophila) [Source:HGNC Symbol;Acc:25021]	protein_coding	3427	10339	4.14	0.21	4.09	0.21	3.85	0.32	4.13	0.26	4.69	0.31	3.71	0.17	0.24	0	0.16	0	0.48	0.01	0.34	0	0.26	0.03	1.57	0.08
ENSG00000034677	RNF19A	8	-1	ring finger protein 19A, E3 ubiquitin protein ligase [Source:HGNC Symbol;Acc:13432]	protein_coding	6031	73113	5.04	0.22	4.67	0.18	6.24	0.14	6.22	0.22	6.4	0.21	10.46	0.15	0.12	0	0.07	0.01	0.52	0.05	0.17	0.01	0.1	0	2.7	0.2
ENSG00000034693	PEX3	6	1	peroxisomal biogenesis factor 3 [Source:HGNC Symbol;Acc:8858]	protein_coding	2222	36971	11.49	0.25	11.63	0.9	10.5	0.02	11.01	0.41	10.78	0.11	12.98	0.17	0.51	0.01	0.25	0.07	1.1	0.09	0.38	0.02	0.21	0.03	5.35	0.01
ENSG00000034713	GABARAPL2	16	1	GABA(A) receptor-associated protein-like 2 [Source:HGNC Symbol;Acc:13291]	protein_coding	3034	8493	36.61	0.01	35.6	0.59	18.52	0.06	21.91	0.54	21.2	0.13	13.23	1.25	0.91	0.14	0.55	0.08	1.15	0.18	0.7	0.13	0.48	0.04	7.68	0.01
ENSG00000034971	MYOC	1	-1	myocilin, trabecular meshwork inducible glucocorticoid response [Source:HGNC Symbol;Acc:7610]	protein_coding	2083	15170	0.01	0.01	0	0	0	0	0.02	0.03	0.01	0.02	0.01	0.02	0	0	0	0	0	0	0	0	0	0	0.01	0
ENSG00000035115	SH3YL1	2	-1	SH3 domain containing, Ysc84-like 1 (S. cerevisiae) [Source:HGNC Symbol;Acc:29546]	protein_coding	10170	38476	1.75	0.09	1.32	0.07	1.38	0	1.06	0.02	0.9	0.09	5.48	0.48	0.32	0.02	0.19	0.02	0.4	0.02	0.17	0.02	0.12	0.01	2.19	0.2
ENSG00000035141	FAM136A	2	-1	family with sequence similarity 136, member A [Source:HGNC Symbol;Acc:25911]	protein_coding	3086	3029	50.27	0.79	48.56	1.82	32.56	0.31	40.08	0.19	45.23	1.18	19.13	1.42	0.91	0.06	0.5	0.16	0.8	0.11	0.61	0.05	0.93	0.07	4.92	0.13
ENSG00000035403	VCL	10	1	vinculin [Source:HGNC Symbol;Acc:12665]	protein_coding	5818	116207	31.7	2	39.78	0.06	28.31	1.41	30.78	0.41	36.81	1.31	26.28	1.44	0.22	0.02	0.08	0	1.14	0.24	0.32	0.01	0.21	0.02	3.62	0.31
ENSG00000035499	DEPDC1B	5	-1	DEP domain containing 1B [Source:HGNC Symbol;Acc:24902]	protein_coding	3806	99460	14.48	0.64	14.4	0.32	11.44	0.38	12.35	0.05	11.97	0.31	5.78	0.08	0.19	0	0.12	0.01	0.76	0.12	0.21	0.01	0.11	0.01	1.49	0.1
ENSG00000035664	DAPK2	15	-1	death-associated protein kinase 2 [Source:HGNC Symbol;Acc:2675]	protein_coding	7041	157937	0.24	0.05	0.17	0.02	0.17	0	0.16	0.01	0.15	0.01	0.27	0.01	0.02	0	0.01	0	0.03	0.01	0.01	0	0	0	0.06	0.01
ENSG00000035681	NSMAF	8	-1	neutral sphingomyelinase (N-SMase) activation associated factor [Source:HGNC Symbol;Acc:8017]	protein_coding	6165	70144	5.99	0.12	5.57	0.07	5.15	0.04	4.68	0.08	4.79	0.02	11.79	0.73	0.12	0.01	0.06	0	0.7	0.04	0.24	0.01	0.1	0.01	2.94	0.21
ENSG00000035687	ADSS	1	-1	adenylosuccinate synthase [Source:HGNC Symbol;Acc:292]	protein_coding	3666	39963	34.46	1.1	32.45	1.87	26.93	0.36	29.58	0.75	32.89	0.38	30.39	0.03	0.97	0.03	0.48	0.03	3.18	0.4	1.03	0.01	0.63	0.03	14.11	0.17
ENSG00000035720	STAP1	4	1	signal transducing adaptor family member 1 [Source:HGNC Symbol;Acc:24133]	protein_coding	1655	46946	0.05	0.03	0.06	0.05	0.07	0.05	0.01	0.01	0.03	0.01	0	0	0	0	0	0	0	0	0	0	0	0	0	0
ENSG00000035862	TIMP2	17	-1	TIMP metallopeptidase inhibitor 2 [Source:HGNC Symbol;Acc:11821]	protein_coding	5633	66773	4.35	0.16	5.39	0.19	1.77	0.21	1.85	0.36	2.68	0.01	0.99	0.11	0.02	0	0	0	0.1	0.02	0.05	0	0.02	0	0.35	0.05
ENSG00000035928	RFC1	4	-1	replication factor C (activator 1) 1, 145kDa [Source:HGNC Symbol;Acc:9969]	protein_coding	6713	72175	18.64	0.21	21.39	0.2	17.92	0.5	18.71	0.27	21.19	0.51	18.93	0.43	0.12	0.01	0.05	0.01	0.89	0.15	0.28	0	0.18	0.01	3.3	0.13
ENSG00000036054	TBC1D23	3	1	TBC1 domain family, member 23 [Source:HGNC Symbol;Acc:25622]	protein_coding	5168	59065	8.91	0.04	9.11	0.03	9.73	0.44	10.69	0.15	11.01	0.58	14.38	0.37	0.17	0	0.07	0.02	0.95	0.06	0.28	0.01	0.18	0.01	4.71	0.04
ENSG00000036257	CUL3	2	-1	cullin 3 [Source:HGNC Symbol;Acc:2553]	protein_coding	11501	103722	9.12	0.19	9.37	0.27	7.32	0.43	6.25	0.21	7.17	0.04	8.5	0.28	0.18	0	0.04	0	2.03	0.26	0.38	0.02	0.23	0.02	6.13	0.6
ENSG00000036448	MYOM2	8	1	myomesin 2 [Source:HGNC Symbol;Acc:7614]	protein_coding	7062	113214	1.4	0.13	1.55	0.07	1.4	0.11	1.65	0.01	1.84	0.14	1.8	0.07	0.03	0	0.01	0	0.08	0.02	0.04	0	0.02	0	0.23	0.03
ENSG00000036473	OTC	X	1	ornithine carbamoyltransferase [Source:HGNC Symbol;Acc:8512]	protein_coding	1585	67312	0.03	0.04	0.06	0.06	0.03	0.02	0.01	0.01	0.03	0.05	0	0	0	0	0	0	0	0	0	0	0	0	0	0
ENSG00000036530	CYP46A1	14	1	cytochrome P450, family 46, subfamily A, polypeptide 1 [Source:HGNC Symbol;Acc:2641]	protein_coding	9354	33627	0.17	0.01	0.14	0.02	0.15	0.01	0.07	0	0.04	0.01	0.35	0.06	0.06	0.02	0.03	0	0.06	0.02	0.02	0.01	0.02	0	0.23	0.03
ENSG00000036549	ZZZ3	1	-1	zinc finger, ZZ-type containing 3 [Source:HGNC Symbol;Acc:24523]	protein_coding	9008	111980	17.26	0.2	20.11	0.8	24.58	0.3	23.56	0.38	27.41	0.31	36.11	1.35	0.31	0.01	0.14	0	3.66	0.39	0.68	0.01	0.55	0.05	16.31	1.47
ENSG00000036565	SLC18A1	8	-1	solute carrier family 18 (vesicular monoamine), member 1 [Source:HGNC Symbol;Acc:10934]	protein_coding	3910	34424	0	0	0	0	0	0	0	0	0	0	0	0	0	0	0	0	0	0	0	0	0	0	0	0
ENSG00000036672	USP2	11	-1	ubiquitin specific peptidase 2 [Source:HGNC Symbol;Acc:12618]	protein_coding	4539	21959	3.11	0.26	3.51	0.09	1.38	0.24	1.56	0.31	1.96	0.08	1.11	0.05	0.03	0	0.04	0	0.09	0.02	0.06	0	0.03	0.01	0.25	0.03
ENSG00000036828	CASR	3	1	calcium-sensing receptor [Source:HGNC Symbol;Acc:1514]	protein_coding	5390	97416	0	0	0	0	0	0	0.01	0	0	0	0	0	0	0	0	0	0	0	0	0	0	0	0	0
ENSG00000037042	TUBG2	17	1	tubulin, gamma 2 [Source:HGNC Symbol;Acc:12419]	protein_coding	2772	4921	3.98	0.09	3.4	0.1	1.8	0.3	2	0.08	1.74	0.06	6.15	0.32	1.19	0.05	0.72	0.14	0.44	0.13	0.46	0.06	0.2	0.01	2.6	0.03
ENSG00000037280	FLT4	5	-1	fms-related tyrosine kinase 4 [Source:HGNC Symbol;Acc:3767]	protein_coding	8849	39245	9.55	0.37	8.95	0.31	5.24	0.36	6.51	0.52	6.19	0.14	7.6	0.25	0.38	0.02	0.3	0	0.39	0.07	0.43	0.07	0.22	0.03	1.37	0.11
ENSG00000037474	NSUN2	5	-1	NOP2/Sun RNA methyltransferase family, member 2 [Source:HGNC Symbol;Acc:25994]	protein_coding	5506	28529	24.65	0.59	26.66	0.67	19.51	0.5	23.46	0.88	26.21	0.25	25.22	0.18	0.77	0	0.36	0.01	2.1	0.23	0.88	0.07	0.52	0	6.83	0.35
ENSG00000037637	FBXO42	1	-1	F-box protein 42 [Source:HGNC Symbol;Acc:29249]	protein_coding	8984	96622	5.26	0.13	5.54	0.12	4.92	0.43	4.87	0.19	5.75	0.14	7.74	0.38	0.09	0.01	0.04	0	0.58	0.11	0.19	0.01	0.2	0.01	3.53	0.36
ENSG00000037749	MFAP3	5	1	microfibrillar-associated protein 3 [Source:HGNC Symbol;Acc:7034]	protein_coding	7213	174350	10.18	0.24	12.1	0.05	10.09	0.32	11.01	0.01	13.73	0.19	9.86	0.72	0.06	0.01	0.04	0	0.24	0.04	0.09	0	0.06	0	1.12	0.1
ENSG00000037757	MRI1	19	1	methylthioribose-1-phosphate isomerase homolog (S. cerevisiae) [Source:HGNC Symbol;Acc:28469]	protein_coding	3456	6291	41.39	0.47	33.29	1.49	28.71	2.03	31.17	0.83	32.83	1.34	41.31	1.93	5.39	0.11	3.49	0.05	4.68	0.54	3.86	0.27	3.14	0.14	15.54	0.09
ENSG00000037897	METTL1	12	-1	methyltransferase like 1 [Source:HGNC Symbol;Acc:7030]	protein_coding	2621	1696	8.17	0.04	7.57	0.69	5.55	0.01	6.67	0.55	5.72	0.31	10.76	0.12	1.44	0.17	1.21	0.2	1.58	0.01	1.28	0.18	0.67	0.02	7.53	0.22
ENSG00000037965	HOXC8	12	1	homeobox C8 [Source:HGNC Symbol;Acc:5129]	protein_coding	3371	1367	3.71	0.42	3.27	0.18	1.92	0.46	1.16	0.01	1.13	0.22	5.32	0.65	0.68	0.24	0.52	0.03	1.22	0.02	0.61	0.04	0.25	0.07	4.27	0.99
ENSG00000038002	AGA	4	-1	aspartylglucosaminidase [Source:HGNC Symbol;Acc:318]	protein_coding	2675	9051	7.73	0.45	7	0.49	5.7	0.33	7.66	0.7	8.22	0.28	2.87	0.22	0.39	0.03	0.23	0.01	0.36	0.03	0.3	0.05	0.19	0.02	1.16	0.1
ENSG00000038210	PI4K2B	4	1	phosphatidylinositol 4-kinase type 2 beta [Source:HGNC Symbol;Acc:18215]	protein_coding	7332	111108	8.94	0.33	9.53	0.1	7.51	0.16	9.1	0.44	10.6	0.19	5.55	0.25	0.09	0	0.05	0	0.35	0.06	0.13	0	0.07	0.01	1.46	0.08
ENSG00000038219	BOD1L1	4	-1	biorientation of chromosomes in cell division 1-like 1 [Source:HGNC Symbol;Acc:31792]	protein_coding	15860	43099	5.67	0.19	6.21	0.16	7.1	0.66	5.16	0.14	4.82	0.26	14.47	3	0.3	0.03	0.13	0.02	0.84	0.1	0.35	0.01	0.17	0	3.56	0.22
ENSG00000038274	MAT2B	5	1	methionine adenosyltransferase II, beta [Source:HGNC Symbol;Acc:6905]	protein_coding	5153	11066	15.05	0.26	15.13	0.15	11.08	0.14	13.81	0.08	12.81	0.29	8.65	0.87	0.11	0.01	0.05	0.01	0.34	0.01	0.24	0.01	0.2	0.02	3.15	0.02
ENSG00000038295	TLL1	4	1	tolloid-like 1 [Source:HGNC Symbol;Acc:11843]	protein_coding	7522	223092	0.96	0.01	1.06	0.12	1.25	0.06	1.09	0.08	1.19	0.05	1.68	0.09	0.02	0	0.01	0	0.31	0.04	0.05	0	0.03	0	0.81	0.06
ENSG00000038358	EDC4	16	1	enhancer of mRNA decapping 4 [Source:HGNC Symbol;Acc:17157]	protein_coding	6173	5284	24.58	0.45	26.02	1.26	14.8	0.27	21.29	1.04	22.33	0.83	30.66	0.19	0.43	0	0.36	0.02	0.33	0.06	0.37	0.06	0.08	0.01	2.32	0.32
ENSG00000038382	TRIO	5	1	trio Rho guanine nucleotide exchange factor [Source:HGNC Symbol;Acc:12303]	protein_coding	17500	370862	6.52	0.31	6.81	0.2	8.97	0.82	6.88	0.25	7.28	0.32	19.02	0.95	0.07	0	0.02	0	1.19	0.23	0.29	0	0.14	0.01	3.94	0.51
ENSG00000038427	VCAN	5	1	versican [Source:HGNC Symbol;Acc:2464]	protein_coding	14831	95994	7.62	0.58	8.37	0.14	11.28	0.69	7.73	0.12	10.16	0.8	10.59	0.4	0.11	0.01	0.05	0	0.75	0.08	0.17	0	0.08	0	1.66	0.19
ENSG00000038532	CLEC16A	16	1	C-type lectin domain family 16, member A [Source:HGNC Symbol;Acc:29013]	protein_coding	11944	225729	3.97	0.07	3.96	0.06	2.87	0.35	2.38	0.21	2.94	0	4.46	0.41	0.09	0.01	0.07	0	0.38	0.07	0.17	0	0.11	0	1.4	0.24
ENSG00000038945	MSR1	8	-1	macrophage scavenger receptor 1 [Source:HGNC Symbol;Acc:7376]	protein_coding	7812	451775	0	0	0	0	0	0	0	0	0.01	0	0.01	0	0	0	0	0	0	0	0	0	0	0	0.01	0
ENSG00000039068	CDH1	16	1	cadherin 1, type 1, E-cadherin (epithelial) [Source:HGNC Symbol;Acc:1748]	protein_coding	6148	92152	0.5	0.07	0.58	0.02	0.27	0.01	0.34	0.04	0.48	0.05	0.09	0	0	0	0	0	0.01	0	0	0	0	0	0.01	0
ENSG00000039123	SKIV2L2	5	1	superkiller viralicidic activity 2-like 2 (S. cerevisiae) [Source:HGNC Symbol;Acc:18734]	protein_coding	6578	111217	19.95	0.33	22.36	0.58	22.52	0.06	24.51	0.95	25.87	0.29	21.37	0.92	0.1	0.01	0.05	0.01	1.45	0.15	0.39	0.02	0.24	0.02	4.92	0.23
ENSG00000039139	DNAH5	5	-1	dynein, axonemal, heavy chain 5 [Source:HGNC Symbol;Acc:2950]	protein_coding	16475	237658	0.02	0	0.03	0	0.03	0	0.02	0.01	0.02	0	0.04	0	0	0	0	0	0	0	0	0	0	0	0.01	0
ENSG00000039319	ZFYVE16	5	1	zinc finger, FYVE domain containing 16 [Source:HGNC Symbol;Acc:20756]	protein_coding	11461	59855	7.33	0.14	8.2	0.13	10.08	0.14	8.53	0.04	9	0.01	22.79	0.23	0.27	0.01	0.11	0	0.96	0.16	0.27	0	0.14	0	4.66	0.38
ENSG00000039523	FAM65A	16	1	family with sequence similarity 65, member A [Source:HGNC Symbol;Acc:25836]	protein_coding	6728	21618	5.15	0.4	6.04	0.01	1.5	0.36	0.95	0.04	1.07	0.12	1.4	0.01	0.16	0.01	0.1	0.01	0.2	0.03	0.16	0.01	0.09	0	0.7	0.06
ENSG00000039537	C6	5	-1	complement component 6 [Source:HGNC Symbol;Acc:1339]	protein_coding	4739	114443	0	0	0	0	0	0	0	0	0	0	0	0	0	0	0	0	0	0	0	0	0	0	0	0
ENSG00000039560	RAI14	5	1	retinoic acid induced 14 [Source:HGNC Symbol;Acc:14873]	protein_coding	7702	168658	14.31	0.19	16.8	0.36	9.77	0.27	10.22	0.07	12.56	0.09	6.53	0.04	0.05	0.01	0.02	0	0.47	0.1	0.14	0	0.06	0	1.74	0.22
ENSG00000039600	SOX30	5	-1	SRY (sex determining region Y)-box 30 [Source:HGNC Symbol;Acc:30635]	protein_coding	3471	42325	0.15	0.05	0.22	0	0.05	0.03	0.05	0.03	0.1	0.04	0.25	0.01	0.01	0	0	0	0.02	0	0.01	0	0.01	0	0.14	0.03
ENSG00000039650	PNKP	19	-1	polynucleotide kinase 3'-phosphatase [Source:HGNC Symbol;Acc:9154]	protein_coding	3531	3165	15	0.12	12.97	0.08	8.45	0.41	11.68	0.58	7.31	0.28	36.95	2.05	2.34	0.08	1.78	0.01	1.7	0.01	2.19	0.12	0.7	0.07	13	1.04
ENSG00000039987	BEST2	19	1	bestrophin 2 [Source:HGNC Symbol;Acc:17107]	protein_coding	2646	4102	0.05	0.03	0.05	0.02	0.03	0	0.05	0.02	0.03	0.02	0.07	0.05	0.01	0.01	0.01	0	0.01	0.01	0.01	0.02	0.02	0	0.06	0.04
ENSG00000040199	PHLPP2	16	-1	PH domain and leucine rich repeat protein phosphatase 2 [Source:HGNC Symbol;Acc:29149]	protein_coding	12493	74353	3.45	0.04	3.4	0.02	3.64	0.29	3.03	0	3.79	0.01	6.57	0.23	0.08	0	0.05	0	0.47	0.05	0.21	0	0.16	0.01	2.72	0.1
ENSG00000040275	SPDL1	5	1	spindle apparatus coiled-coil protein 1 [Source:HGNC Symbol;Acc:26010]	protein_coding	4777	16351	32.27	1.38	32.19	0.84	23.46	0.84	26.06	0.5	26.02	0.89	22.92	0.18	1.67	0.02	1.02	0.11	1.99	0.25	1.08	0.03	0.69	0.03	7.4	0.24
ENSG00000040341	STAU2	8	-1	staufen, RNA binding protein, homolog 2 (Drosophila) [Source:HGNC Symbol;Acc:11371]	protein_coding	8998	318318	5.23	0.11	5.68	0.28	4.79	0.32	4.66	0.14	5.3	0.04	4.74	0.48	0.06	0	0.02	0	0.42	0.06	0.08	0	0.05	0	1.43	0.22
ENSG00000040487	PQLC2	1	1	PQ loop repeat containing 2 [Source:HGNC Symbol;Acc:26001]	protein_coding	2686	14281	10.74	0.23	9.12	0.46	6.87	0.06	8.24	0.46	10.16	0.59	6.61	0.11	0.21	0.01	0.12	0.01	0.39	0.08	0.36	0.02	0.25	0.04	1.71	0.01
ENSG00000040531	CTNS	17	1	cystinosin, lysosomal cystine transporter [Source:HGNC Symbol;Acc:2518]	protein_coding	3398	21665	8.79	0.5	9.48	0.83	4.95	0.05	6.79	0.87	7.86	0.09	8.44	0.13	0.2	0	0.14	0.01	0.42	0.05	0.32	0.05	0.12	0	2.54	0.16
ENSG00000040608	RTN4R	22	-1	reticulon 4 receptor [Source:HGNC Symbol;Acc:18601]	protein_coding	3339	38486	2.6	0.04	2.54	0.27	1.09	0.06	1.47	0.13	2.12	0.05	0.44	0	0.02	0	0.01	0	0.04	0	0.03	0	0.01	0.01	0.17	0.01
ENSG00000040633	PHF23	17	-1	PHD finger protein 23 [Source:HGNC Symbol;Acc:28428]	protein_coding	2783	1902	21.32	0.12	20.48	0.41	13.24	0.01	18.12	1.58	20.14	0.52	9.59	0.02	0.28	0.05	0.22	0.08	0.27	0	0.25	0.1	0.13	0.02	1.26	0
ENSG00000040731	CDH10	5	-1	cadherin 10, type 2 (T2-cadherin) [Source:HGNC Symbol;Acc:1749]	protein_coding	3660	154207	0.16	0.01	0.16	0.02	0.13	0.01	0.12	0.01	0.09	0.03	0.07	0.01	0	0	0	0	0.03	0	0	0	0	0	0.02	0
ENSG00000040933	INPP4A	2	1	inositol polyphosphate-4-phosphatase, type I, 107kDa [Source:HGNC Symbol;Acc:6074]	protein_coding	9845	136303	7.61	0.04	8.05	0.03	7.78	0.53	7.42	0.21	8.8	0.07	11.96	0.81	0.22	0.02	0.12	0.01	1.07	0.22	0.35	0.01	0.19	0	4.3	0.5
ENSG00000041353	RAB27B	18	1	RAB27B, member RAS oncogene family [Source:HGNC Symbol;Acc:9767]	protein_coding	7432	170218	0.15	0.01	0.16	0.02	0.17	0.04	0.15	0.01	0.2	0.04	0.04	0.03	0	0	0	0	0.01	0	0	0	0	0	0.01	0
ENSG00000041357	PSMA4	15	1	proteasome (prosome, macropain) subunit, alpha type, 4 [Source:HGNC Symbol;Acc:9533]	protein_coding	3839	5014	70	0.7	62.7	2.34	49.52	2.16	64.46	2.08	61.64	1.4	24.18	1.46	0.79	0	0.42	0.02	1.01	0.11	0.82	0.02	0.57	0.06	4.99	0.09
ENSG00000041515	MYO16	13	1	myosin XVI [Source:HGNC Symbol;Acc:29822]	protein_coding	8994	602824	0	0	0	0	0	0	0	0	0	0	0	0.01	0	0	0	0	0	0	0	0	0	0	0	0
ENSG00000041802	LSG1	3	-1	large subunit GTPase 1 homolog (S. cerevisiae) [Source:HGNC Symbol;Acc:25652]	protein_coding	4818	26857	10.2	0.03	10.36	0.31	8.86	0.23	9.9	0.27	10.8	0.06	11.1	0.13	0.3	0.02	0.17	0.01	0.58	0.08	0.28	0.02	0.16	0.03	2	0.05
ENSG00000041880	PARP3	3	1	poly (ADP-ribose) polymerase family, member 3 [Source:HGNC Symbol;Acc:273]	protein_coding	2928	3586	8.76	0.27	8.21	0.33	4.95	0.17	5.85	0.4	5.78	0.08	3.07	0.35	0.43	0.02	0.36	0.07	0.27	0.06	0.34	0.05	0.18	0.03	0.42	0.02
ENSG00000041982	TNC	9	-1	tenascin C [Source:HGNC Symbol;Acc:5318]	protein_coding	8687	89012	0.99	0.11	1.17	0	1.17	0.27	1.24	0.04	1.42	0.21	2.13	0.11	0.01	0	0	0	0.09	0.02	0.02	0.01	0.01	0	0.32	0.08
ENSG00000041988	THAP3	1	1	THAP domain containing, apoptosis associated protein 3 [Source:HGNC Symbol;Acc:20855]	protein_coding	4072	6643	5.97	0.09	5.07	0.09	4.26	0.38	5.47	0.49	6.1	0.41	6.06	0.2	0.68	0.04	0.42	0.03	0.67	0.08	0.63	0.03	0.39	0.04	3.47	0.15
ENSG00000042062	FAM65C	20	-1	family with sequence similarity 65, member C [Source:HGNC Symbol;Acc:16168]	protein_coding	6009	99390	0.01	0	0	0	0	0	0	0	0.01	0	0.01	0	0	0	0	0	0	0	0	0	0	0	0	0
ENSG00000042088	TDP1	14	1	tyrosyl-DNA phosphodiesterase 1 [Source:HGNC Symbol;Acc:18884]	protein_coding	6221	83579	5.71	0.12	5.95	0.05	5.81	0	6.15	0.21	7.01	0.08	7.96	0.38	0.16	0	0.08	0.01	0.77	0.09	0.28	0.01	0.16	0.01	2.28	0.19
ENSG00000042286	AIFM2	10	-1	apoptosis-inducing factor, mitochondrion-associated, 2 [Source:HGNC Symbol;Acc:21411]	protein_coding	5131	29571	0.96	0.12	0.94	0.08	0.54	0.04	0.71	0.13	0.78	0	0.97	0.12	0.16	0.01	0.12	0	0.13	0	0.11	0.02	0.1	0.01	0.59	0.02
ENSG00000042304	C2orf83	2	-1	chromosome 2 open reading frame 83 [Source:HGNC Symbol;Acc:25344]	protein_coding	2087	21141	0	0	0	0	0	0	0	0	0	0	0	0	0	0	0	0	0	0	0	0	0	0	0	0
ENSG00000042317	SPATA7	14	1	spermatogenesis associated 7 [Source:HGNC Symbol;Acc:20423]	protein_coding	6872	78537	1.7	0.03	1.38	0.05	1.81	0.1	1.46	0.04	1.35	0.03	2.9	0.43	0.1	0.01	0.04	0.01	0.42	0.06	0.11	0.01	0.06	0	1.35	0.16
ENSG00000042429	MED17	11	1	mediator complex subunit 17 [Source:HGNC Symbol;Acc:2375]	protein_coding	10773	19684	5.37	0.06	4.93	0.13	5.58	0.21	5.48	0.12	5.02	0.08	13.31	0.17	0.64	0	0.29	0.01	1.92	0.12	0.96	0.08	0.53	0.05	8.18	0.19
ENSG00000042445	RETSAT	2	-1	retinol saturase (all-trans-retinol 13,14-reductase) [Source:HGNC Symbol;Acc:25991]	protein_coding	4264	8259	9.63	0.27	9.21	0.43	6.18	0.08	7.36	0.46	7.69	0.23	10.65	0.24	0.78	0.05	0.59	0	0.99	0.15	0.82	0.02	0.34	0.03	4.47	0.44
ENSG00000042493	CAPG	2	-1	capping protein (actin filament), gelsolin-like [Source:HGNC Symbol;Acc:1474]	protein_coding	3132	21064	2.47	0.35	2.37	0.16	2.02	0.36	2.63	0.07	2.87	0.09	0.34	0.21	0.02	0	0.02	0	0.1	0.01	0.1	0.01	0.1	0.01	0.07	0
ENSG00000042753	AP2S1	19	-1	adaptor-related protein complex 2, sigma 1 subunit [Source:HGNC Symbol;Acc:565]	protein_coding	1704	11148	65.8	2.21	63.26	1.68	43.48	3.55	57.78	4.53	69.78	1.33	13.34	1.41	0.33	0	0.14	0	0.48	0.1	0.35	0.08	0.28	0.03	2.35	0.18
ENSG00000042781	USH2A	1	-1	Usher syndrome 2A (autosomal recessive, mild) [Source:HGNC Symbol;Acc:12601]	protein_coding	20584	779847	0	0	0	0	0.02	0.01	0.01	0	0.01	0	0.02	0.01	0	0	0	0	0	0	0	0	0	0	0	0
ENSG00000042813	ZPBP	7	-1	zona pellucida binding protein [Source:HGNC Symbol;Acc:15662]	protein_coding	2643	268252	0	0	0	0	0	0	0	0	0	0	0	0	0.01	0	0.01	0	0.01	0	0.01	0	0.01	0	0	0
ENSG00000042832	TG	8	1	thyroglobulin [Source:HGNC Symbol;Acc:11764]	protein_coding	11132	256761	0.01	0	0.01	0	0.03	0	0.02	0	0	0	0.05	0.01	0	0	0	0	0	0	0	0	0	0	0.01	0
ENSG00000042980	ADAM28	8	1	ADAM metallopeptidase domain 28 [Source:HGNC Symbol;Acc:206]	protein_coding	9351	55601	0.01	0.01	0.01	0	0.01	0.01	0.01	0	0	0	0.03	0	0	0	0	0	0	0	0	0	0	0	0.01	0
ENSG00000043039	BARX2	11	1	BARX homeobox 2 [Source:HGNC Symbol;Acc:956]	protein_coding	3141	73193	1.72	0.1	1.69	0.08	0.89	0.16	1.09	0.11	1.15	0.01	0.41	0.04	0.01	0	0	0	0.13	0.01	0.04	0	0.01	0	0.47	0.01
ENSG00000043093	DCUN1D1	3	-1	DCN1, defective in cullin neddylation 1, domain containing 1 (S. cerevisiae) [Source:HGNC Symbol;Acc:18184]	protein_coding	8412	39458	3.32	0.06	3.4	0.03	4.07	0.15	3.91	0.43	4.66	0.21	4.08	0.59	0.08	0.01	0.04	0	0.43	0.05	0.14	0	0.12	0	1.99	0.12
ENSG00000043143	PHF15	5	1	PHD finger protein 15 [Source:HGNC Symbol;Acc:22984]	protein_coding	9875	49025	0.71	0.09	0.78	0.02	0.57	0.1	0.6	0.07	0.89	0.11	0.46	0.02	0.01	0.01	0.01	0	0.06	0	0.04	0.01	0.02	0	0.17	0.02
ENSG00000043355	ZIC2	13	1	Zic family member 2 [Source:HGNC Symbol;Acc:12873]	protein_coding	3301	1688	29.45	0.89	30.16	0.9	11.66	1.66	14.59	0.13	17.43	0.63	21.08	2	2.94	0.17	2.23	0.11	2.66	0.18	2.45	0.14	1.87	0.11	14.63	1.07
ENSG00000043462	LCP2	5	-1	lymphocyte cytosolic protein 2 (SH2 domain containing leukocyte protein of 76kDa) [Source:HGNC Symbol;Acc:6529]	protein_coding	7231	44740	0	0.01	0	0	0	0	0	0	0	0	0.01	0.01	0	0	0	0	0	0	0	0	0	0	0	0
ENSG00000043514	TRIT1	1	-1	tRNA isopentenyltransferase 1 [Source:HGNC Symbol;Acc:20286]	protein_coding	3071	39393	11.63	0.14	9.62	0.39	9.93	0.12	10.01	0.05	9.13	0.01	20.74	0.07	0.63	0.02	0.27	0.01	1.67	0.31	0.67	0.06	0.5	0.06	6.82	0.63
ENSG00000044012	GUCA2B	1	1	guanylate cyclase activator 2B (uroguanylin) [Source:HGNC Symbol;Acc:4683]	protein_coding	597	1805	0	0	0	0	0	0	0	0	0	0	0	0	0	0	0	0	0	0	0.01	0.01	0	0	0	0
ENSG00000044090	CUL7	6	-1	cullin 7 [Source:HGNC Symbol;Acc:21024]	protein_coding	5628	10674	10.93	0.1	11.17	0.44	7.55	0.22	8.45	0.39	8.41	0.16	11.7	0.78	0.5	0.05	0.39	0.02	0.4	0.1	0.36	0.04	0.19	0.01	1.39	0.12
ENSG00000044115	CTNNA1	5	1	catenin (cadherin-associated protein), alpha 1, 102kDa [Source:HGNC Symbol;Acc:2509]	protein_coding	8830	315202	19.16	0.35	21.45	0.01	16.68	0.23	20.78	0.77	24.83	0.35	12.71	0.29	0.03	0	0.01	0	0.24	0.05	0.06	0	0.05	0.01	0.94	0.15
ENSG00000044446	PHKA2	X	-1	phosphorylase kinase, alpha 2 (liver) [Source:HGNC Symbol;Acc:8926]	protein_coding	9112	83154	7.35	0.07	6.87	0.27	4.72	0.41	4.07	0.12	3.7	0.17	9.62	0.89	0.16	0.01	0.11	0	0.35	0.04	0.16	0	0.07	0.01	1.29	0.17
ENSG00000044459	CNTLN	9	1	centlein, centrosomal protein [Source:HGNC Symbol;Acc:23432]	protein_coding	8357	360557	2.52	0.26	2.99	0.13	3.92	0.04	3.13	0.03	3.21	0.18	5.32	0.5	0.06	0	0.04	0	0.57	0.06	0.1	0	0.06	0.01	1.33	0.17
ENSG00000044524	EPHA3	3	1	EPH receptor A3 [Source:HGNC Symbol;Acc:3387]	protein_coding	6674	367921	6.01	0.12	6.86	0.03	7.89	0.01	7.81	0.23	8.33	0.16	4.01	0.17	0.03	0	0.01	0	0.61	0.04	0.09	0	0.04	0.01	0.66	0.08
ENSG00000044574	HSPA5	9	-1	heat shock 70kDa protein 5 (glucose-regulated protein, 78kDa) [Source:HGNC Symbol;Acc:5238]	protein_coding	3908	2563	491.67	12.69	514.98	3.96	221.47	5.27	251.53	28.92	290.11	18.18	89.44	1.47	21.14	0.18	10.92	0.75	19.45	0.27	15.56	0.89	6.95	0.39	28.12	0.39
ENSG00000046604	DSG2	18	1	desmoglein 2 [Source:HGNC Symbol;Acc:3049]	protein_coding	6190	44762	37.75	0.69	53.1	0.25	26.53	2.09	25.39	0.04	31.8	1.68	14.24	2.27	0.12	0.01	0.06	0	0.46	0.04	0.17	0.01	0.12	0.01	1.59	0.2
ENSG00000046647	GEMIN8	X	-1	gem (nuclear organelle) associated protein 8 [Source:HGNC Symbol;Acc:26044]	protein_coding	2424	19184	5.7	0.03	5.04	0.03	3.72	0.07	4.02	0.55	3.86	0.08	6.94	0.21	0.61	0.05	0.39	0	0.83	0.11	0.43	0	0.31	0.05	2.92	0.08
ENSG00000046651	OFD1	X	1	oral-facial-digital syndrome 1 [Source:HGNC Symbol;Acc:2567]	protein_coding	5212	29413	8.37	0.41	6.97	0.26	7.88	0.4	6.3	0.2	4.82	0.03	34.67	1.47	0.61	0	0.3	0.05	1.59	0.19	0.67	0.01	0.34	0.05	11.21	0.45
ENSG00000046653	GPM6B	X	-1	glycoprotein M6B [Source:HGNC Symbol;Acc:4461]	protein_coding	5675	161919	6.23	0.04	7	0.21	4.77	0.48	5.29	0.12	6.4	0.21	2.82	0.28	0.01	0	0.01	0	0.25	0.04	0.05	0	0.02	0.01	0.83	0.14
ENSG00000046774	MAGEC2	X	-1	melanoma antigen family C, 2 [Source:HGNC Symbol;Acc:13574]	protein_coding	1991	953	0.14	0.03	0.17	0.03	0.13	0.05	0.13	0.05	0.17	0	0.03	0	0	0	0	0	0	0	0	0	0	0	0	0
ENSG00000046889	PREX2	8	1	phosphatidylinositol-3,4,5-trisphosphate-dependent Rac exchange factor 2 [Source:HGNC Symbol;Acc:22950]	protein_coding	12058	272813	0.94	0.09	0.94	0.09	1.42	0.12	1.02	0.14	1.31	0.08	1.18	0.13	0.01	0	0.01	0	0.16	0.03	0.03	0	0.01	0	0.28	0.02
ENSG00000047056	WDR37	10	1	WD repeat domain 37 [Source:HGNC Symbol;Acc:31406]	protein_coding	5656	77087	6.09	0.32	5.42	0.01	4.85	0.23	5.03	0.27	5.89	0.29	8.82	0.57	0.23	0.01	0.13	0.01	0.56	0.13	0.24	0	0.17	0	2.28	0.28
ENSG00000047188	YTHDC2	5	1	YTH domain containing 2 [Source:HGNC Symbol;Acc:24721]	protein_coding	10816	70760	12.57	0.57	11.17	0.57	11.92	0.46	9	0.13	8.5	0.31	36.82	0.69	0.32	0.02	0.14	0	1.7	0.16	0.4	0.01	0.25	0.01	7.14	0.58
ENSG00000047230	CTPS2	X	-1	CTP synthase 2 [Source:HGNC Symbol;Acc:2520]	protein_coding	5510	119403	8.11	0.27	8.4	0.1	7.66	0.13	8.44	0.09	9.75	0.26	7.1	0.26	0.14	0.01	0.06	0	0.34	0.06	0.12	0.01	0.09	0	1.26	0.11
ENSG00000047249	ATP6V1H	8	-1	ATPase, H+ transporting, lysosomal 50/57kDa, V1 subunit H [Source:HGNC Symbol;Acc:18303]	protein_coding	5091	122895	9.14	0.28	9.85	0.04	9.61	0.23	10.61	0.3	11.39	0.06	8.14	0.05	0.08	0.01	0.03	0.01	0.73	0.09	0.17	0.01	0.09	0.01	2.36	0.28
ENSG00000047315	POLR2B	4	1	polymerase (RNA) II (DNA directed) polypeptide B, 140kDa [Source:HGNC Symbol;Acc:9188]	protein_coding	5901	47521	41.73	0.42	44.22	1.04	39.29	0.55	45.72	0.69	50.66	0.05	53.12	0.19	0.49	0.01	0.21	0.04	1.31	0.02	0.62	0.02	0.32	0.01	5.84	0.21
ENSG00000047346	FAM214A	15	-1	family with sequence similarity 214, member A [Source:HGNC Symbol;Acc:25609]	protein_coding	7755	120730	2.41	0.3	2.24	0.11	1.98	0.3	1.21	0.09	1.08	0.01	4.28	0.2	0.07	0	0.04	0	0.43	0.05	0.08	0	0.05	0	1.59	0.18
ENSG00000047365	ARAP2	4	-1	ArfGAP with RhoGAP domain, ankyrin repeat and PH domain 2 [Source:HGNC Symbol;Acc:16924]	protein_coding	8617	169860	1.28	0.08	1.57	0.16	2.57	0.11	2.01	0.05	2.13	0.12	4.13	0.06	0.02	0	0.01	0	0.22	0	0.06	0	0.03	0	0.69	0.04
ENSG00000047410	TPR	1	-1	translocated promoter region, nuclear basket protein [Source:HGNC Symbol;Acc:12017]	protein_coding	10180	51642	50.67	1.22	56.32	1.3	60.62	0.48	54.04	1.09	57.52	1.13	117.39	10.36	0.82	0.03	0.33	0.04	3.25	0.07	1.17	0.02	0.45	0.01	14.06	0.71
ENSG00000047457	CP	3	-1	ceruloplasmin (ferroxidase) [Source:HGNC Symbol;Acc:2295]	protein_coding	7296	52329	0.02	0.01	0.02	0.01	0	0	0.01	0.01	0.01	0	0	0.01	0	0	0.01	0	0	0	0	0	0	0	0	0
ENSG00000047578	KIAA0556	16	1	KIAA0556 [Source:HGNC Symbol;Acc:29068]	protein_coding	9692	220515	2.77	0.11	2.7	0.09	2.35	0.21	2.25	0.06	2.37	0.1	4.63	0.27	0.04	0	0.03	0	0.2	0.04	0.09	0	0.05	0	0.85	0.13
ENSG00000047579	DTNBP1	6	-1	dystrobrevin binding protein 1 [Source:HGNC Symbol;Acc:17328]	protein_coding	3078	137167	6.57	0.03	6.12	0.17	2.56	0.22	1.84	0.06	1.92	0.13	2.37	0.37	0.04	0	0.01	0	0.44	0.06	0.09	0	0.05	0	1.68	0.25
ENSG00000047597	XK	X	1	X-linked Kx blood group (McLeod syndrome) [Source:HGNC Symbol;Acc:12811]	protein_coding	5206	41164	2.53	0.21	2.84	0.01	2.16	0.06	2.06	0.07	2.8	0.1	0.73	0.13	0.01	0	0.01	0	0.13	0	0.04	0	0.02	0.01	0.23	0.02
ENSG00000047617	ANO2	12	-1	anoctamin 2 [Source:HGNC Symbol;Acc:1183]	protein_coding	6012	408315	0.04	0.01	0.04	0.01	0.05	0.02	0.04	0.01	0.07	0.03	0.05	0.01	0	0	0	0	0.01	0	0	0	0	0	0.01	0
ENSG00000047621	C12orf4	12	-1	chromosome 12 open reading frame 4 [Source:HGNC Symbol;Acc:1184]	protein_coding	4939	45827	7.4	0.6	7.75	0.26	8.83	0.03	9.06	0.01	9.56	0.21	5.86	0.16	0.27	0.01	0.12	0	0.87	0.12	0.21	0.01	0.13	0.01	2.12	0.34
ENSG00000047634	SCML1	X	1	sex comb on midleg-like 1 (Drosophila) [Source:HGNC Symbol;Acc:10580]	protein_coding	5475	12038	48.26	2.37	42.33	0.84	27.68	0.95	26.61	0.93	28.65	0.91	44.52	1.48	6.66	0.09	5.13	0.31	6.61	0.43	2.98	0.14	1.94	0.29	26.71	0.07
ENSG00000047644	WWC3	X	1	WWC family member 3 [Source:HGNC Symbol;Acc:29237]	protein_coding	7114	121780	0.39	0.08	0.42	0.05	0.32	0.06	0.32	0.05	0.47	0.03	0.46	0.06	0	0	0	0	0.01	0	0.01	0	0	0	0.1	0
ENSG00000047648	ARHGAP6	X	-1	Rho GTPase activating protein 6 [Source:HGNC Symbol;Acc:676]	protein_coding	8358	539206	0.03	0	0.04	0.01	0.04	0	0.03	0.01	0.03	0	0.09	0.03	0	0	0	0	0.02	0	0	0	0	0	0.06	0.01
ENSG00000047662	FAM184B	4	-1	family with sequence similarity 184, member B [Source:HGNC Symbol;Acc:29235]	protein_coding	6622	145568	0.16	0.11	0.13	0.04	0.1	0	0.09	0.03	0.12	0.02	0.11	0.02	0.01	0	0	0	0.02	0	0.01	0	0	0	0.08	0.01
ENSG00000047849	MAP4	3	-1	microtubule-associated protein 4 [Source:HGNC Symbol;Acc:6862]	protein_coding	14901	223664	17.71	1.13	21.91	0.31	10.16	1.6	8.88	0.27	11.23	0.15	10.02	0.54	0.1	0.01	0.03	0	0.73	0.19	0.18	0	0.15	0.02	2.99	0.43
ENSG00000047932	GOPC	6	-1	golgi-associated PDZ and coiled-coil motif containing [Source:HGNC Symbol;Acc:17643]	protein_coding	5025	279281	29.34	0.77	30.03	2.15	25.42	0.79	27.99	0.22	32.81	0.35	30.07	2.42	0.09	0	0.06	0.01	0.26	0.02	0.1	0	0.06	0.01	1.09	0.03
ENSG00000047936	ROS1	6	-1	c-ros oncogene 1 , receptor tyrosine kinase [Source:HGNC Symbol;Acc:10261]	protein_coding	7856	129656	0.01	0	0.01	0	0.01	0	0.01	0	0.01	0.01	0.1	0.02	0	0	0	0	0	0	0	0	0	0	0.03	0.01
ENSG00000048028	USP28	11	-1	ubiquitin specific peptidase 28 [Source:HGNC Symbol;Acc:12625]	protein_coding	5719	71949	14.08	0.46	15	0.08	12.64	0.35	12.93	0.01	15.16	0.45	21.8	1.08	0.21	0	0.1	0	0.56	0.04	0.26	0.02	0.17	0.02	3.31	0.27
ENSG00000048052	HDAC9	7	1	histone deacetylase 9 [Source:HGNC Symbol;Acc:14065]	protein_coding	11781	898599	0.14	0	0.22	0.01	0.26	0.02	0.18	0.01	0.19	0.01	0.24	0	0	0	0	0	0.08	0.01	0.01	0	0	0	0.15	0.02
ENSG00000048140	TSPAN17	5	1	tetraspanin 17 [Source:HGNC Symbol;Acc:13594]	protein_coding	5218	6448	10.77	0.07	10.09	0.54	5.87	0.06	7.37	0.27	8.07	0.27	4.36	0.18	0.27	0.03	0.19	0.02	0.33	0.05	0.31	0.02	0.17	0.03	0.98	0.07
ENSG00000048162	NOP16	5	-1	NOP16 nucleolar protein homolog (yeast) [Source:HGNC Symbol;Acc:26934]	protein_coding	2852	2172	20.03	0.32	16.9	0.27	10.04	0.66	12.28	0.89	12.88	0.83	9.34	0.04	3.25	0.01	1.92	0.02	2.28	0.07	1.94	0.12	1.54	0.06	8.38	0.31
ENSG00000048342	CC2D2A	4	1	coiled-coil and C2 domain containing 2A [Source:HGNC Symbol;Acc:29253]	protein_coding	7570	124082	2.31	0.16	2.64	0.04	2.68	0.09	2.55	0.16	2.77	0.07	3.1	0.28	0.04	0	0.02	0	0.16	0.03	0.06	0	0.03	0	0.49	0.07
ENSG00000048392	RRM2B	8	-1	ribonucleotide reductase M2 B (TP53 inducible) [Source:HGNC Symbol;Acc:17296]	protein_coding	5548	29059	12.46	0.18	14.1	0.54	12.19	0.36	13.67	0.34	16.33	0.87	6.4	0.49	0.12	0	0.06	0.01	0.44	0.1	0.17	0.01	0.15	0.02	2.07	0
ENSG00000048405	ZNF800	7	-1	zinc finger protein 800 [Source:HGNC Symbol;Acc:27267]	protein_coding	5793	79335	4.8	0.25	5.04	0.12	6.85	0.13	5.56	0.11	6.45	0.01	12.88	0.11	0.42	0	0.23	0.02	1.01	0.1	0.29	0.01	0.29	0.01	4.16	0.22
ENSG00000048462	TNFRSF17	16	1	tumor necrosis factor receptor superfamily, member 17 [Source:HGNC Symbol;Acc:11913]	protein_coding	1118	1841	0	0	0.01	0.02	0.01	0.01	0.01	0.02	0	0	0.03	0.04	0	0	0	0	0	0	0	0	0	0	0	0
ENSG00000048471	SNX29	16	1	sorting nexin 29 [Source:HGNC Symbol;Acc:30542]	protein_coding	11298	586229	1.58	0.03	2.08	0.07	1.69	0.06	1.45	0.04	1.77	0.17	1.68	0.23	0.01	0	0	0	0.14	0.04	0.04	0	0.02	0	0.43	0.07
ENSG00000048540	LMO3	12	-1	LIM domain only 3 (rhombotin-like 2) [Source:HGNC Symbol;Acc:6643]	protein_coding	10268	51938	0.14	0.02	0.11	0.01	0.16	0.03	0.15	0.01	0.15	0.01	0.04	0.01	0.01	0	0	0	0.04	0.01	0.01	0	0	0	0.02	0.01
ENSG00000048545	GUCA1A	6	1	guanylate cyclase activator 1A (retina) [Source:HGNC Symbol;Acc:4678]	protein_coding	2317	22329	0	0	0	0	0	0	0.01	0.01	0	0	0.01	0.01	0	0	0	0	0	0	0	0	0	0	0.03	0.02
ENSG00000048649	RSF1	11	-1	remodeling and spacing factor 1 [Source:HGNC Symbol;Acc:18118]	protein_coding	15740	145267	4.86	0.05	5.71	0.02	5.39	0.6	4.09	0.11	4.65	0.19	6.23	0.87	0.15	0	0.09	0.01	0.73	0.13	0.2	0.02	0.15	0.01	2.99	0.52
ENSG00000048707	VPS13D	1	1	vacuolar protein sorting 13 homolog D (S. cerevisiae) [Source:HGNC Symbol;Acc:23595]	protein_coding	20346	261555	2.97	0.19	3.28	0.03	6.41	0.72	4.15	0.11	5.2	0.09	10.94	0.57	0.03	0	0.01	0	0.43	0.06	0.14	0.01	0.08	0.01	1.3	0.19
ENSG00000048740	CELF2	10	1	CUGBP, Elav-like family member 2 [Source:HGNC Symbol;Acc:2550]	protein_coding	9863	321530	6.57	0.19	7.88	0.06	4.39	0.34	3.46	0.16	5.04	0.12	2.99	0.07	0.03	0	0.01	0	0.79	0.14	0.17	0	0.05	0	2.14	0.34
ENSG00000048828	FAM120A	9	1	family with sequence similarity 120A [Source:HGNC Symbol;Acc:13247]	protein_coding	7129	107078	35.21	0.31	39.19	0.59	23.74	1.86	21.75	0.35	28.51	0.81	28.03	1.4	0.54	0.03	0.31	0.02	2.11	0.3	0.63	0.04	0.45	0.03	7.66	0.91
ENSG00000048991	R3HDM1	2	1	R3H domain containing 1 [Source:HGNC Symbol;Acc:9757]	protein_coding	7898	185887	11.85	0.2	14.56	0.35	6.11	0.9	3.1	0.17	3.82	0.01	9.9	0.72	0.13	0.01	0.06	0.01	1.03	0.16	0.22	0.01	0.16	0.01	3.77	0.43
ENSG00000049089	COL9A2	1	-1	collagen, type IX, alpha 2 [Source:HGNC Symbol;Acc:2218]	protein_coding	4151	13144	0.65	0.11	0.71	0.01	0.34	0.03	0.5	0.03	0.51	0.04	0.52	0.05	0.02	0.01	0.02	0.01	0.03	0.01	0.03	0	0.01	0.01	0.1	0
ENSG00000049130	KITLG	12	-1	KIT ligand [Source:HGNC Symbol;Acc:6343]	protein_coding	6715	82018	5.84	0.02	6.36	0.22	5.6	0.16	5.83	0.35	6.98	0.05	3.22	0.25	0.04	0	0.02	0	0.5	0.07	0.12	0.01	0.05	0.01	1.25	0.1
ENSG00000049167	ERCC8	5	-1	excision repair cross-complementing rodent repair deficiency, complementation group 8 [Source:HGNC Symbol;Acc:3439]	protein_coding	4847	66380	5.56	0.17	5.48	0.2	6.81	0.28	6.2	0.04	6.97	0.06	7.6	0.74	0.3	0	0.19	0.01	0.99	0.13	0.36	0.01	0.23	0.01	3.38	0.41
ENSG00000049192	ADAMTS6	5	-1	ADAM metallopeptidase with thrombospondin type 1 motif, 6 [Source:HGNC Symbol;Acc:222]	protein_coding	8567	324590	0.48	0.07	0.39	0.04	0.8	0.08	0.61	0.01	0.47	0	1.2	0.02	0.01	0	0	0	0.11	0.01	0.02	0	0.01	0	0.16	0.01
ENSG00000049239	H6PD	1	1	hexose-6-phosphate dehydrogenase (glucose 1-dehydrogenase) [Source:HGNC Symbol;Acc:4795]	protein_coding	9117	27413	6.86	0.3	7.01	0.03	5.53	0.31	5.76	0.4	8.04	0.67	4.16	0.12	0.31	0.07	0.21	0.01	0.72	0.16	0.4	0.02	0.36	0.03	1.67	0.15
ENSG00000049245	VAMP3	1	1	vesicle-associated membrane protein 3 [Source:HGNC Symbol;Acc:12644]	protein_coding	2760	7399	41.45	0.13	42.13	1.02	25.57	0.73	29.13	0.55	38.4	1.34	9.91	1.99	1.08	0.01	0.93	0.09	1.18	0.12	0.89	0.05	0.93	0.06	3.32	0.18
ENSG00000049246	PER3	1	1	period homolog 3 (Drosophila) [Source:HGNC Symbol;Acc:8847]	protein_coding	7104	53732	0.97	0.06	1.06	0.07	0.58	0.01	0.44	0.04	0.56	0.03	0.75	0.23	0.03	0	0.02	0	0.06	0.02	0.03	0	0.01	0	0.2	0.04
ENSG00000049247	UTS2	1	-1	urotensin 2 [Source:HGNC Symbol;Acc:12636]	protein_coding	1783	8641	0.02	0.01	0.04	0.03	0.05	0.01	0	0	0.02	0.01	0.17	0.02	0.01	0	0	0	0.01	0.01	0	0	0.01	0	0.06	0.02
ENSG00000049249	TNFRSF9	1	-1	tumor necrosis factor receptor superfamily, member 9 [Source:HGNC Symbol;Acc:11924]	protein_coding	2284	18727	0.08	0.01	0.13	0.05	0.12	0.04	0.08	0.07	0.08	0.05	0.15	0.04	0	0	0	0	0.01	0.01	0.01	0	0.01	0	0.04	0.01
ENSG00000049283	EPN3	17	1	epsin 3 [Source:HGNC Symbol;Acc:18235]	protein_coding	4642	6555	0.01	0.01	0.02	0.02	0.01	0	0.01	0.01	0.01	0	0	0	0.01	0	0.01	0.01	0.01	0.01	0.02	0.01	0	0	0	0
ENSG00000049323	LTBP1	2	1	latent transforming growth factor beta binding protein 1 [Source:HGNC Symbol;Acc:6714]	protein_coding	7329	445173	6.22	0.45	7.37	0.13	6	0.14	5.97	0.05	7.71	0.35	3.56	0.42	0.01	0	0	0	0.31	0.05	0.06	0	0.03	0	0.53	0.08
ENSG00000049449	RCN1	11	1	reticulocalbin 1, EF-hand calcium binding domain [Source:HGNC Symbol;Acc:9934]	protein_coding	7225	286127	23.04	0.7	21.81	0.61	12.59	0.48	13.31	0.99	16.3	0.41	12.46	0.33	0.12	0.01	0.06	0.01	0.53	0.12	0.17	0.01	0.08	0.01	4.18	0.51
ENSG00000049540	ELN	7	1	elastin [Source:HGNC Symbol;Acc:3327]	protein_coding	6542	35544	0	0.01	0.01	0	0.01	0	0.01	0	0.01	0.01	0	0	0	0	0	0	0	0	0	0	0	0	0	0
ENSG00000049541	RFC2	7	-1	replication factor C (activator 1) 2, 40kDa [Source:HGNC Symbol;Acc:9970]	protein_coding	2201	20733	43.05	0.24	42.92	0.74	30.5	0.71	39.75	2.93	44.71	0.16	25.53	0.57	0.5	0.01	0.27	0.01	1.46	0.25	0.95	0.07	0.55	0.06	7.94	0.28
ENSG00000049618	ARID1B	6	1	AT rich interactive domain 1B (SWI1-like) [Source:HGNC Symbol;Acc:18040]	protein_coding	14822	416496	7.97	0.14	9.13	0.31	7.27	1.3	4.96	0.18	6.33	0.5	9.9	0.66	0.09	0.01	0.03	0	1.76	0.34	0.29	0.01	0.16	0.01	4.94	0.73
ENSG00000049656	CLPTM1L	5	-1	CLPTM1-like [Source:HGNC Symbol;Acc:24308]	protein_coding	6557	20783	22.77	0.46	22.04	0.52	17.08	0.05	22.82	0.84	26.23	0.27	14.85	0.44	1.35	0.14	0.86	0.13	0.89	0.13	0.72	0.05	0.33	0.01	4.31	0.6
ENSG00000049759	NEDD4L	18	1	neural precursor cell expressed, developmentally down-regulated 4-like, E3 ubiquitin protein ligase [Source:HGNC Symbol;Acc:7728]	protein_coding	15717	341410	1.18	0.03	1.31	0.07	1.1	0.08	0.83	0.04	1.05	0.06	1.51	0.03	0.01	0	0	0	0.21	0.06	0.05	0	0.02	0	0.64	0.11
ENSG00000049768	FOXP3	X	-1	forkhead box P3 [Source:HGNC Symbol;Acc:6106]	protein_coding	2578	11803	0.3	0.07	0.28	0.03	0.14	0.03	0.06	0.01	0.14	0.06	0.11	0.02	0.01	0	0.01	0	0.02	0.01	0.01	0.01	0.01	0	0.02	0.01
ENSG00000049769	PPP1R3F	X	1	protein phosphatase 1, regulatory subunit 3F [Source:HGNC Symbol;Acc:14944]	protein_coding	4162	27458	1.29	0.14	1.33	0.17	0.9	0.1	1.14	0.22	1.25	0.09	1.55	0.26	0.31	0.02	0.22	0.01	0.31	0	0.24	0.01	0.24	0	1.7	0.02
ENSG00000049860	HEXB	5	1	hexosaminidase B (beta polypeptide) [Source:HGNC Symbol;Acc:4879]	protein_coding	5067	77543	15.28	0.28	15.62	0.27	11.33	0.01	14.34	0.16	15.97	0.66	8.85	0.75	0.08	0	0.05	0.01	0.18	0.03	0.09	0	0.06	0.01	0.85	0.06
ENSG00000049883	PTCD2	5	1	pentatricopeptide repeat domain 2 [Source:HGNC Symbol;Acc:25734]	protein_coding	3575	36273	4.12	0.17	4.67	0.09	4.52	0.14	4.29	0.21	4.25	0.28	4.34	0.05	0.08	0	0.05	0	0.5	0.05	0.19	0.02	0.11	0.01	1.23	0.11
ENSG00000050030	KIAA2022	X	-1	KIAA2022 [Source:HGNC Symbol;Acc:29433]	protein_coding	11759	180875	0.36	0.03	0.39	0.04	0.54	0.06	0.43	0.02	0.59	0.01	0.27	0.04	0.01	0	0	0	0.1	0.02	0.02	0	0.01	0	0.18	0.04
ENSG00000050130	JKAMP	14	1	JNK1/MAPK8-associated membrane protein [Source:HGNC Symbol;Acc:20184]	protein_coding	3651	16611	10.32	0.15	9.81	0.07	7.53	0.16	8.21	0.34	8.31	0.27	10.17	1.48	0.43	0.03	0.22	0.02	0.64	0.03	0.26	0.03	0.24	0.04	4.02	0.12
ENSG00000050165	DKK3	11	-1	dickkopf 3 homolog (Xenopus laevis) [Source:HGNC Symbol;Acc:2893]	protein_coding	5059	41594	0.2	0.01	0.23	0.03	0.19	0.02	0.18	0.03	0.23	0.01	0.07	0.02	0.02	0.01	0.02	0.01	0.02	0	0.02	0	0.01	0	0.04	0
ENSG00000050327	ARHGEF5	7	1	Rho guanine nucleotide exchange factor (GEF) 5 [Source:HGNC Symbol;Acc:13209]	protein_coding	5596	19735	0	0	0	0	0	0	0	0	0	0	0	0	0	0	0	0	0	0	0	0	0	0	0	0
ENSG00000050344	NFE2L3	7	1	nuclear factor (erythroid-derived 2)-like 3 [Source:HGNC Symbol;Acc:7783]	protein_coding	3686	31197	4.08	0.26	4.44	0.08	3.11	0.18	3.87	0.06	4.46	0.18	1.84	0.31	0.06	0	0.02	0.01	0.17	0.05	0.08	0.01	0.04	0	0.74	0.02
ENSG00000050393	CCDC90A	6	-1	coiled-coil domain containing 90A [Source:HGNC Symbol;Acc:21097]	protein_coding	1826	21946	9.34	0.29	10.2	0.68	6.86	0.08	8.24	0.03	9.15	0.42	4.75	0.39	0.16	0.01	0.09	0	0.52	0.08	0.26	0	0.19	0	2.99	0.11
ENSG00000050405	LIMA1	12	-1	LIM domain and actin binding 1 [Source:HGNC Symbol;Acc:24636]	protein_coding	6397	101371	7.9	0.09	8.71	0.12	5.95	0.17	6.42	0.07	5.87	0.04	6.6	0.1	0.03	0	0.01	0	0.25	0.04	0.09	0.01	0.06	0.01	0.61	0.04
ENSG00000050426	LETMD1	12	1	LETM1 domain containing 1 [Source:HGNC Symbol;Acc:24241]	protein_coding	6032	6426	16.58	0.35	12.9	0.45	9.72	0.13	10.04	0.14	11.54	0.64	19.81	2.2	3.42	0.19	1.89	0.15	2.59	0.33	1.65	0	1.78	0.28	11.19	0.64
ENSG00000050438	SLC4A8	12	1	solute carrier family 4, sodium bicarbonate cotransporter, member 8 [Source:HGNC Symbol;Acc:11034]	protein_coding	10879	106967	0.25	0.01	0.38	0.03	0.41	0.02	0.35	0.02	0.35	0.05	0.75	0.04	0.02	0	0.01	0	0.1	0.01	0.04	0	0.03	0	0.39	0.01
ENSG00000050555	LAMC3	9	1	laminin, gamma 3 [Source:HGNC Symbol;Acc:6494]	protein_coding	7630	77733	1.21	0.01	1.2	0.13	0.84	0.14	1.06	0.16	1.23	0.07	1.63	0.2	0.04	0	0.03	0	0.06	0	0.05	0.01	0.05	0.01	0.28	0.04
ENSG00000050628	PTGER3	1	-1	prostaglandin E receptor 3 (subtype EP3) [Source:HGNC Symbol;Acc:9595]	protein_coding	9654	185791	0.07	0	0.08	0.02	0.09	0.01	0.07	0.03	0.07	0.02	0.08	0.01	0	0	0	0	0.01	0	0	0	0	0	0.03	0
ENSG00000050730	TNIP3	4	-1	TNFAIP3 interacting protein 3 [Source:HGNC Symbol;Acc:19315]	protein_coding	3768	92275	0.01	0	0.02	0	0	0.01	0.01	0.01	0.01	0.01	0.01	0.01	0	0	0	0	0	0	0	0	0	0	0	0
ENSG00000050748	MAPK9	5	-1	mitogen-activated protein kinase 9 [Source:HGNC Symbol;Acc:6886]	protein_coding	8955	49986	11.85	0.22	11.84	0.24	8.26	0.39	8.37	0.41	9.34	0.05	9.79	0.44	0.45	0	0.2	0.01	1.27	0.16	0.41	0.03	0.23	0.02	5.23	0.47
ENSG00000050767	COL23A1	5	-1	collagen, type XXIII, alpha 1 [Source:HGNC Symbol;Acc:22990]	protein_coding	3878	349027	0.29	0.03	0.27	0	0.13	0.03	0.24	0.02	0.23	0.07	0.43	0.14	0.01	0	0	0	0.03	0.01	0.01	0	0	0	0.16	0.04
ENSG00000050820	BCAR1	16	-1	breast cancer anti-estrogen resistance 1 [Source:HGNC Symbol;Acc:971]	protein_coding	8335	30670	5.87	0.33	6	0.15	3.31	0.47	4.68	0.11	5.28	0.16	5.52	0.04	0.25	0.03	0.18	0	0.6	0.06	0.57	0.03	0.23	0.01	3.25	0.05
ENSG00000051009	FAM160A2	11	-1	family with sequence similarity 160, member A2 [Source:HGNC Symbol;Acc:25378]	protein_coding	4736	18630	12.66	0.11	10.99	0.16	7.33	0.06	7.52	0.12	7.78	0.01	16.63	0.04	0.71	0.04	0.5	0.02	0.59	0.02	0.35	0.05	0.19	0.03	2.76	0.08
ENSG00000051108	HERPUD1	16	1	homocysteine-inducible, endoplasmic reticulum stress-inducible, ubiquitin-like domain member 1 [Source:HGNC Symbol;Acc:13744]	protein_coding	4178	7654	64.64	1.57	60.72	0.19	41.17	1.81	38.58	0.71	41.04	0.93	24.15	1.53	8.52	0.02	4.58	0.45	11.03	1.35	6.29	0.45	4.18	0.17	14.4	0.9
ENSG00000051128	HOMER3	19	-1	homer homolog 3 (Drosophila) [Source:HGNC Symbol;Acc:17514]	protein_coding	3422	8629	1.79	0.04	1.7	0.15	0.98	0.02	1.42	0.15	1.47	0.08	0.95	0.04	0.04	0	0.06	0.01	0.07	0.01	0.09	0.01	0.04	0.01	0.31	0
ENSG00000051180	RAD51	15	1	RAD51 homolog (S. cerevisiae) [Source:HGNC Symbol;Acc:9817]	protein_coding	2863	34508	9.51	0.52	9.19	0.36	6.93	0.2	7.33	0.26	8.14	0.27	11.22	0.79	0.13	0.02	0.07	0.01	0.43	0.04	0.2	0	0.17	0.05	2.74	0.11
ENSG00000051341	POLQ	3	-1	polymerase (DNA directed), theta [Source:HGNC Symbol;Acc:9186]	protein_coding	9099	105447	9.19	0.05	8.91	0.02	15.91	1.21	10.54	0.4	11.19	0.03	38.34	1.05	0.26	0	0.09	0.01	1.73	0.28	0.46	0.01	0.27	0.03	8.56	0.67
ENSG00000051382	PIK3CB	3	-1	phosphatidylinositol-4,5-bisphosphate 3-kinase, catalytic subunit beta [Source:HGNC Symbol;Acc:8976]	protein_coding	6531	174366	4.82	0.24	5.91	0.1	3.54	0.47	1.86	0.08	2.09	0.2	3.63	0.68	0.03	0	0.01	0	0.36	0.06	0.09	0.01	0.07	0	1.38	0.21
ENSG00000051523	CYBA	16	-1	cytochrome b-245, alpha polypeptide [Source:HGNC Symbol;Acc:2577]	protein_coding	3357	4508	7.3	0.56	5.83	0.8	4.53	0.62	5.65	0.05	5.14	0.1	3.68	0.39	1.46	0.1	0.94	0.01	0.61	0.02	0.77	0.04	0.49	0.05	2.58	0.03
ENSG00000051596	THOC3	5	-1	THO complex 3 [Source:HGNC Symbol;Acc:19072]	protein_coding	3437	113360	12.31	0.28	11.52	1.02	9.17	0.7	11.29	0.13	12.09	0.15	5.32	0.6	0.1	0	0.04	0	0.27	0.05	0.07	0	0.05	0.01	1.5	0.27
ENSG00000051620	HEBP2	6	1	heme binding protein 2 [Source:HGNC Symbol;Acc:15716]	protein_coding	1332	8306	37.01	3.14	33.78	1.29	25.43	0.18	33.61	0.84	32.29	2.13	13.09	0.44	1.21	0.14	0.75	0.11	0.94	0.02	0.52	0.06	0.34	0.06	4.85	0.05
ENSG00000051825	MPHOSPH9	12	-1	M-phase phosphoprotein 9 [Source:HGNC Symbol;Acc:7215]	protein_coding	9997	81672	10.23	0.59	9.8	0.1	15.14	0.33	12.72	0.01	13.92	0.2	39.38	1.73	0.58	0.01	0.29	0	1.23	0.19	0.59	0.02	0.52	0.05	6.59	0.26
ENSG00000052126	PLEKHA5	12	1	pleckstrin homology domain containing, family A member 5 [Source:HGNC Symbol;Acc:30036]	protein_coding	12596	234051	3.35	0.22	3.32	0.08	3.5	0.02	2.81	0.05	3.02	0.12	6.26	0.17	0.08	0	0.04	0	0.9	0.11	0.15	0.01	0.1	0.01	2.62	0.31
ENSG00000052344	PRSS8	16	-1	protease, serine, 8 [Source:HGNC Symbol;Acc:9491]	protein_coding	3008	1315	0.02	0.01	0.03	0	0.03	0.01	0.03	0.01	0.02	0.01	0.06	0.01	0	0	0	0	0	0	0.01	0.01	0.01	0.01	0.05	0.04
ENSG00000052723	SIKE1	1	-1	suppressor of IKBKE 1 [Source:HGNC Symbol;Acc:26119]	protein_coding	5894	5309	25.97	0.52	27.77	0.55	26.05	0.11	27.74	1.13	32.41	0.49	15.84	1.68	0.8	0.07	0.5	0.06	1.51	0	1	0.04	0.61	0.03	7.51	0.02
ENSG00000052749	RRP12	10	-1	ribosomal RNA processing 12 homolog (S. cerevisiae) [Source:HGNC Symbol;Acc:29100]	protein_coding	6801	38181	12.19	0.28	12	0.34	9.84	0.54	13.04	0.57	13.99	0.16	14.25	0.09	0.19	0.02	0.09	0.01	0.83	0.1	0.69	0.05	0.46	0.04	3.05	0.07
ENSG00000052795	FNIP2	4	1	folliculin interacting protein 2 [Source:HGNC Symbol;Acc:29280]	protein_coding	10868	128025	3.72	0	4.7	0.05	4.72	0.35	3.79	0.13	4.66	0.18	5.03	0.22	0.06	0.01	0.02	0	0.67	0.11	0.15	0	0.08	0	2.35	0.25
ENSG00000052802	MSMO1	4	1	methylsterol monooxygenase 1 [Source:HGNC Symbol;Acc:10545]	protein_coding	2892	12641	25.08	0.11	25.17	1.81	23.8	0.17	32.07	1.13	31.29	0.56	13.27	1.75	0.72	0.02	0.37	0.05	1.56	0.1	0.81	0.02	0.48	0.05	6.43	0.14
ENSG00000052841	TTC17	11	1	tetratricopeptide repeat domain 17 [Source:HGNC Symbol;Acc:25596]	protein_coding	11109	124866	9.21	0.37	9.11	0.11	9.85	0.52	8.83	0.06	8.68	0.05	34.72	0.89	0.32	0.01	0.14	0	1.47	0.21	0.37	0.01	0.2	0.01	7.58	0.66
ENSG00000052850	ALX4	11	-1	ALX homeobox 4 [Source:HGNC Symbol;Acc:450]	protein_coding	5750	43970	4.29	0.21	4.94	0.57	3.48	0.25	4.21	0.49	5.4	0.28	1.44	0.17	0.04	0	0.01	0	0.29	0.07	0.12	0	0.03	0.01	0.45	0.11
ENSG00000053108	FSTL4	5	-1	follistatin-like 4 [Source:HGNC Symbol;Acc:21389]	protein_coding	6733	409355	0.51	0.13	0.52	0.01	0.44	0.01	0.42	0.03	0.48	0.05	0.42	0.01	0.01	0	0	0	0.09	0.02	0.03	0	0.01	0	0.18	0.03
ENSG00000053254	FOXN3	14	-1	forkhead box N3 [Source:HGNC Symbol;Acc:1928]	protein_coding	11033	483224	5.03	0.25	6.33	0.01	4.45	0.25	4.13	0.01	5.37	0.16	3.42	0.1	0.02	0	0.01	0	0.33	0.08	0.07	0	0.03	0	1.05	0.19
ENSG00000053328	METTL24	6	-1	methyltransferase like 24 [Source:HGNC Symbol;Acc:21566]	protein_coding	1774	110567	0.41	0.07	0.69	0.13	0.54	0.01	0.5	0.01	0.66	0.09	0.39	0.24	0.01	0	0.01	0	0.07	0.02	0.02	0	0.01	0	0.11	0.01
ENSG00000053371	AKR7A2	1	-1	aldo-keto reductase family 7, member A2 (aflatoxin aldehyde reductase) [Source:HGNC Symbol;Acc:389]	protein_coding	1781	6395	26.78	0.76	24.05	1.78	19.54	0.9	23.65	1.3	27.14	0.95	9.7	1.33	0.52	0.08	0.39	0.05	0.92	0.18	0.53	0.05	0.45	0	3.53	0.04
ENSG00000053372	MRTO4	1	1	mRNA turnover 4 homolog (S. cerevisiae) [Source:HGNC Symbol;Acc:18477]	protein_coding	2822	5761	30.33	0.43	28.61	0.09	20.75	0.83	27.66	1.71	29.2	0.23	20	0.16	0.94	0.07	0.55	0.09	2.27	0.23	1.93	0.42	1.1	0.01	9.25	0.35
ENSG00000053438	NNAT	20	1	neuronatin [Source:HGNC Symbol;Acc:7860]	protein_coding	1294	1180	0.13	0.01	0.02	0.02	0.05	0.05	0.05	0.01	0.04	0.03	0.03	0.01	0.17	0.04	0	0	0.02	0.02	0.01	0.01	0.02	0.03	0	0
ENSG00000053501	USE1	19	1	unconventional SNARE in the ER 1 homolog (S. cerevisiae) [Source:HGNC Symbol;Acc:30882]	protein_coding	2431	2048	8.59	0.61	7.06	0.02	4.78	0.02	5.48	0.65	5.26	0.03	4.65	0.6	0.51	0.12	0.34	0.04	0.58	0	0.65	0.01	0.44	0.05	2.11	0.07
ENSG00000053524	MCF2L2	3	-1	MCF.2 cell line derived transforming sequence-like 2 [Source:HGNC Symbol;Acc:30319]	protein_coding	20568	230135	0.07	0.01	0.06	0	0.14	0.02	0.11	0.01	0.07	0	0.26	0	0.01	0	0.01	0	0.05	0.01	0.02	0	0.01	0	0.1	0.01
ENSG00000053702	NRIP2	12	-1	nuclear receptor interacting protein 2 [Source:HGNC Symbol;Acc:23078]	protein_coding	2803	7388	0.16	0.04	0.09	0.02	0.1	0.05	0.06	0.04	0.04	0.01	0.01	0.01	0.04	0.02	0.04	0	0.04	0.01	0.02	0.01	0.02	0.01	0	0.01
ENSG00000053747	LAMA3	18	1	laminin, alpha 3 [Source:HGNC Symbol;Acc:6483]	protein_coding	13522	252023	2.79	0.23	2.79	0.08	3.74	0.29	2.7	0.1	2.73	0.06	9.79	0.57	0.04	0	0.02	0	0.35	0.07	0.12	0	0.05	0	1.34	0.19
ENSG00000053770	AP5M1	14	1	adaptor-related protein complex 5, mu 1 subunit [Source:HGNC Symbol;Acc:20192]	protein_coding	4371	16790	11.32	0.47	11.65	0.27	10.86	0.08	11.33	0.01	13.41	0.34	13.51	0.37	0.67	0.05	0.48	0.04	0.87	0.03	0.47	0.05	0.39	0.03	4.86	0.02
ENSG00000053900	ANAPC4	4	1	anaphase promoting complex subunit 4 [Source:HGNC Symbol;Acc:19990]	protein_coding	7494	33770	5.88	0.02	4.29	0.43	5.09	0.16	4.46	0.22	3.7	0.09	11.8	0.3	0.49	0.02	0.28	0.01	1.15	0.09	0.45	0	0.19	0.01	6.03	0.03
ENSG00000053918	KCNQ1	11	1	potassium voltage-gated channel, KQT-like subfamily, member 1 [Source:HGNC Symbol;Acc:6294]	protein_coding	3853	400435	0.4	0.01	0.43	0.07	0.21	0.02	0.25	0.01	0.32	0.04	0.23	0.06	0.01	0	0	0	0.05	0.01	0.02	0	0.01	0	0.08	0.01
ENSG00000054116	TRAPPC3	1	-1	trafficking protein particle complex 3 [Source:HGNC Symbol;Acc:19942]	protein_coding	3313	9609	20.29	0.11	18.78	0.22	13.62	0.62	17.85	1.33	17.83	0.17	7.18	0.15	0.63	0.04	0.26	0.03	0.75	0.07	0.49	0.02	0.39	0.07	2.91	0.11
ENSG00000054118	THRAP3	1	1	thyroid hormone receptor associated protein 3 [Source:HGNC Symbol;Acc:22964]	protein_coding	4736	76192	57.9	0.29	67.24	0.72	49.26	3.95	55.38	1.41	68.46	1.51	49.95	1.24	0.21	0.03	0.12	0.03	1.09	0.2	0.44	0	0.3	0.01	5.69	0.54
ENSG00000054148	PHPT1	9	1	phosphohistidine phosphatase 1 [Source:HGNC Symbol;Acc:30033]	protein_coding	1908	402	78.61	1.14	64.93	4.48	51.92	0.79	72.72	4.22	53.06	0.51	37.72	0.29	4.25	0.14	3.23	0.06	1.96	0.38	3.07	0.12	0.86	0.09	8.89	0.08
ENSG00000054179	ENTPD2	9	-1	ectonucleoside triphosphate diphosphohydrolase 2 [Source:HGNC Symbol;Acc:3364]	protein_coding	2633	3307	0.14	0.04	0.14	0	0.01	0.01	0.03	0.03	0.01	0.01	0.16	0.03	0.01	0.02	0.02	0.01	0	0	0.01	0	0.01	0.01	0.06	0.01
ENSG00000054219	LY75	2	-1	lymphocyte antigen 75 [Source:HGNC Symbol;Acc:6729]	protein_coding	9430	123429	0.49	0.08	0.63	0.02	0.46	0.04	0.42	0	0.51	0.03	0.14	0.02	0.05	0	0.03	0	0.06	0	0.03	0	0.03	0	0.16	0
ENSG00000054267	ARID4B	1	-1	AT rich interactive domain 4B (RBP1-like) [Source:HGNC Symbol;Acc:15550]	protein_coding	11073	185477	14.92	0.15	15.14	0.14	15.63	0.41	15.82	0.06	15.49	0.96	19.37	1.74	0.25	0.01	0.11	0	1.38	0.18	0.41	0	0.3	0.05	6.02	0.48
ENSG00000054277	OPN3	1	-1	opsin 3 [Source:HGNC Symbol;Acc:14007]	protein_coding	3480	83786	1.5	0.03	1.7	0.08	1.58	0.1	1.8	0.07	2.21	0.13	1.07	0.14	1.74	0.06	1.93	0.1	2.15	0.06	1.99	0.08	2.35	0.07	2.49	0.01
ENSG00000054282	SDCCAG8	1	1	serologically defined colon cancer antigen 8 [Source:HGNC Symbol;Acc:10671]	protein_coding	5247	238804	5.77	0.47	5.67	0.32	7.5	0.25	7	0.28	6.95	0.17	9.53	0.55	0.14	0.01	0.04	0	1	0.19	0.2	0.01	0.11	0.01	2.58	0.4
ENSG00000054356	PTPRN	2	-1	protein tyrosine phosphatase, receptor type, N [Source:HGNC Symbol;Acc:9676]	protein_coding	8261	11743	0	0	0	0	0.01	0	0	0	0	0	0	0	0	0	0	0	0	0	0	0	0	0	0	0
ENSG00000054392	HHAT	1	1	hedgehog acyltransferase [Source:HGNC Symbol;Acc:18270]	protein_coding	4296	343732	2.61	0.13	2.73	0.2	2.67	0.08	2.7	0.41	3.03	0.12	3.24	0.17	0.01	0	0	0	0.21	0.04	0.04	0	0.02	0	0.64	0.08
ENSG00000054523	KIF1B	1	1	kinesin family member 1B [Source:HGNC Symbol;Acc:16636]	protein_coding	17693	153055	6.81	0.29	8.13	0.03	8.18	0.77	6.1	0.08	8.4	0.15	10.39	0.49	0.07	0.01	0.02	0	0.52	0.11	0.19	0	0.15	0.02	2.47	0.32
ENSG00000054611	TBC1D22A	22	1	TBC1 domain family, member 22A [Source:HGNC Symbol;Acc:1309]	protein_coding	5305	407494	3.6	0.26	3.74	0.07	3.48	0.28	3.86	0.22	4.49	0.13	6.19	0.37	0.04	0.01	0.01	0	0.38	0.1	0.12	0	0.05	0	1.53	0.27
ENSG00000054654	SYNE2	14	1	spectrin repeat containing, nuclear envelope 2 [Source:HGNC Symbol;Acc:17084]	protein_coding	31405	341948	2.3	0.24	1.79	0.06	6.38	0.52	3.02	0.1	2.78	0.23	15.04	1.6	0.01	0	0	0	0.21	0.03	0.06	0	0.03	0	0.92	0.1
ENSG00000054690	PLEKHH1	14	1	pleckstrin homology domain containing, family H (with MyTH4 domain) member 1 [Source:HGNC Symbol;Acc:17733]	protein_coding	10817	45467	5.67	0.03	5	0.06	3.63	0.34	3.3	0.13	3.85	0.02	6.79	0.07	0.26	0.04	0.16	0.01	0.42	0.07	0.25	0.02	0.15	0.03	1.89	0.08
ENSG00000054793	ATP9A	20	-1	ATPase, class II, type 9A [Source:HGNC Symbol;Acc:13540]	protein_coding	8317	163776	8.05	0.45	9.05	0.77	8.12	0.62	8.05	0.1	10.31	0.09	5.96	0.2	0.03	0	0.01	0	0.2	0.04	0.08	0	0.05	0	0.8	0.13
ENSG00000054796	SPO11	20	1	SPO11 meiotic protein covalently bound to DSB homolog (S. cerevisiae) [Source:HGNC Symbol;Acc:11250]	protein_coding	1867	12356	0	0	0	0	0	0	0	0	0	0	0	0	0	0	0	0	0	0	0	0	0	0	0	0
ENSG00000054803	CBLN4	20	-1	cerebellin 4 precursor [Source:HGNC Symbol;Acc:16231]	protein_coding	3024	5007	0	0	0	0	0	0	0	0	0	0	0	0	0	0	0	0	0	0	0	0	0	0	0.02	0.01
ENSG00000054938	CHRDL2	11	-1	chordin-like 2 [Source:HGNC Symbol;Acc:24168]	protein_coding	3073	31871	0.02	0	0.02	0.01	0.01	0.01	0	0	0	0	0	0	0	0	0	0	0	0	0	0	0	0	0	0
ENSG00000054965	FAM168A	11	-1	family with sequence similarity 168, member A [Source:HGNC Symbol;Acc:28999]	protein_coding	7823	189872	10.95	0.21	12.21	0.18	8.34	0.73	7.8	0.58	10.42	0.07	9.08	0.33	0.05	0.02	0.02	0	0.53	0.13	0.11	0	0.07	0	2.07	0.29
ENSG00000054967	RELT	11	1	RELT tumor necrosis factor receptor [Source:HGNC Symbol;Acc:13764]	protein_coding	6322	14880	6.31	0.21	5.1	0.01	4.07	0.31	4.69	0.11	4.2	0.01	8.2	0.03	0.79	0.23	0.59	0.01	1.36	0.19	1.22	0.14	0.43	0.11	7.16	0.32
ENSG00000054983	GALC	14	-1	galactosylceramidase [Source:HGNC Symbol;Acc:4115]	protein_coding	6825	148996	0.36	0.04	0.49	0.08	0.28	0.02	0.39	0.01	0.43	0	0.24	0.03	0	0	0	0	0.01	0	0	0	0	0	0.02	0
ENSG00000055044	NOP58	2	1	NOP58 ribonucleoprotein homolog (yeast) [Source:HGNC Symbol;Acc:29926]	protein_coding	3299	34635	69.97	2.1	60.09	1.9	58.8	0.82	53.89	2.84	48.8	3.98	126.15	2.48	2.63	0.09	1.16	0.09	6.89	0.55	3.46	0.08	2.24	0.18	28	0.31
ENSG00000055070	SZRD1	1	1	SUZ RNA binding domain containing 1 [Source:HGNC Symbol;Acc:30232]	protein_coding	4747	40815	43.81	2.37	48.55	2.25	20.81	0.72	24.53	1.55	31.68	0.07	9.99	0.98	0.11	0.01	0.06	0.02	0.57	0.09	0.25	0	0.22	0	2.77	0.23
ENSG00000055118	KCNH2	7	-1	potassium voltage-gated channel, subfamily H (eag-related), member 2 [Source:HGNC Symbol;Acc:6251]	protein_coding	7017	26324	0.71	0.1	0.7	0.04	0.31	0.02	0.46	0.08	0.49	0.01	0.32	0.09	0.02	0	0.02	0.01	0.02	0	0.02	0.01	0.01	0	0.1	0
ENSG00000055130	CUL1	7	1	cullin 1 [Source:HGNC Symbol;Acc:2551]	protein_coding	3573	99601	40.86	0.38	42.54	0.87	30.68	0.49	32.46	1.21	36.77	0.18	35.9	0.97	0.37	0.01	0.18	0	1.68	0.25	0.54	0.02	0.33	0.02	8.45	1.02
ENSG00000055147	FAM114A2	5	-1	family with sequence similarity 114, member A2 [Source:HGNC Symbol;Acc:1333]	protein_coding	6543	42250	5.57	0.15	5.7	0.15	4.76	0.14	5.62	0.08	5.76	0.34	2.82	0.21	0.09	0.02	0.06	0.02	0.32	0.03	0.11	0.01	0.06	0.01	0.9	0.09
ENSG00000055163	CYFIP2	5	1	cytoplasmic FMR1 interacting protein 2 [Source:HGNC Symbol;Acc:13760]	protein_coding	10509	118971	12.62	0.3	15.14	0.42	10.09	0.27	9.8	0.74	12.72	0.33	8.76	0.09	0.11	0.01	0.05	0	0.58	0.09	0.24	0	0.11	0.01	1.98	0.21
ENSG00000055208	TAB2	6	1	TGF-beta activated kinase 1/MAP3K7 binding protein 2 [Source:HGNC Symbol;Acc:17075]	protein_coding	5736	187224	16.15	0.47	18.74	0.4	8.89	1.1	7.42	0.72	9.05	0.13	9.55	0.23	0.03	0	0.01	0	0.46	0.07	0.08	0	0.05	0	1.71	0.27
ENSG00000055211	GINM1	6	1	glycoprotein integral membrane 1 [Source:HGNC Symbol;Acc:21074]	protein_coding	2248	23199	14.93	0.31	16.32	0.33	11.36	0.69	13.44	0.8	14.74	1.48	15.66	0.31	0.46	0.04	0.19	0.01	0.91	0.11	0.37	0.02	0.23	0.04	6.09	0.03
ENSG00000055332	EIF2AK2	2	-1	eukaryotic translation initiation factor 2-alpha kinase 2 [Source:HGNC Symbol;Acc:9437]	protein_coding	10753	47087	8.72	0.45	10.52	0.41	10.37	0.75	9.12	0.01	12.19	0.26	9.86	0.27	0.07	0.01	0.03	0	0.46	0.06	0.18	0	0.13	0.03	1.81	0.11
ENSG00000055483	USP36	17	-1	ubiquitin specific peptidase 36 [Source:HGNC Symbol;Acc:20062]	protein_coding	10415	43621	9.47	0.69	9.76	0	5.28	0.61	4.48	0.51	4.86	0.18	14.15	0.16	0.31	0.01	0.16	0	0.93	0.12	0.6	0.08	0.38	0.01	4.51	0.57
ENSG00000055609	MLL3	7	-1	myeloid/lymphoid or mixed-lineage leukemia 3 [Source:HGNC Symbol;Acc:13726]	protein_coding	22650	278371	5.17	0.36	5.47	0.01	9.91	1.44	4.26	0.12	5.05	0.15	19.9	2.45	0.08	0	0.03	0	1.24	0.21	0.27	0	0.18	0.01	4.87	0.8
ENSG00000055732	MCOLN3	1	-1	mucolipin 3 [Source:HGNC Symbol;Acc:13358]	protein_coding	6623	23782	10.12	0.15	5.9	0.62	4.96	0.66	3	0.28	2.11	0.12	17.23	1.92	0.67	0.04	0.37	0.03	0.63	0.11	0.22	0	0.12	0.02	3.59	0.27
ENSG00000055813	CCDC85A	2	1	coiled-coil domain containing 85A [Source:HGNC Symbol;Acc:29400]	protein_coding	3982	198064	0.26	0.01	0.36	0.14	0.35	0.08	0.36	0.03	0.39	0.06	0.24	0.03	0	0	0	0	0.05	0.01	0.01	0	0.01	0	0.12	0.02
ENSG00000055917	PUM2	2	-1	pumilio homolog 2 (Drosophila) [Source:HGNC Symbol;Acc:14958]	protein_coding	6858	96660	22.16	0.49	23.38	0.28	19.95	1.65	13.27	0.02	14.98	0.16	31.06	0.09	0.35	0.02	0.16	0.02	3.61	0.48	0.76	0	0.52	0.05	13.93	1.33
ENSG00000055955	ITIH4	3	-1	inter-alpha-trypsin inhibitor heavy chain family, member 4 [Source:HGNC Symbol;Acc:6169]	protein_coding	5462	13021	2.36	0.11	1.87	0.03	1.6	0.26	1.56	0.02	0.56	0.06	7.45	0.61	0.54	0.01	0.34	0.03	0.46	0.05	0.39	0.03	0.19	0	1.95	0.04
ENSG00000055957	ITIH1	3	1	inter-alpha-trypsin inhibitor heavy chain 1 [Source:HGNC Symbol;Acc:6166]	protein_coding	4543	9911	0.01	0.01	0.01	0.02	0	0.01	0.01	0.01	0.01	0.02	0.02	0.01	0	0	0	0	0	0	0	0	0	0	0.01	0.01
ENSG00000056050	C4orf27	4	-1	chromosome 4 open reading frame 27 [Source:HGNC Symbol;Acc:26051]	protein_coding	1436	27046	22.77	0.38	23.55	1.23	14.98	0.09	19.06	0.24	19.21	1.29	7.22	0.85	0.35	0.02	0.15	0.03	0.48	0.05	0.22	0.01	0.19	0.01	2.15	0.06
ENSG00000056097	ZFR	5	-1	zinc finger RNA binding protein [Source:HGNC Symbol;Acc:17277]	protein_coding	6792	83601	27.72	0.35	32.78	1.11	26.7	0.1	27.86	0.63	32.53	0.67	25.83	0.31	0.25	0.01	0.1	0.01	2.01	0.31	0.54	0	0.39	0.01	8.5	0.74
ENSG00000056277	ZNF280C	X	-1	zinc finger protein 280C [Source:HGNC Symbol;Acc:25955]	protein_coding	4634	61537	8.24	0.12	7.74	0.1	10.55	0.75	7.99	0.59	10.67	0.06	18.74	1.47	0.42	0.03	0.16	0.02	1.05	0.18	0.33	0.02	0.27	0.01	5.15	0.55
ENSG00000056291	NPFFR2	4	1	neuropeptide FF receptor 2 [Source:HGNC Symbol;Acc:4525]	protein_coding	2359	113899	0.15	0.01	0.09	0.02	0.14	0.11	0.09	0.03	0.1	0.04	0.06	0.02	0	0	0	0	0.02	0	0	0	0	0	0.02	0.01
ENSG00000056487	PHF21B	22	-1	PHD finger protein 21B [Source:HGNC Symbol;Acc:25161]	protein_coding	5753	123066	4.12	0.08	3.96	0.03	2.43	0.2	2.6	0.14	2.67	0.03	4.98	0.08	0.07	0.01	0.04	0	0.51	0.12	0.24	0	0.08	0.01	2.02	0.36
ENSG00000056558	TRAF1	9	-1	TNF receptor-associated factor 1 [Source:HGNC Symbol;Acc:12031]	protein_coding	6449	20323	1.87	0.07	1.71	0.07	1.04	0.14	1.09	0.16	0.94	0.05	0.73	0.07	0.05	0.01	0.03	0.01	0.08	0.03	0.05	0	0.03	0	0.08	0
ENSG00000056586	RC3H2	9	-1	ring finger and CCCH-type domains 2 [Source:HGNC Symbol;Acc:21461]	protein_coding	11492	49215	15.73	0.31	16.87	0.17	18.27	0.45	15.72	0.21	20.79	0.2	20.55	0.43	0.28	0.02	0.12	0.01	1.51	0.13	0.64	0.01	0.52	0.04	8.38	0.3
ENSG00000056661	PCGF2	17	-1	polycomb group ring finger 2 [Source:HGNC Symbol;Acc:12929]	protein_coding	3511	12398	9.58	0.13	9.74	0.18	2.16	0.2	1.93	0.21	2.02	0.15	3.73	0.04	0.57	0.06	0.44	0.02	0.34	0.03	0.37	0.07	0.18	0.04	1.82	0.12
ENSG00000056736	IL17RB	3	1	interleukin 17 receptor B [Source:HGNC Symbol;Acc:18015]	protein_coding	3038	16174	6.13	0.06	5.37	0.25	4.34	0.01	3.79	0.57	3.14	0.05	13.57	0.78	0.61	0.04	0.37	0.01	0.61	0.11	0.41	0.01	0.21	0.03	2.29	0.06
ENSG00000056972	TRAF3IP2	6	-1	TRAF3 interacting protein 2 [Source:HGNC Symbol;Acc:1343]	protein_coding	6553	43262	1.2	0.07	1.14	0.01	0.91	0.08	1.07	0.1	1.34	0.09	0.66	0.07	0.06	0	0.04	0.01	0.13	0.03	0.07	0.01	0.05	0	0.22	0.02
ENSG00000056998	GYG2	X	1	glycogenin 2 [Source:HGNC Symbol;Acc:4700]	protein_coding	3944	50075	5.34	0.19	5.63	0.11	3.57	0.06	4.36	0.32	5.6	0.25	2.57	0.04	0.07	0	0.04	0	0.14	0.03	0.06	0	0.03	0.01	0.62	0.09
ENSG00000057019	DCBLD2	3	-1	discoidin, CUB and LCCL domain containing 2 [Source:HGNC Symbol;Acc:24627]	protein_coding	11274	94457	5.58	0.1	5.94	0.13	6.3	0.03	6.11	0.09	7.17	0.13	7.93	0.07	0.09	0.01	0.04	0	0.63	0.08	0.17	0.01	0.07	0	2.4	0.21
ENSG00000057149	SERPINB3	18	-1	serpin peptidase inhibitor, clade B (ovalbumin), member 3 [Source:HGNC Symbol;Acc:10569]	protein_coding	1777	4983	0	0	0	0	0	0	0	0	0	0	0	0	0	0	0	0	0	0	0	0	0	0	0	0
ENSG00000057252	SOAT1	1	1	sterol O-acyltransferase 1 [Source:HGNC Symbol;Acc:11177]	protein_coding	7033	57842	9.51	0.42	9.86	0.33	9.87	0.52	10.34	0.01	13.17	0.27	8.34	0.09	0.09	0.01	0.04	0	0.42	0.04	0.15	0	0.1	0.02	2.31	0.28
ENSG00000057294	PKP2	12	-1	plakophilin 2 [Source:HGNC Symbol;Acc:9024]	protein_coding	6069	100013	4.26	0.15	4.67	0.03	3.17	0.23	3.31	0.05	4.18	0.37	2.91	0.05	0.03	0	0.01	0	0.15	0.01	0.05	0	0.03	0	0.58	0.06
ENSG00000057468	MSH4	1	1	mutS homolog 4 (E. coli) [Source:HGNC Symbol;Acc:7327]	protein_coding	3266	113072	1.28	0.17	0.88	0.09	2.17	0.05	1.5	0.2	0.83	0.04	2.95	0.11	0.2	0.01	0.11	0	0.41	0.03	0.16	0.01	0.1	0	0.69	0.07
ENSG00000057593	F7	13	1	coagulation factor VII (serum prothrombin conversion accelerator) [Source:HGNC Symbol;Acc:3544]	protein_coding	3792	11090	0.01	0.01	0	0	0	0.01	0	0.01	0	0	0.01	0.01	0	0	0	0	0	0	0	0	0	0	0	0
ENSG00000057608	GDI2	10	-1	GDP dissociation inhibitor 2 [Source:HGNC Symbol;Acc:4227]	protein_coding	3811	73087	60.96	1.23	60.29	0.39	53.68	2.32	69.7	2.38	77.07	0.07	31.36	3.4	0.17	0.01	0.08	0	0.8	0.12	0.34	0	0.28	0.04	4.37	0.18
ENSG00000057657	PRDM1	6	1	PR domain containing 1, with ZNF domain [Source:HGNC Symbol;Acc:9346]	protein_coding	6369	17242	0.01	0.01	0.04	0.03	0.03	0.01	0	0	0.03	0.02	0.02	0	0	0	0	0	0	0	0	0	0	0	0.01	0
ENSG00000057663	ATG5	6	-1	autophagy related 5 [Source:HGNC Symbol;Acc:589]	protein_coding	3924	137384	10.37	0.53	9.61	0.2	10.46	0.28	11.15	0.09	10.78	0.36	8.1	0.73	0.07	0.01	0.02	0	0.85	0.07	0.17	0.01	0.1	0.02	2.64	0.2
ENSG00000057704	TMCC3	12	-1	transmembrane and coiled-coil domain family 3 [Source:HGNC Symbol;Acc:29199]	protein_coding	6515	76917	1.19	0.02	1.5	0.1	1.4	0.12	1.46	0.18	1.66	0.05	0.76	0.03	0.02	0	0.01	0	0.12	0.01	0.04	0	0.02	0	0.27	0.05
ENSG00000057757	PITHD1	1	1	PITH (C-terminal proteasome-interacting domain of thioredoxin-like) domain containing 1 [Source:HGNC Symbol;Acc:25022]	protein_coding	2186	7637	30.52	0.68	29.08	0.88	19.84	0.64	25.57	0.93	30.26	0.05	19.73	2.59	0.97	0	0.54	0.04	1.28	0.1	0.88	0.07	0.66	0.04	7.11	0.23
ENSG00000057935	MTA3	2	1	metastasis associated 1 family, member 3 [Source:HGNC Symbol;Acc:23784]	protein_coding	10580	251775	3.84	0.07	3.81	0.08	2.83	0.1	2.43	0.11	2.7	0.17	4.96	0.14	0.08	0.01	0.04	0	0.33	0.04	0.11	0	0.09	0.01	1.31	0.17
ENSG00000058056	USP13	3	1	ubiquitin specific peptidase 13 (isopeptidase T-3) [Source:HGNC Symbol;Acc:12611]	protein_coding	8440	128186	6.2	0.08	6.75	0.02	5.66	0.34	4.69	0.15	6.52	0.08	5.02	0.17	0.04	0	0.02	0	0.36	0.07	0.11	0.01	0.08	0.01	1.28	0.2
ENSG00000058063	ATP11B	3	1	ATPase, class VI, type 11B [Source:HGNC Symbol;Acc:13553]	protein_coding	8552	119551	7.4	0.13	8.57	0.14	8.37	0.17	7.9	0.12	9.83	0.16	9.8	0.31	0.08	0	0.07	0	0.51	0.03	0.16	0.01	0.13	0	1.6	0.08
ENSG00000058085	LAMC2	1	1	laminin, gamma 2 [Source:HGNC Symbol;Acc:6493]	protein_coding	6543	52099	0.38	0.04	0.41	0.03	0.3	0.03	0.39	0.08	0.38	0.03	0.13	0.07	0.01	0	0	0	0.01	0	0.01	0	0.01	0	0.02	0
ENSG00000058091	CDK14	7	1	cyclin-dependent kinase 14 [Source:HGNC Symbol;Acc:8883]	protein_coding	6841	737303	3.28	0.05	3.97	0.04	4.15	0.09	3.75	0.07	4.33	0.1	3.81	0.16	0.01	0	0.01	0	0.4	0.06	0.06	0	0.03	0	1.01	0.15
ENSG00000058262	SEC61A1	3	1	Sec61 alpha 1 subunit (S. cerevisiae) [Source:HGNC Symbol;Acc:18276]	protein_coding	4697	15334	94.19	0.75	97.22	0.6	63.96	1.52	75.48	3.64	92.89	4.36	44.4	3.71	1.84	0.03	1.23	0.12	3.8	0.25	2.58	0.15	1.22	0.05	10.92	0.41
ENSG00000058272	PPP1R12A	12	-1	protein phosphatase 1, regulatory subunit 12A [Source:HGNC Symbol;Acc:7618]	protein_coding	12490	149380	6.28	0.04	6.67	0.13	8.75	0.13	7.6	0.26	7.7	0.13	13.22	0.64	0.08	0	0.04	0	1.31	0.14	0.26	0	0.15	0.01	3.74	0.3
ENSG00000058335	RASGRF1	15	-1	Ras protein-specific guanine nucleotide-releasing factor 1 [Source:HGNC Symbol;Acc:9875]	protein_coding	9929	120868	0.13	0.01	0.16	0.01	0.1	0.04	0.08	0	0.08	0	0.06	0.02	0	0	0	0	0.01	0	0.01	0	0	0	0.02	0
ENSG00000058404	CAMK2B	7	-1	calcium/calmodulin-dependent protein kinase II beta [Source:HGNC Symbol;Acc:1461]	protein_coding	8159	109237	1.52	0	1.4	0.04	0.74	0.05	0.96	0.08	1.14	0.06	1.29	0.05	0.04	0.01	0.02	0	0.11	0.02	0.06	0.01	0.02	0	0.32	0.04
ENSG00000058453	CROCC	1	1	ciliary rootlet coiled-coil, rootletin [Source:HGNC Symbol;Acc:21299]	protein_coding	12265	64926	2.58	0.09	2.33	0.05	1.65	0.16	2.02	0.1	1.83	0.02	2.64	0.27	0.12	0	0.08	0	0.3	0.02	0.27	0.02	0.16	0.01	0.81	0.03
ENSG00000058600	POLR3E	16	1	polymerase (RNA) III (DNA directed) polypeptide E (80kD) [Source:HGNC Symbol;Acc:30347]	protein_coding	9454	28221	12.41	0.05	11.14	0.04	9.94	0.12	10.45	0.57	10.57	0.12	24.72	0.69	0.94	0.03	0.53	0.02	1.54	0.08	1.14	0.11	0.67	0.09	7.58	0.22
ENSG00000058668	ATP2B4	1	1	ATPase, Ca++ transporting, plasma membrane 4 [Source:HGNC Symbol;Acc:817]	protein_coding	9721	107778	4.8	0.29	5.9	0.17	4.39	0.7	3.44	0.03	4.72	0.09	2.49	0.1	0.03	0	0.02	0.01	0.11	0.02	0.05	0	0.03	0	0.28	0.03
ENSG00000058673	ZC3H11A	1	1	zinc finger CCCH-type containing 11A [Source:HGNC Symbol;Acc:29093]	protein_coding	9700	48752	22.6	0.01	22.66	0.32	22.95	1.44	18.61	0.39	20.63	0.34	45.69	0.92	0.42	0.05	0.47	0.02	2.18	0.29	0.95	0.02	0.85	0.03	7.8	0.39
ENSG00000058729	RIOK2	5	-1	RIO kinase 2 (yeast) [Source:HGNC Symbol;Acc:18999]	protein_coding	5502	16882	9.58	0.03	9.28	0.71	7.85	0.02	9.27	0.09	10	0.38	7.44	0.18	0.32	0.05	0.15	0.01	0.77	0.05	0.4	0	0.21	0.02	3.73	0.17
ENSG00000058799	YIPF1	1	-1	Yip1 domain family, member 1 [Source:HGNC Symbol;Acc:25231]	protein_coding	2261	36741	7.46	0.57	7.41	0.07	5.55	0.9	6.05	0.29	7.53	0.3	4.07	0.15	0.16	0.02	0.08	0.01	0.2	0.03	0.1	0.02	0.07	0.02	0.91	0.1
ENSG00000058804	TMEM48	1	-1	transmembrane protein 48 [Source:HGNC Symbol;Acc:25525]	protein_coding	5135	68249	35.87	0.27	39.23	0.56	33.96	0.23	38.62	0.38	48.01	1.64	17.49	1.99	0.25	0.02	0.11	0.02	0.94	0.15	0.32	0.01	0.29	0.02	4.09	0.3
ENSG00000058866	DGKG	3	-1	diacylglycerol kinase, gamma 90kDa [Source:HGNC Symbol;Acc:2853]	protein_coding	10978	245564	0.01	0.01	0.04	0.01	0.03	0	0.02	0	0.02	0	0.01	0	0	0	0	0	0	0	0	0	0	0	0	0
ENSG00000059122	FLYWCH1	16	1	FLYWCH-type zinc finger 1 [Source:HGNC Symbol;Acc:25404]	protein_coding	8413	30842	8.91	0.2	8.14	0.72	6.01	0.76	7.3	0.43	8.45	0.16	5.54	0.12	0.22	0.03	0.12	0.02	0.33	0.06	0.25	0.02	0.16	0	1.67	0.04
ENSG00000059145	UNKL	16	-1	unkempt homolog (Drosophila)-like [Source:HGNC Symbol;Acc:14184]	protein_coding	8504	43019	6.26	0.15	5.82	0.04	3.81	0.31	4.29	0.04	4.21	0.05	6.13	0.4	0.32	0.04	0.21	0.01	0.33	0.03	0.38	0.04	0.22	0.02	1.54	0.06
ENSG00000059377	TBXAS1	7	1	thromboxane A synthase 1 (platelet) [Source:HGNC Symbol;Acc:11609]	protein_coding	6259	236993	0.47	0.02	0.44	0.07	0.35	0.11	0.35	0.01	0.38	0.02	0.42	0.02	0.04	0.01	0.03	0	0.05	0	0.02	0	0.02	0	0.11	0.02
ENSG00000059378	PARP12	7	-1	poly (ADP-ribose) polymerase family, member 12 [Source:HGNC Symbol;Acc:21919]	protein_coding	6285	33679	0	0	0	0	0.01	0	0.01	0.01	0.01	0.01	0.03	0	0	0	0	0	0	0	0	0	0	0	0.02	0.01
ENSG00000059573	ALDH18A1	10	-1	aldehyde dehydrogenase 18 family, member A1 [Source:HGNC Symbol;Acc:9722]	protein_coding	3756	46994	66.1	0.08	68.3	0.03	55.37	1.32	68.79	2.61	80.01	1.94	56.58	7.49	0.22	0.02	0.12	0.01	0.8	0.13	0.38	0.01	0.24	0.01	2.78	0.27
ENSG00000059588	TARBP1	1	-1	TAR (HIV-1) RNA binding protein 1 [Source:HGNC Symbol;Acc:11568]	protein_coding	7743	80016	32.28	0.75	24.52	1.17	25.37	1.38	20.37	0.65	19.81	0.74	59.53	2.47	1.18	0.02	0.65	0.06	1.67	0.25	0.63	0.02	0.44	0.06	6.36	0.65
ENSG00000059691	PET112	4	-1	PET112 homolog (yeast) [Source:HGNC Symbol;Acc:8849]	protein_coding	11757	78749	3.19	0.05	3	0.02	2.34	0.08	2.73	0.15	3.03	0.03	1.83	0.16	0.06	0.01	0.04	0	0.32	0.06	0.11	0.01	0.06	0	0.9	0.1
ENSG00000059728	MXD1	2	1	MAX dimerization protein 1 [Source:HGNC Symbol;Acc:6761]	protein_coding	6321	38929	5.42	0.24	5.31	0.04	4	0.71	3.86	0.1	4.8	0.25	5.39	0.53	1.24	0.03	1.04	0.03	1.23	0.08	0.9	0.07	1.13	0.01	3.49	0.04
ENSG00000059758	CDK17	12	-1	cyclin-dependent kinase 17 [Source:HGNC Symbol;Acc:8750]	protein_coding	6547	115733	5.41	0.16	5.58	0.34	6.57	0.3	5.72	0.24	6.7	0.35	9.33	0.13	0.06	0.01	0.02	0	0.72	0.12	0.14	0.01	0.1	0.02	2.48	0.27
ENSG00000059769	DNAJC25	9	1	DnaJ (Hsp40) homolog, subfamily C , member 25 [Source:HGNC Symbol;Acc:34187]	protein_coding	3675	35196	16.74	1.05	14.14	0.2	10.33	0.39	11.81	0.41	11.78	0.01	6.47	0.34	1.12	0.05	1	0.08	1.17	0.14	0.6	0.01	0.57	0.05	3.61	0.17
ENSG00000059804	SLC2A3	12	-1	solute carrier family 2 (facilitated glucose transporter), member 3 [Source:HGNC Symbol;Acc:11007]	protein_coding	6159	10879	1.65	0.04	1.81	0.07	1.47	0.09	1.61	0.05	2.11	0.16	1.03	0.25	0.04	0.02	0.01	0.01	0.11	0	0.07	0.03	0.03	0.02	0.6	0.07
ENSG00000059915	PSD	10	-1	pleckstrin and Sec7 domain containing [Source:HGNC Symbol;Acc:9507]	protein_coding	6328	12573	0.92	0.14	0.87	0.04	0.48	0.05	0.52	0.02	0.43	0.01	1.52	0.02	0.26	0.02	0.21	0.01	0.17	0.03	0.18	0	0.05	0.02	0.77	0.07
ENSG00000060069	CTDP1	18	1	CTD (carboxy-terminal domain, RNA polymerase II, polypeptide A) phosphatase, subunit 1 [Source:HGNC Symbol;Acc:2498]	protein_coding	5296	69397	4.72	0.35	4.79	0.05	3.38	0.02	4.37	0.34	5.22	0.24	3.97	0.02	0.07	0	0.05	0	0.26	0.06	0.16	0	0.06	0.01	1.07	0.15
ENSG00000060138	CSDA	12	-1	cold shock domain protein A [Source:HGNC Symbol;Acc:2428]	protein_coding	8615	15602	41.19	0.84	37.3	1.52	23.59	0.99	22.47	0.54	24.14	0.85	43.8	2.45	1.49	0.08	0.77	0.07	4.04	0.32	1.66	0.11	0.82	0.12	11.14	0.97
ENSG00000060140	STYK1	12	-1	serine/threonine/tyrosine kinase 1 [Source:HGNC Symbol;Acc:18889]	protein_coding	3424	51943	0.14	0.01	0.16	0.01	0.11	0.03	0.14	0	0.16	0.01	0.02	0.03	0	0	0	0	0.02	0	0	0	0	0	0.02	0
ENSG00000060237	WNK1	12	1	WNK lysine deficient protein kinase 1 [Source:HGNC Symbol;Acc:14540]	protein_coding	14370	144458	17.77	0.85	22.51	0.52	13.79	2.46	9.1	0.37	13.83	0.79	18.51	0.26	0.16	0.01	0.07	0.01	1.16	0.21	0.3	0	0.22	0.03	4.74	0.65
ENSG00000060339	CCAR1	10	1	cell division cycle and apoptosis regulator 1 [Source:HGNC Symbol;Acc:24236]	protein_coding	6175	65163	29.73	1.64	29	0.06	20.75	1.41	18.99	0.22	17.2	1.15	71.78	3.35	1.01	0.03	0.4	0.04	1.76	0.2	0.77	0.01	0.46	0.03	12.78	1.02
ENSG00000060491	OGFR	20	1	opioid growth factor receptor [Source:HGNC Symbol;Acc:15768]	protein_coding	4702	4459	13.57	0.05	12.11	0.51	8.06	0.2	11.15	1.17	11.26	0.22	12.99	0.09	1.18	0.06	0.8	0.1	0.94	0.02	1.04	0.09	0.64	0.11	4.69	0.06
ENSG00000060558	GNA15	19	1	guanine nucleotide binding protein (G protein), alpha 15 (Gq class) [Source:HGNC Symbol;Acc:4383]	protein_coding	2613	24957	0.02	0.02	0.04	0.03	0.06	0.04	0.04	0.01	0.02	0	0.12	0.05	0	0	0	0	0	0	0	0	0	0	0.06	0.01
ENSG00000060566	CREB3L3	19	1	cAMP responsive element binding protein 3-like 3 [Source:HGNC Symbol;Acc:18855]	protein_coding	2678	16767	0.07	0.03	0.07	0.04	0.01	0	0.01	0	0.01	0.01	0	0	0	0	0	0	0	0	0	0	0	0	0.01	0.01
ENSG00000060642	PIGV	1	1	phosphatidylinositol glycan anchor biosynthesis, class V [Source:HGNC Symbol;Acc:26031]	protein_coding	3382	7539	3.48	0.05	3.7	0.07	2.91	0.16	3.46	0.26	4.52	0.28	2.25	0.17	0.41	0.06	0.43	0.02	0.41	0.02	0.38	0.03	0.53	0	1.15	0.16
ENSG00000060656	PTPRU	1	1	protein tyrosine phosphatase, receptor type, U [Source:HGNC Symbol;Acc:9683]	protein_coding	6700	83565	24.17	2.18	26.78	1.09	17.96	1.95	23.87	1.91	29.99	1.64	14.49	0.42	0.17	0.01	0.1	0.01	0.52	0.12	0.26	0.03	0.13	0.01	2.06	0.28
ENSG00000060688	SNRNP40	1	-1	small nuclear ribonucleoprotein 40kDa (U5) [Source:HGNC Symbol;Acc:30857]	protein_coding	4011	33225	22.21	0.34	20.3	0.11	22.6	0.28	27.34	1.08	29.18	0.65	21.08	1.5	0.91	0	0.41	0.02	1.85	0.17	0.97	0.06	0.82	0.06	9.64	0.08
ENSG00000060709	RIMBP2	12	-1	RIMS binding protein 2 [Source:HGNC Symbol;Acc:30339]	protein_coding	8738	311384	0.03	0.01	0.02	0	0.02	0.02	0.02	0.01	0.01	0	0.06	0.02	0	0	0	0	0	0	0	0	0	0	0.01	0
ENSG00000060718	COL11A1	1	-1	collagen, type XI, alpha 1 [Source:HGNC Symbol;Acc:2186]	protein_coding	8265	223696	0.01	0.01	0	0	0	0	0	0	0	0	0	0.01	0	0	0	0	0	0	0	0	0	0	0	0
ENSG00000060749	QSER1	11	1	glutamine and serine rich 1 [Source:HGNC Symbol;Acc:26154]	protein_coding	10537	89587	14.85	0.4	17.79	0.89	17.54	1.56	8.68	0.11	13.03	1.28	18.79	1.17	0.16	0.02	0.05	0	1.32	0.18	0.31	0.01	0.22	0.01	5.86	0.74
ENSG00000060762	MPC1	6	-1	mitochondrial pyruvate carrier 1 [Source:HGNC Symbol;Acc:21606]	protein_coding	1525	16548	58.4	1.29	50.58	0.62	37.65	1.91	49.49	0.04	40.59	0.58	24.57	2.6	1.89	0.05	1.09	0.09	2.3	0.24	1.01	0.01	0.67	0.11	12.64	0.33
ENSG00000060971	ACAA1	3	-1	acetyl-CoA acyltransferase 1 [Source:HGNC Symbol;Acc:82]	protein_coding	6329	8194	8.06	0.15	7.04	0.24	4.79	0.39	5.14	0.44	4.65	0.47	7.23	0.46	0.37	0.01	0.25	0.01	1.08	0.07	0.8	0.05	0.28	0.05	3.72	0.09
ENSG00000060982	BCAT1	12	-1	branched chain amino-acid transaminase 1, cytosolic [Source:HGNC Symbol;Acc:976]	protein_coding	10372	127712	19.09	0.1	21.56	0.62	26.86	0.08	27.56	0.07	36.18	0.95	7.78	0.74	0.07	0	0.03	0	0.68	0.13	0.16	0	0.11	0.01	1.19	0.13
ENSG00000061273	HDAC7	12	-1	histone deacetylase 7 [Source:HGNC Symbol;Acc:14067]	protein_coding	9936	40449	3.14	0.24	3.14	0.2	1.32	0.12	1.95	0.25	2.09	0.09	3.79	0.01	0.04	0.01	0.02	0.01	0.16	0	0.11	0.01	0.04	0	0.69	0.06
ENSG00000061337	LZTS1	8	-1	leucine zipper, putative tumor suppressor 1 [Source:HGNC Symbol;Acc:13861]	protein_coding	5706	52090	0.48	0.04	0.56	0.01	0.34	0.07	0.39	0.02	0.6	0.02	0.1	0	0	0	0	0	0.04	0	0.02	0	0	0	0.07	0
ENSG00000061455	PRDM6	5	1	PR domain containing 6 [Source:HGNC Symbol;Acc:9350]	protein_coding	3135	95787	2.86	0.07	2.9	0.05	3.14	0.65	2.08	0.33	2.34	0.12	4.81	0.46	0.1	0	0.05	0	1.18	0.17	0.24	0	0.09	0.01	2.78	0.4
ENSG00000061492	WNT8A	5	1	wingless-type MMTV integration site family, member 8A [Source:HGNC Symbol;Acc:12788]	protein_coding	2089	6380	0	0.01	0	0	0.01	0.01	0.02	0.02	0.03	0	0.12	0.04	0	0	0	0	0	0	0	0	0	0	0.03	0.01
ENSG00000061656	SPAG4	20	1	sperm associated antigen 4 [Source:HGNC Symbol;Acc:11214]	protein_coding	2240	2909	1.56	0.03	1.39	0.03	0.76	0.03	1.15	0.11	0.58	0.03	1.86	0.28	0.41	0.02	0.35	0.04	0.2	0.03	0.22	0.03	0.11	0.04	0.95	0.19
ENSG00000061676	NCKAP1	2	-1	NCK-associated protein 1 [Source:HGNC Symbol;Acc:7666]	protein_coding	6758	107192	28.16	0.33	32.04	0.26	24.52	0.12	23.59	0.01	29.32	0.42	22.43	0.15	0.12	0	0.04	0	1.55	0.14	0.35	0.01	0.22	0.02	4.8	0.5
ENSG00000061918	GUCY1B3	4	1	guanylate cyclase 1, soluble, beta 3 [Source:HGNC Symbol;Acc:4687]	protein_coding	3724	44860	6.59	0	7.57	0.4	5.34	0.18	5.09	0.54	5.76	0.11	3.46	0.21	0.12	0.02	0.07	0.01	0.25	0.02	0.09	0.01	0.06	0.01	0.87	0.09
ENSG00000061936	SFSWAP	12	1	splicing factor, suppressor of white-apricot homolog (Drosophila) [Source:HGNC Symbol;Acc:10790]	protein_coding	10157	78483	8.14	0.08	7.73	0.05	7.15	0.37	6.71	0.46	6.07	0.24	20.61	0.81	0.23	0	0.1	0.01	1.1	0.18	0.46	0	0.24	0.03	5.02	0.5
ENSG00000061938	TNK2	3	-1	tyrosine kinase, non-receptor, 2 [Source:HGNC Symbol;Acc:19297]	protein_coding	11297	37261	5.05	0.21	4.39	0.05	2.09	0.16	2.81	0.22	2.83	0.1	6.64	0.21	0.53	0.07	0.31	0.01	0.49	0.11	0.31	0	0.22	0.02	3.51	0.07
ENSG00000061987	MON2	12	1	MON2 homolog (S. cerevisiae) [Source:HGNC Symbol;Acc:29177]	protein_coding	13121	117609	6.71	0.12	6.62	0.04	10.34	0.89	6.09	0.2	6.06	0.11	25.36	1.01	0.38	0	0.17	0.01	1.7	0.19	0.39	0.01	0.22	0.01	6.87	0.53
ENSG00000062038	CDH3	16	1	cadherin 3, type 1, P-cadherin (placental) [Source:HGNC Symbol;Acc:1762]	protein_coding	5009	81400	0.38	0.03	0.42	0.13	0.3	0.02	0.33	0.01	0.48	0.02	0.18	0.03	0.36	0	0.33	0.01	0.13	0	0.18	0.02	0.21	0.01	0.06	0.01
ENSG00000062096	ARSF	X	1	arylsulfatase F [Source:HGNC Symbol;Acc:721]	protein_coding	2215	69029	0	0	0	0	0	0	0	0	0	0	0	0	0	0	0	0	0	0	0	0	0	0	0	0
ENSG00000062194	GPBP1	5	1	GC-rich promoter binding protein 1 [Source:HGNC Symbol;Acc:29520]	protein_coding	6492	84225	22.45	1.15	20.89	1.1	21.76	0.19	22.2	0.12	23.8	0.65	26.27	0	0.52	0	0.22	0.01	1.37	0.27	0.45	0	0.37	0.04	5.78	0.6
ENSG00000062282	DGAT2	11	1	diacylglycerol O-acyltransferase 2 [Source:HGNC Symbol;Acc:16940]	protein_coding	2452	30343	2.49	0.25	2.41	0.26	1.76	0.03	2.45	0.24	2.58	0.05	0.63	0.02	0.03	0	0.02	0.01	0.07	0.02	0.04	0.01	0.02	0.01	0.18	0.03
ENSG00000062370	ZFP112	19	-1	zinc finger protein 112 homolog (mouse) [Source:HGNC Symbol;Acc:13021]	protein_coding	3848	36817	2.21	0.02	1.97	0.31	3.54	0.27	2.85	0.04	2.67	0.06	8.64	1.01	0.06	0.01	0.04	0	0.34	0	0.16	0	0.07	0.01	1.26	0.08
ENSG00000062485	CS	12	-1	citrate synthase [Source:HGNC Symbol;Acc:2422]	protein_coding	6402	22280	34.23	0.83	40.14	0.03	16.76	1.01	16.84	1.87	22.58	0.12	22.54	1.31	0.46	0.05	0.16	0.04	1.88	0.25	0.96	0.06	0.64	0.05	8.96	0.4
ENSG00000062524	LTK	15	-1	leukocyte receptor tyrosine kinase [Source:HGNC Symbol;Acc:6721]	protein_coding	3490	6743	1.64	0.01	1.63	0.09	0.73	0.12	1.27	0.03	0.61	0.04	1.99	0.1	0.08	0	0.1	0.01	0.05	0.01	0.08	0.02	0.02	0.01	0.27	0.14
ENSG00000062598	ELMO2	20	-1	engulfment and cell motility 2 [Source:HGNC Symbol;Acc:17233]	protein_coding	6714	60279	6.24	0.02	6.04	0.12	4.09	0.15	4.39	0.17	5.51	0.23	5.45	0.08	0.14	0.01	0.09	0	0.34	0.06	0.18	0.01	0.09	0	1.6	0.09
ENSG00000062650	WAPAL	10	-1	wings apart-like homolog (Drosophila) [Source:HGNC Symbol;Acc:23293]	protein_coding	7280	79262	16.75	0.27	19.07	0.4	20.61	0.71	20.46	0.02	24.67	0.65	18.47	0.2	0.19	0.02	0.07	0	1.28	0.18	0.41	0	0.3	0.03	6.18	0.77
ENSG00000062716	VMP1	17	1	vacuole membrane protein 1 [Source:HGNC Symbol;Acc:29559]	protein_coding	6916	128134	8.79	0.14	8.88	0.21	6.79	0.3	7.47	0.05	7.15	0.43	8.81	0.77	0.05	0.01	0.02	0	0.45	0.07	0.12	0.01	0.11	0.01	2.27	0.2
ENSG00000062725	APPBP2	17	-1	amyloid beta precursor protein (cytoplasmic tail) binding protein 2 [Source:HGNC Symbol;Acc:622]	protein_coding	9866	73181	7.6	0.32	8.28	0.05	8.19	0.35	9.02	0.09	10.88	0.1	11.54	0.14	0.16	0.01	0.08	0.01	0.58	0.05	0.24	0.02	0.17	0.02	4.29	0.47
ENSG00000062822	POLD1	19	1	polymerase (DNA directed), delta 1, catalytic subunit [Source:HGNC Symbol;Acc:9175]	protein_coding	4856	28931	40.56	1.06	40.8	1.7	28.62	0.1	40.01	2.35	39.4	0.33	62.12	0.07	0.6	0.01	0.42	0	0.76	0.09	0.69	0.03	0.31	0.05	5.67	0.06
ENSG00000063015	SEZ6	17	-1	seizure related 6 homolog (mouse) [Source:HGNC Symbol;Acc:15955]	protein_coding	5103	46420	0.01	0	0.01	0	0.03	0.02	0.01	0	0.01	0.01	0.01	0.01	0	0	0	0	0	0	0	0	0	0	0.01	0
ENSG00000063046	EIF4B	12	1	eukaryotic translation initiation factor 4B [Source:HGNC Symbol;Acc:3285]	protein_coding	6146	29890	69.09	0.13	70.36	2.74	63.79	0.39	81.92	1.46	97.22	0.38	56.54	7.69	0.54	0.05	0.24	0.03	2.21	0.32	1.11	0	0.84	0.04	10.99	0.72
ENSG00000063127	SLC6A16	19	-1	solute carrier family 6, member 16 [Source:HGNC Symbol;Acc:13622]	protein_coding	3599	31978	0.54	0.03	0.41	0.11	0.34	0.05	0.16	0.05	0.32	0.08	1.8	0.01	0.09	0	0.04	0.01	0.11	0.01	0.04	0	0.06	0	1.04	0.16
ENSG00000063169	GLTSCR1	19	1	glioma tumor suppressor candidate region gene 1 [Source:HGNC Symbol;Acc:4332]	protein_coding	7147	87919	3.4	0.31	3.31	0.26	0.45	0.29	0.27	0.06	0.29	0.01	1.17	0.23	0.11	0.02	0.04	0	0.42	0.11	0.16	0.01	0.13	0.01	2.15	0.42
ENSG00000063176	SPHK2	19	1	sphingosine kinase 2 [Source:HGNC Symbol;Acc:18859]	protein_coding	6008	5411	4.96	0.22	4.47	0.12	2.59	0.35	3.28	0.24	3.66	0.15	4.33	0.42	0.54	0.01	0.33	0.02	0.63	0.08	0.48	0.01	0.3	0.04	1.97	0.31
ENSG00000063180	CA11	19	-1	carbonic anhydrase XI [Source:HGNC Symbol;Acc:1370]	protein_coding	2075	6287	6.8	0.2	6.23	0.63	3.16	0.06	4.59	0.1	5.37	0.05	3.46	0.34	0.35	0.02	0.23	0.06	0.13	0	0.1	0.03	0.1	0	1.01	0.12
ENSG00000063241	ISOC2	19	-1	isochorismatase domain containing 2 [Source:HGNC Symbol;Acc:26278]	protein_coding	4408	4946	13.56	0.14	11.9	0.61	8.61	0.13	11.64	0.51	13.08	0.56	2.94	0.66	0.29	0.04	0.19	0.03	0.25	0.05	0.2	0	0.15	0.01	0.6	0.17
ENSG00000063244	U2AF2	19	1	U2 small nuclear RNA auxiliary factor 2 [Source:HGNC Symbol;Acc:23156]	protein_coding	4115	16442	104.6	1.05	102.75	2.28	51.82	1.37	67.08	2.58	75.9	1	50.8	1.9	2.25	0.06	1.56	0.11	1.62	0.19	1.39	0.08	0.88	0.03	5.13	0.93
ENSG00000063245	EPN1	19	1	epsin 1 [Source:HGNC Symbol;Acc:21604]	protein_coding	3849	30770	29.97	1.25	36.03	0.84	9.62	0.85	12.62	1.15	15.92	0.18	8.33	0.42	0.3	0	0.17	0.01	0.4	0.09	0.37	0.03	0.25	0.01	2.04	0.26
ENSG00000063322	MED29	19	1	mediator complex subunit 29 [Source:HGNC Symbol;Acc:23074]	protein_coding	3835	5496	17.89	0.77	19.67	0.07	10.47	0.22	12.89	0.68	16.16	1.33	7.69	0.66	0.41	0.03	0.27	0.03	0.56	0	0.42	0.09	0.5	0.09	3.17	0.43
ENSG00000063438	AHRR	5	1	aryl-hydrocarbon receptor repressor [Source:HGNC Symbol;Acc:346]	protein_coding	7678	126423	5.99	0.49	5.34	0.08	4.3	0.16	4.67	0.18	4.87	0.05	13.77	0.49	0.93	0.04	0.79	0.01	0.8	0.02	0.8	0.05	0.61	0.01	2.23	0.22
ENSG00000063515	GSC2	22	-1	goosecoid homeobox 2 [Source:HGNC Symbol;Acc:4613]	protein_coding	1033	673	0	0	0.01	0.01	0	0	0	0	0	0	0	0	0	0	0	0	0	0	0	0	0	0	0.04	0.06
ENSG00000063587	ZNF275	X	1	zinc finger protein 275 [Source:HGNC Symbol;Acc:13069]	protein_coding	7670	11098	11.54	0.33	12.39	0.29	8.4	0.97	6.3	0.16	8.57	0.47	5.64	0.02	0.87	0.17	0.61	0.03	1.74	0.43	0.7	0.03	0.41	0.05	4.3	0.39
ENSG00000063601	MTMR1	X	1	myotubularin related protein 1 [Source:HGNC Symbol;Acc:7449]	protein_coding	6332	65790	21.65	0.1	22.48	0.24	16.9	0.29	18.33	0.08	21.88	0.39	14.75	0.16	0.36	0.01	0.18	0.01	1.64	0.26	0.46	0.01	0.22	0.01	6.5	0.76
ENSG00000063660	GPC1	2	1	glypican 1 [Source:HGNC Symbol;Acc:4449]	protein_coding	6514	25880	5.89	0.12	6.12	0.18	2.59	0.16	3.31	0.17	3.58	0.09	3.3	0.15	0.08	0.01	0.08	0	0.2	0.04	0.21	0	0.05	0.02	1.24	0.04
ENSG00000063761	ADCK1	14	1	aarF domain containing kinase 1 [Source:HGNC Symbol;Acc:19038]	protein_coding	5317	129599	3.88	0.05	3.59	0.2	2.23	0.1	2.53	0.09	3.08	0	3.54	0.4	0.08	0.01	0.04	0	0.25	0.05	0.11	0.01	0.08	0.01	0.81	0.07
ENSG00000063854	HAGH	16	-1	hydroxyacylglutathione hydrolase [Source:HGNC Symbol;Acc:4805]	protein_coding	5892	25671	7.54	0.05	6.33	0.12	4.68	0.23	6.2	0.03	6.12	0.07	6.71	0.26	0.41	0	0.26	0.01	0.37	0.02	0.39	0.03	0.2	0.03	3.39	0.32
ENSG00000063978	RNF4	4	1	ring finger protein 4 [Source:HGNC Symbol;Acc:10067]	protein_coding	7276	155807	7.35	0.03	6.95	0.16	6.05	0.15	6.07	0.27	7.27	0.41	9.72	0.13	0.08	0.01	0.02	0	0.65	0.14	0.26	0	0.19	0.03	3.69	0.47
ENSG00000064012	CASP8	2	1	caspase 8, apoptosis-related cysteine peptidase [Source:HGNC Symbol;Acc:1509]	protein_coding	6856	47397	1.9	0.02	2.09	0.05	1.9	0.12	2	0.06	2.34	0.09	1.76	0.05	0.09	0	0.06	0.01	0.21	0.04	0.1	0.01	0.1	0.01	0.58	0.06
ENSG00000064042	LIMCH1	4	1	LIM and calponin homology domains 1 [Source:HGNC Symbol;Acc:29191]	protein_coding	10862	329531	1.06	0.04	1.23	0.06	1.16	0.12	1.12	0.09	1.06	0.05	2.61	0.09	0.01	0	0	0	0.1	0.02	0.02	0	0.01	0	0.27	0.05
ENSG00000064102	ASUN	12	-1	asunder, spermatogenesis regulator homolog (Drosphila) [Source:HGNC Symbol;Acc:20174]	protein_coding	3345	29784	26.79	1.45	26.58	0.6	26.08	0.46	31.17	2.17	34.72	1.97	16.24	0.74	0.53	0	0.25	0.05	1.15	0.05	0.49	0.04	0.29	0.01	4.24	0.42
ENSG00000064115	TM7SF3	12	-1	transmembrane 7 superfamily member 3 [Source:HGNC Symbol;Acc:23049]	protein_coding	3888	37338	17.63	0.09	19.05	0.21	14.58	0.84	17.91	0.14	21.15	0.51	7.78	0.25	0.36	0.02	0.12	0.02	0.59	0.12	0.23	0	0.2	0.01	2.48	0.16
ENSG00000064195	DLX3	17	-1	distal-less homeobox 3 [Source:HGNC Symbol;Acc:2916]	protein_coding	2715	2503	0.31	0.05	0.43	0.04	0.13	0.04	0.07	0.03	0.12	0	0.04	0.03	0	0	0.02	0.01	0.01	0.01	0.01	0.02	0	0	0.05	0.03
ENSG00000064199	SPA17	11	1	sperm autoantigenic protein 17 [Source:HGNC Symbol;Acc:11210]	protein_coding	5205	18512	3.57	0.37	4.28	0.37	2.2	0.2	2.68	0.03	2.91	0.03	0.59	0.07	0.12	0	0.07	0	0.15	0.04	0.07	0	0.03	0.01	0.36	0.05
ENSG00000064201	TSPAN32	11	1	tetraspanin 32 [Source:HGNC Symbol;Acc:13410]	protein_coding	3793	12400	0	0	0.01	0	0	0.01	0.02	0.02	0	0	0	0	0.01	0	0	0	0	0	0	0	0	0	0	0
ENSG00000064205	WISP2	20	1	WNT1 inducible signaling pathway protein 2 [Source:HGNC Symbol;Acc:12770]	protein_coding	4981	8682	0.01	0.02	0	0	0.02	0.01	0	0	0	0	0	0	0	0	0.01	0	0.01	0	0.01	0	0	0	0	0
ENSG00000064218	DMRT3	9	1	doublesex and mab-3 related transcription factor 3 [Source:HGNC Symbol;Acc:13909]	protein_coding	2387	12380	0.62	0.06	0.45	0.05	0.32	0.04	0.42	0.11	0.42	0.05	0.24	0.03	0.01	0.01	0.01	0	0.02	0	0.02	0.01	0.01	0	0.13	0.01
ENSG00000064225	ST3GAL6	3	1	ST3 beta-galactoside alpha-2,3-sialyltransferase 6 [Source:HGNC Symbol;Acc:18080]	protein_coding	6288	82655	2.57	0.18	2.06	0.03	2.29	0.25	2.01	0.05	1.9	0.09	3.14	0.1	0.19	0	0.07	0.01	0.74	0.14	0.18	0.01	0.12	0.02	2.42	0.25
ENSG00000064270	ATP2C2	16	1	ATPase, Ca++ transporting, type 2C, member 2 [Source:HGNC Symbol;Acc:29103]	protein_coding	7352	88284	0.01	0.01	0.01	0	0.01	0.01	0.01	0.01	0.01	0.01	0.01	0.01	0	0	0	0	0	0	0	0	0	0	0	0
ENSG00000064300	NGFR	17	1	nerve growth factor receptor [Source:HGNC Symbol;Acc:7809]	protein_coding	4150	15568	0.49	0	0.61	0.15	0.33	0.07	0.39	0.03	0.49	0.13	0.23	0.04	0.01	0	0.01	0	0.01	0	0	0	0	0	0.07	0.01
ENSG00000064309	CDON	11	-1	Cdon homolog (mouse) [Source:HGNC Symbol;Acc:17104]	protein_coding	10600	96918	3.83	0.16	4.5	0.03	4.57	0.34	3.93	0.1	5.08	0.24	5.32	0.03	0.06	0.01	0.03	0	0.64	0.07	0.15	0.01	0.09	0	1.73	0.23
ENSG00000064313	TAF2	8	-1	TAF2 RNA polymerase II, TATA box binding protein (TBP)-associated factor, 150kDa [Source:HGNC Symbol;Acc:11536]	protein_coding	6547	95514	13.47	0.76	14.77	0.05	14.59	0.59	13.98	0.19	15.92	0.18	19.29	0.43	0.2	0.01	0.08	0.01	1.25	0.14	0.35	0	0.23	0	4.78	0.2
ENSG00000064393	HIPK2	7	-1	homeodomain interacting protein kinase 2 [Source:HGNC Symbol;Acc:14402]	protein_coding	15220	216027	7.18	0.68	9.77	0.07	6.42	1.42	3.58	0.28	6.22	0.46	5.89	0.04	0.04	0.01	0.01	0	0.56	0.12	0.16	0	0.07	0.01	1.94	0.29
ENSG00000064419	TNPO3	7	-1	transportin 3 [Source:HGNC Symbol;Acc:17103]	protein_coding	3933	96295	20.31	0.16	24.58	0.29	24.06	1.23	27.34	2.01	31.99	0.77	25.13	0.82	0.15	0.01	0.07	0.01	0.84	0.14	0.29	0	0.22	0.02	3.6	0.34
ENSG00000064489	MEF2BNB-MEF2B	19	-1	MEF2BNB-MEF2B readthrough [Source:HGNC Symbol;Acc:39979]	protein_coding	1667	44884	5.94	0.2	5.36	0.1	3.66	0.33	4.21	0.41	4.31	0.25	7.19	0.64	0.6	0	0.43	0.01	0.59	0.04	0.55	0.03	0.49	0.04	2.64	0.1
ENSG00000064490	RFXANK	19	1	regulatory factor X-associated ankyrin-containing protein [Source:HGNC Symbol;Acc:9987]	protein_coding	2541	7121	17.04	0.05	14.94	0.39	11.43	0.9	14.48	1.02	14.93	0.01	9.82	0.22	0.35	0.03	0.24	0.01	0.35	0.01	0.37	0.01	0.27	0.03	1.99	0.08
ENSG00000064545	TMEM161A	19	-1	transmembrane protein 161A [Source:HGNC Symbol;Acc:26020]	protein_coding	3312	16024	27.98	1.39	24.08	1.52	16.9	0.13	21.81	1.14	22.89	1.73	16.73	0.16	0.69	0.08	0.46	0.02	0.94	0.21	0.84	0.14	0.67	0.04	3.97	0.08
ENSG00000064547	LPAR2	19	-1	lysophosphatidic acid receptor 2 [Source:HGNC Symbol;Acc:3168]	protein_coding	2980	2280	1.41	0.08	1.15	0.03	0.53	0.17	0.57	0.17	0.28	0.03	1.58	0.21	0.05	0	0.03	0.02	0.02	0.02	0.03	0.03	0.02	0.02	0.11	0.05
ENSG00000064601	CTSA	20	1	cathepsin A [Source:HGNC Symbol;Acc:9251]	protein_coding	3261	4596	16.84	0.6	15.36	0.18	8.85	0.51	10.27	0.35	10.65	0.46	18.46	1.06	2.96	0.02	2.08	0.06	1.31	0.11	1.38	0.17	0.52	0.12	9.72	0.05
ENSG00000064607	SUGP2	19	-1	SURP and G patch domain containing 2 [Source:HGNC Symbol;Acc:18641]	protein_coding	7744	35377	30.99	0.52	27.35	0.13	19.12	1.51	18.37	0.95	18.14	0.09	75.14	0.97	0.87	0.03	0.55	0	0.86	0.11	0.63	0.02	0.47	0.03	4.44	0.23
ENSG00000064651	SLC12A2	5	1	solute carrier family 12 (sodium/potassium/chloride transporters), member 2 [Source:HGNC Symbol;Acc:10911]	protein_coding	10664	95232	5.98	0.06	7.38	0.08	10.23	0.4	10.07	0.42	12.72	0.45	10.29	0.79	0.13	0.01	0.09	0	0.93	0.05	0.25	0	0.14	0	3.4	0.07
ENSG00000064652	SNX24	5	1	sorting nexin 24 [Source:HGNC Symbol;Acc:21533]	protein_coding	3550	182350	3.79	0.13	3.59	0	2.97	0.44	3.29	0.31	3.94	0.06	2.19	0.04	0.04	0.01	0.03	0	0.25	0.04	0.05	0	0.04	0	0.57	0.05
ENSG00000064655	EYA2	20	1	eyes absent homolog 2 (Drosophila) [Source:HGNC Symbol;Acc:3520]	protein_coding	3618	290593	2.69	0.22	2.73	0.08	1.43	0.09	1.92	0.47	2.54	0.09	0.83	0.12	0.01	0	0	0	0.15	0.03	0.04	0	0.02	0	0.28	0.03
ENSG00000064666	CNN2	19	1	calponin 2 [Source:HGNC Symbol;Acc:2156]	protein_coding	4014	8836	7.05	0.73	7.58	0.16	4.06	0.27	5.38	0.32	7.38	0.39	2.36	0.08	0.22	0.01	0.14	0	0.1	0.03	0.12	0.04	0.05	0.01	0.83	0.13
ENSG00000064687	ABCA7	19	1	ATP-binding cassette, sub-family A (ABC1), member 7 [Source:HGNC Symbol;Acc:37]	protein_coding	8365	17062	7	0.03	6.16	0.17	3.71	0.34	4.49	0	3.18	0.18	11.97	0.73	0.53	0.01	0.39	0.02	0.19	0.04	0.2	0	0.06	0.01	0.9	0.18
ENSG00000064692	SNCAIP	5	1	synuclein, alpha interacting protein [Source:HGNC Symbol;Acc:11139]	protein_coding	7329	145518	0.36	0.01	0.37	0.03	0.38	0.05	0.29	0.1	0.33	0.05	0.22	0.01	0.01	0	0.01	0	0.08	0.01	0.02	0	0.01	0	0.13	0.01
ENSG00000064703	DDX20	1	1	DEAD (Asp-Glu-Ala-Asp) box polypeptide 20 [Source:HGNC Symbol;Acc:2743]	protein_coding	6019	6748	14.22	0.55	13.34	0.32	14.9	0.11	16.03	0.23	16.05	0.45	26.95	0.56	0.3	0.05	0.18	0.01	1.17	0.16	0.81	0.01	0.49	0.01	6.3	0.1
ENSG00000064726	BTBD1	15	-1	BTB (POZ) domain containing 1 [Source:HGNC Symbol;Acc:1120]	protein_coding	4169	46755	41.01	0.95	44.19	1.26	32.6	0.33	39.32	0.01	47.07	1.19	15.71	1.13	0.26	0.03	0.11	0	0.91	0.1	0.33	0.01	0.27	0	5.62	0.3
ENSG00000064763	FAR2	12	1	fatty acyl CoA reductase 2 [Source:HGNC Symbol;Acc:25531]	protein_coding	3868	187993	7.29	0.2	8.32	0.23	7.19	0.27	7.72	0.02	8.6	0.12	5.54	0.23	0.15	0	0.11	0.01	0.59	0.1	0.19	0.01	0.12	0	1.37	0.22
ENSG00000064787	BCAS1	20	-1	breast carcinoma amplified sequence 1 [Source:HGNC Symbol;Acc:974]	protein_coding	9024	124952	0.02	0.01	0.02	0.01	0.01	0.01	0.01	0	0.02	0.02	0.01	0.01	0	0	0	0	0	0	0	0	0	0	0	0
ENSG00000064835	POU1F1	3	-1	POU class 1 homeobox 1 [Source:HGNC Symbol;Acc:9210]	protein_coding	1569	15610	0	0	0	0	0	0	0.01	0.01	0	0	0	0	0	0	0	0	0	0	0	0	0	0	0	0
ENSG00000064886	CHI3L2	1	1	chitinase 3-like 2 [Source:HGNC Symbol;Acc:1933]	protein_coding	3295	39361	0.01	0	0.01	0	0.03	0	0	0.01	0.01	0	0.03	0.04	0	0	0	0	0	0	0	0	0	0	0.01	0
ENSG00000064932	SBNO2	19	-1	strawberry notch homolog 2 (Drosophila) [Source:HGNC Symbol;Acc:29158]	protein_coding	6476	60139	7.33	0.14	8.15	0.96	3.98	0.23	5.68	0.24	5.8	0.05	6.73	0.39	0.07	0	0.04	0.01	0.13	0.01	0.15	0.03	0.05	0	0.74	0.06
ENSG00000064933	PMS1	2	1	PMS1 postmeiotic segregation increased 1 (S. cerevisiae) [Source:HGNC Symbol;Acc:9121]	protein_coding	5152	88082	11.95	0.1	10.77	0.48	11.42	0.04	10.06	0.06	8.7	0.25	22	0.95	0.57	0.02	0.3	0.01	1.24	0.09	0.4	0.01	0.34	0.02	5.23	0.28
ENSG00000064961	HMG20B	19	1	high mobility group 20B [Source:HGNC Symbol;Acc:5002]	protein_coding	3857	2450	40.75	1.58	37.26	1.45	17.46	1.04	22.49	1.18	21.79	1.44	17.8	0.66	2.19	0.2	2.05	0.34	0.64	0.04	0.75	0.17	0.27	0.05	2.27	0.01
ENSG00000064989	CALCRL	2	-1	calcitonin receptor-like [Source:HGNC Symbol;Acc:16709]	protein_coding	6144	99171	0.18	0.03	0.24	0	0.29	0.05	0.31	0.02	0.31	0	0.06	0.03	0	0	0	0	0.03	0.01	0.01	0	0	0	0.02	0
ENSG00000064995	TAF11	6	-1	TAF11 RNA polymerase II, TATA box binding protein (TBP)-associated factor, 28kDa [Source:HGNC Symbol;Acc:11544]	protein_coding	1580	8728	38.87	1.69	35.78	0.09	24.6	1.64	32.32	1.6	35.13	0.58	24.19	0.33	1.7	0.05	0.92	0.03	1.72	0.07	1.06	0.17	0.59	0.1	10.1	0.2
ENSG00000064999	ANKS1A	6	1	ankyrin repeat and sterile alpha motif domain containing 1A [Source:HGNC Symbol;Acc:20961]	protein_coding	6766	195348	8.75	0.38	9.89	0.42	6.85	0.48	7.81	0.59	9.92	0.56	9.01	0.05	0.09	0.01	0.03	0	0.7	0.15	0.2	0.01	0.11	0.01	3.01	0.35
ENSG00000065000	AP3D1	19	-1	adaptor-related protein complex 3, delta 1 subunit [Source:HGNC Symbol;Acc:568]	protein_coding	8618	54831	31.31	1.53	34.02	0.09	19.08	1.34	26.9	2.08	32.84	0.72	23.36	0.08	0.32	0.04	0.18	0.01	0.83	0.07	0.86	0.05	0.49	0.05	3.89	0.29
ENSG00000065029	ZNF76	6	1	zinc finger protein 76 [Source:HGNC Symbol;Acc:13149]	protein_coding	6789	30277	10.77	0.41	9.68	0.26	5.67	0.33	6.63	0.1	7.22	0.33	4.91	0.33	0.39	0.02	0.28	0.02	0.45	0.09	0.25	0.03	0.17	0.01	1.04	0.21
ENSG00000065054	SLC9A3R2	16	1	solute carrier family 9, subfamily A (NHE3, cation proton antiporter 3), member 3 regulator 2 [Source:HGNC Symbol;Acc:11076]	protein_coding	3550	10111	10.2	0.05	9.77	0.5	4	0.13	5.72	0.29	6.39	0.02	2.27	0.1	0.52	0.05	0.4	0.01	0.42	0.09	0.58	0	0.18	0.02	1.75	0.01
ENSG00000065057	NTHL1	16	-1	nth endonuclease III-like 1 (E. coli) [Source:HGNC Symbol;Acc:8028]	protein_coding	2430	5615	17.58	0.76	14.58	0.08	13.24	0.86	17.68	1.66	18.1	0.66	7.87	0.13	1.45	0.02	0.98	0.08	0.88	0.03	1.1	0.14	0.57	0.08	4.5	0.22
ENSG00000065060	UHRF1BP1	6	1	UHRF1 binding protein 1 [Source:HGNC Symbol;Acc:21216]	protein_coding	9844	81193	8.21	0.53	9.78	0.08	8.82	0.56	7.49	0.69	10.21	0.09	7.51	0.23	0.08	0.01	0.05	0.01	0.49	0.05	0.2	0.01	0.14	0.01	2.05	0.16
ENSG00000065135	GNAI3	1	1	guanine nucleotide binding protein (G protein), alpha inhibiting activity polypeptide 3 [Source:HGNC Symbol;Acc:4387]	protein_coding	3206	42529	43.38	0.23	45.83	1.07	39.19	1.49	49.64	0.28	57.04	0.33	22.01	0.77	0.08	0.01	0.03	0	0.56	0.08	0.17	0.01	0.16	0.01	2.47	0.4
ENSG00000065150	IPO5	13	1	importin 5 [Source:HGNC Symbol;Acc:6402]	protein_coding	9717	61056	57.68	1.13	64.73	0.84	57.61	0.12	65.16	1.41	74.4	0.65	39.67	3.16	0.25	0	0.14	0.01	0.84	0.09	0.44	0.01	0.26	0.01	4.57	0.3
ENSG00000065154	OAT	10	-1	ornithine aminotransferase [Source:HGNC Symbol;Acc:8091]	protein_coding	3388	18273	58.68	1.38	59.21	1.96	45.12	0.34	59.8	0.36	63.51	0.61	16.31	1.23	0.38	0.05	0.22	0.01	0.62	0.05	0.41	0.02	0.34	0.02	3.08	0.29
ENSG00000065183	WDR3	1	1	WD repeat domain 3 [Source:HGNC Symbol;Acc:12755]	protein_coding	4159	26521	33.96	0.19	38.29	0.99	33.27	0.88	39.91	0.8	46.21	0.6	26.63	0.65	0.46	0.06	0.24	0.04	1.36	0.01	0.72	0.03	0.33	0.03	5.58	0.35
ENSG00000065243	PKN2	1	1	protein kinase N2 [Source:HGNC Symbol;Acc:9406]	protein_coding	7014	144998	24.03	0.61	24.77	0.5	22.67	0.42	18.26	0.24	19.71	0.18	35.05	0.64	0.28	0.01	0.13	0	1.65	0.18	0.31	0	0.19	0.02	5.66	0.82
ENSG00000065268	WDR18	19	1	WD repeat domain 18 [Source:HGNC Symbol;Acc:17956]	protein_coding	2464	8910	37.31	1.15	34.53	2.32	21.82	1.6	29.11	0.47	30.21	2.05	14.86	0.15	0.53	0.11	0.37	0.03	0.74	0.08	1	0.01	0.3	0.03	2.98	0.09
ENSG00000065308	TRAM2	6	-1	translocation associated membrane protein 2 [Source:HGNC Symbol;Acc:16855]	protein_coding	6908	72596	4.95	0.52	5.19	0.15	3.66	0.15	3.67	0.13	4.86	0.26	5.06	0.27	0.03	0.01	0.02	0	0.24	0.07	0.07	0.02	0.03	0	1.06	0.19
ENSG00000065320	NTN1	17	1	netrin 1 [Source:HGNC Symbol;Acc:8029]	protein_coding	6431	216020	7.03	0.23	8.03	0.71	4.3	0.41	6.02	0.23	7.12	0.42	3.55	0.47	0.05	0.01	0.02	0	0.27	0.08	0.09	0.01	0.05	0.01	1.11	0.2
ENSG00000065325	GLP2R	17	1	glucagon-like peptide 2 receptor [Source:HGNC Symbol;Acc:4325]	protein_coding	6052	63830	0	0	0	0	0	0	0	0	0	0	0	0	0	0	0	0	0	0	0	0	0	0	0	0
ENSG00000065328	MCM10	10	1	minichromosome maintenance complex component 10 [Source:HGNC Symbol;Acc:18043]	protein_coding	5455	44078	20.22	0.13	22.36	0.31	22.2	0.34	24.91	0.78	29.25	0.68	24.03	0.64	0.31	0.01	0.17	0.01	0.87	0.1	0.48	0	0.31	0.01	4.53	0.4
ENSG00000065357	DGKA	12	1	diacylglycerol kinase, alpha 80kDa [Source:HGNC Symbol;Acc:2849]	protein_coding	10224	16468	0.45	0.02	0.41	0.07	0.27	0.08	0.24	0.01	0.22	0.01	0.79	0.01	0.04	0	0.03	0.02	0.07	0.02	0.06	0.01	0.05	0.01	0.38	0.01
ENSG00000065361	ERBB3	12	1	v-erb-b2 erythroblastic leukemia viral oncogene homolog 3 (avian) [Source:HGNC Symbol;Acc:3431]	protein_coding	8672	14953	0.28	0.06	0.34	0.03	0.2	0.05	0.24	0.02	0.24	0.03	0.39	0.01	0.01	0	0.01	0.01	0.02	0.02	0.02	0.01	0.01	0.01	0.09	0.01
ENSG00000065371	ROPN1	3	-1	rhophilin associated tail protein 1 [Source:HGNC Symbol;Acc:17692]	protein_coding	4652	18998	0	0	0	0	0	0	0	0	0	0	0	0	0	0	0	0	0	0	0	0	0	0	0	0
ENSG00000065413	ANKRD44	2	-1	ankyrin repeat domain 44 [Source:HGNC Symbol;Acc:25259]	protein_coding	9228	334896	0.31	0.01	0.43	0.05	0.78	0.12	0.57	0	0.64	0.01	1.79	0.3	0.03	0	0.02	0	0.16	0.02	0.05	0	0.03	0	0.55	0.07
ENSG00000065427	KARS	16	-1	lysyl-tRNA synthetase [Source:HGNC Symbol;Acc:6215]	protein_coding	3815	17089	55.24	0.53	55.16	0.8	43.67	1.25	59.02	3.73	68.45	1.02	21.68	1.06	0.35	0.06	0.28	0	0.74	0.13	0.63	0.02	0.45	0.02	3.07	0.08
ENSG00000065457	ADAT1	16	-1	adenosine deaminase, tRNA-specific 1 [Source:HGNC Symbol;Acc:228]	protein_coding	4486	21820	7.17	0.18	8.68	0.18	8	0.27	7.88	0.13	9.61	0.03	8.48	0.31	0.85	0.02	0.74	0	0.89	0.09	0.76	0.01	0.8	0.02	2.14	0.06
ENSG00000065485	PDIA5	3	1	protein disulfide isomerase family A, member 5 [Source:HGNC Symbol;Acc:24811]	protein_coding	4030	154117	7.34	0.34	6.28	0.28	5.85	0.6	5.91	0.42	5.65	0.03	6.81	0.7	0.17	0.01	0.08	0	0.71	0.12	0.28	0.02	0.17	0.02	2.36	0.23
ENSG00000065491	TBC1D22B	6	1	TBC1 domain family, member 22B [Source:HGNC Symbol;Acc:21602]	protein_coding	3462	71725	8.29	0.24	8.4	0.34	5.15	0.37	5.34	0.22	6.79	0.32	6.84	0.17	0.12	0.01	0.05	0.01	0.48	0.12	0.16	0.01	0.11	0	2.08	0.27
ENSG00000065518	NDUFB4	3	1	NADH dehydrogenase (ubiquinone) 1 beta subcomplex, 4, 15kDa [Source:HGNC Symbol;Acc:7699]	protein_coding	1889	4302	32.71	1.08	28.34	2.55	15.9	0.63	17.71	0.59	21.06	0.29	12.65	0.3	2.81	0.07	1.88	0.33	2.57	0.19	1.79	0.05	1.6	0.16	10.22	0.56
ENSG00000065526	SPEN	1	1	spen homolog, transcriptional regulator (Drosophila) [Source:HGNC Symbol;Acc:17575]	protein_coding	13294	79288	53.48	7.93	65.08	0.78	38.32	7.25	18.24	0.98	20.2	1.73	58.69	8.16	0.61	0.11	0.33	0.02	3.77	0.86	1.21	0.01	1.04	0.07	11.46	1.76
ENSG00000065534	MYLK	3	-1	myosin light chain kinase [Source:HGNC Symbol;Acc:7590]	protein_coding	22166	252080	0.31	0	0.36	0	0.39	0.03	0.34	0.03	0.38	0.02	0.28	0.04	0	0	0	0	0.05	0.01	0.01	0	0.01	0	0.06	0.02
ENSG00000065548	ZC3H15	2	1	zinc finger CCCH-type containing 15 [Source:HGNC Symbol;Acc:29528]	protein_coding	3125	20070	51.65	2.05	48.1	2.39	40.52	0.4	44.62	1.19	42.65	2.18	34.58	1.26	1.42	0.08	0.63	0.07	3.17	0.07	1.16	0.01	0.54	0.04	9.8	0.53
ENSG00000065559	MAP2K4	17	1	mitogen-activated protein kinase kinase 4 [Source:HGNC Symbol;Acc:6844]	protein_coding	5714	117280	9.32	0.12	8.97	0.15	8.38	0.14	8.63	0.03	10	0.26	6.83	0.06	0.33	0.02	0.24	0.01	1.53	0.14	0.47	0.04	0.33	0.01	4.47	0.4
ENSG00000065600	TMEM206	1	-1	transmembrane protein 206 [Source:HGNC Symbol;Acc:25593]	protein_coding	2914	48046	16.43	1.74	16.01	1.17	13.28	0.66	14.48	0.1	14.8	0.8	14.28	0.26	0.19	0.01	0.11	0	0.68	0.11	0.28	0	0.21	0.01	2.87	0.15
ENSG00000065609	SNAP91	6	-1	synaptosomal-associated protein, 91kDa homolog (mouse) [Source:HGNC Symbol;Acc:14986]	protein_coding	6657	150118	1.3	0.04	1.06	0.07	0.85	0.1	0.73	0.03	0.75	0.03	1.74	0.05	0.04	0	0.02	0	0.17	0.02	0.04	0.01	0.02	0	0.59	0.08
ENSG00000065613	SLK	10	1	STE20-like kinase [Source:HGNC Symbol;Acc:11088]	protein_coding	7974	54041	17.78	0.06	21.71	0.33	21.63	0.39	23.01	0.23	26.18	0.24	18.12	0.11	0.13	0.01	0.04	0	0.79	0.05	0.23	0.02	0.12	0.01	3.54	0.16
ENSG00000065615	CYB5R4	6	1	cytochrome b5 reductase 4 [Source:HGNC Symbol;Acc:20147]	protein_coding	2638	98129	10.64	0.03	11.03	0.09	9.53	0.04	10.96	0.17	10.06	0.13	7.91	0.14	0.05	0	0.02	0	0.5	0.07	0.13	0	0.06	0.01	1.72	0.13
ENSG00000065618	COL17A1	10	-1	collagen, type XVII, alpha 1 [Source:HGNC Symbol;Acc:2194]	protein_coding	6426	48234	0.02	0	0.02	0.02	0.02	0.01	0.02	0	0.02	0.02	0	0	0	0	0	0	0	0	0	0	0	0	0	0
ENSG00000065621	GSTO2	10	1	glutathione S-transferase omega 2 [Source:HGNC Symbol;Acc:23064]	protein_coding	5152	25823	0.76	0.01	0.61	0.07	0.65	0.05	0.68	0.09	0.58	0.07	0.64	0.08	0.12	0.02	0.08	0	0.22	0.06	0.12	0.01	0.1	0.02	0.59	0
ENSG00000065665	SEC61A2	10	1	Sec61 alpha 2 subunit (S. cerevisiae) [Source:HGNC Symbol;Acc:17702]	protein_coding	3929	36379	8.56	0.33	7.52	0.36	4.87	0.3	4.29	0.26	4.43	0.26	8.84	0.02	0.63	0.03	0.35	0.02	0.91	0.14	0.41	0.03	0.35	0.04	4	0.11
ENSG00000065675	PRKCQ	10	-1	protein kinase C, theta [Source:HGNC Symbol;Acc:9410]	protein_coding	3393	149748	2.21	0.05	2.38	0.13	1.97	0.17	2.41	0.05	2.8	0.11	0.79	0.15	0.01	0	0.01	0	0.08	0.02	0.02	0	0.01	0	0.11	0.01
ENSG00000065717	TLE2	19	-1	transducin-like enhancer of split 2 (E(sp1) homolog, Drosophila) [Source:HGNC Symbol;Acc:11838]	protein_coding	4038	45936	3.24	0.08	3.16	0.16	1.42	0.23	1.72	0.21	1.5	0.15	3.33	0.36	0.09	0.01	0.06	0.01	0.07	0.01	0.07	0.01	0.03	0.01	0.43	0.03
ENSG00000065802	ASB1	2	1	ankyrin repeat and SOCS box containing 1 [Source:HGNC Symbol;Acc:16011]	protein_coding	7410	18094	6.45	0.39	6.52	0.21	4.64	0.19	4.67	0.36	5.55	0.32	8.82	0.27	0.12	0	0.07	0.02	0.34	0.05	0.18	0.01	0.15	0.01	1.51	0.1
ENSG00000065809	FAM107B	10	-1	family with sequence similarity 107, member B [Source:HGNC Symbol;Acc:23726]	protein_coding	7064	249256	6.3	0.28	6.85	0.29	3.76	0.12	4.24	0.21	4.96	0.07	1.61	0.1	0.01	0	0.01	0	0.11	0.03	0.03	0	0.02	0	0.36	0.04
ENSG00000065833	ME1	6	-1	malic enzyme 1, NADP(+)-dependent, cytosolic [Source:HGNC Symbol;Acc:6983]	protein_coding	3378	217299	10.38	0.6	11.9	0.5	7.09	0.39	6.86	0.55	7.99	0.54	2.06	0.19	0.03	0	0.01	0	0.43	0.04	0.08	0.01	0.04	0	0.45	0.07
ENSG00000065882	TBC1D1	4	1	TBC1 (tre-2/USP6, BUB2, cdc16) domain family, member 1 [Source:HGNC Symbol;Acc:11578]	protein_coding	9027	239033	3.47	0.14	3.8	0.04	3.1	0.01	3.51	0.08	4.31	0.13	2.13	0.08	0.05	0	0.03	0	0.17	0.03	0.07	0	0.05	0	0.39	0.05
ENSG00000065883	CDK13	7	1	cyclin-dependent kinase 13 [Source:HGNC Symbol;Acc:1733]	protein_coding	8921	138163	9.45	0.14	9.57	0.11	11.12	0.47	9.85	0.13	11.93	0.34	19.39	0.43	0.22	0	0.09	0.01	1	0.13	0.26	0.01	0.22	0.02	4.64	0.48
ENSG00000065911	MTHFD2	2	1	methylenetetrahydrofolate dehydrogenase (NADP+ dependent) 2, methenyltetrahydrofolate cyclohydrolase [Source:HGNC Symbol;Acc:7434]	protein_coding	4870	14126	78.99	1.38	81.49	0.79	64.68	1.25	84.9	0.72	96.54	1.02	26.48	3.84	1.35	0.06	0.88	0	3.1	0.49	1.91	0.12	1.71	0.09	8.85	0.76
ENSG00000065923	SLC9A7	X	-1	solute carrier family 9, subfamily A (NHE7, cation proton antiporter 7), member 7 [Source:HGNC Symbol;Acc:17123]	protein_coding	3838	149884	1.62	0.17	2.04	0.08	4.03	0.1	4.46	0.04	5.59	0.06	3.72	0.2	0.2	0	0.19	0.01	0.36	0.03	0.23	0.01	0.18	0.01	0.68	0.07
ENSG00000065970	FOXJ2	12	1	forkhead box J2 [Source:HGNC Symbol;Acc:24818]	protein_coding	6296	16494	5.47	0.08	6.29	0.15	2.73	0.45	2.46	0.26	3.78	0.16	3.39	0.04	0.05	0.01	0.04	0.01	0.16	0.05	0.12	0.05	0.06	0.01	1.04	0.01
ENSG00000065978	YBX1	1	1	Y box binding protein 1 [Source:HGNC Symbol;Acc:8014]	protein_coding	1930	17986	230.57	6.98	230.89	0.3	137.96	2.34	181.19	13.99	199.91	12.16	38.92	1.93	4.44	0.07	2.1	0.33	7.47	0.64	3.12	0.17	1.88	0.16	21.6	1.73
ENSG00000065989	PDE4A	19	1	phosphodiesterase 4A, cAMP-specific [Source:HGNC Symbol;Acc:8780]	protein_coding	6644	46195	1.91	0.15	1.95	0.14	0.53	0.12	0.49	0	0.58	0.1	0.85	0.11	0.03	0	0.02	0	0.08	0.02	0.05	0	0.04	0.01	0.45	0.03
ENSG00000066027	PPP2R5A	1	1	protein phosphatase 2, regulatory subunit B', alpha [Source:HGNC Symbol;Acc:9309]	protein_coding	3863	72538	12.9	0.12	13.15	0	9.8	0.58	10.87	0.39	12.34	0.03	8.26	0.42	0.13	0.01	0.05	0	0.7	0.08	0.19	0.01	0.13	0	3.64	0.27
ENSG00000066032	CTNNA2	2	1	catenin (cadherin-associated protein), alpha 2 [Source:HGNC Symbol;Acc:2510]	protein_coding	7350	1456160	0.02	0	0.02	0.02	0.03	0	0.01	0.01	0.01	0.01	0.01	0	0	0	0	0	0	0	0	0	0	0	0.01	0
ENSG00000066044	ELAVL1	19	-1	ELAV (embryonic lethal, abnormal vision, Drosophila)-like 1 (Hu antigen R) [Source:HGNC Symbol;Acc:3312]	protein_coding	6956	40118	26.1	0.47	28.71	0.75	14.15	1.07	15.66	0.02	19.8	1.13	8.21	0.16	0.55	0.1	0.33	0	0.86	0.13	0.58	0	0.35	0.03	4.22	0.34
ENSG00000066056	TIE1	1	1	tyrosine kinase with immunoglobulin-like and EGF-like domains 1 [Source:HGNC Symbol;Acc:11809]	protein_coding	6694	15401	0	0	0	0	0	0	0	0	0	0	0.01	0.01	0	0	0	0	0	0	0	0	0	0	0	0
ENSG00000066084	DIP2B	12	1	DIP2 disco-interacting protein 2 homolog B (Drosophila) [Source:HGNC Symbol;Acc:29284]	protein_coding	10361	233284	7.05	0.03	8.33	0.11	7.63	0.46	6.51	0.09	9.38	0.28	7.21	0.41	0.03	0	0.01	0	0.33	0.08	0.09	0	0.08	0	1.32	0.21
ENSG00000066117	SMARCD1	12	1	SWI/SNF related, matrix associated, actin dependent regulator of chromatin, subfamily d, member 1 [Source:HGNC Symbol;Acc:11106]	protein_coding	5136	10591	31.22	1.46	36.33	1.73	16.43	0.35	17.65	1.58	22.89	0.81	18.27	0.06	0.68	0.06	0.45	0.04	1.04	0.11	0.75	0.01	0.52	0.03	4.61	0.07
ENSG00000066135	KDM4A	1	1	lysine (K)-specific demethylase 4A [Source:HGNC Symbol;Acc:22978]	protein_coding	5172	50163	20.04	0.59	23.4	0.29	18.12	0.9	19.8	0.94	23.56	0.14	20.67	0.08	0.27	0.01	0.12	0	0.98	0.19	0.56	0.06	0.37	0.04	4.02	0.18
ENSG00000066136	NFYC	1	1	nuclear transcription factor Y, gamma [Source:HGNC Symbol;Acc:7806]	protein_coding	5987	73947	8.78	0.1	8.97	0.15	5.56	0.14	5.86	0.41	7.43	0.36	5.88	0.48	0.14	0	0.07	0.01	0.77	0.09	0.29	0.03	0.2	0.01	2.93	0.25
ENSG00000066185	ZMYND12	1	-1	zinc finger, MYND-type containing 12 [Source:HGNC Symbol;Acc:21192]	protein_coding	2195	23737	0.03	0.01	0.02	0	0.03	0.04	0.06	0.02	0.04	0.01	0.01	0.01	0	0	0	0	0.01	0	0	0	0	0	0	0
ENSG00000066230	SLC9A3	5	-1	solute carrier family 9, subfamily A (NHE3, cation proton antiporter 3), member 3 [Source:HGNC Symbol;Acc:11073]	protein_coding	2783	48224	0.63	0.1	0.62	0.08	0.15	0.05	0.26	0.05	0.19	0	0.05	0.07	0.15	0.01	0.14	0.01	0.04	0.02	0.06	0.01	0.03	0.01	0.01	0
ENSG00000066248	NGEF	2	-1	neuronal guanine nucleotide exchange factor [Source:HGNC Symbol;Acc:7807]	protein_coding	4687	129882	2.42	0.02	2.46	0.21	1.38	0.16	2.22	0.1	2.57	0.02	0.86	0	0.01	0	0.01	0	0.02	0	0.01	0	0.01	0	0.05	0
ENSG00000066279	ASPM	1	-1	asp (abnormal spindle) homolog, microcephaly associated (Drosophila) [Source:HGNC Symbol;Acc:19048]	protein_coding	10887	51653	21.62	0.05	21.27	0.41	38.32	0.54	26.09	1.11	21.08	0.49	95.57	3.34	0.86	0.01	0.25	0.03	2.54	0.16	0.85	0.02	0.35	0.02	11.02	0.49
ENSG00000066294	CD84	1	-1	CD84 molecule [Source:HGNC Symbol;Acc:1704]	protein_coding	9255	29160	0	0	0	0	0	0	0	0	0	0	0	0	0	0	0	0	0	0	0	0	0	0	0	0
ENSG00000066322	ELOVL1	1	-1	ELOVL fatty acid elongase 1 [Source:HGNC Symbol;Acc:14418]	protein_coding	2459	2162	14.34	0.83	12.81	0.7	7.87	0.2	9.93	1.04	12.76	0.05	6.73	0.54	0.46	0.02	0.25	0.09	0.44	0.24	0.38	0.04	0.2	0.03	2.4	0.04
ENSG00000066336	SPI1	11	-1	spleen focus forming virus (SFFV) proviral integration oncogene spi1 [Source:HGNC Symbol;Acc:11241]	protein_coding	2069	21644	0.05	0.04	0.04	0.01	0.03	0.01	0.01	0	0.02	0.03	0.01	0.02	0	0	0	0	0.01	0	0	0	0	0	0	0
ENSG00000066379	ZNRD1	6	1	zinc ribbon domain containing 1 [Source:HGNC Symbol;Acc:13182]	protein_coding	3672	2338	0	0	0	0	0	0	0	0	0	0	0	0	0	0	0	0	0	0	0	0	0	0	0	0
ENSG00000066382	MPPED2	11	-1	metallophosphoesterase domain containing 2 [Source:HGNC Symbol;Acc:1180]	protein_coding	8045	194322	0.94	0.02	0.81	0.1	0.68	0.11	0.33	0	0.27	0.05	1.41	0.2	0.05	0	0.02	0	0.45	0.06	0.1	0.01	0.04	0	0.99	0.16
ENSG00000066405	CLDN18	3	1	claudin 18 [Source:HGNC Symbol;Acc:2039]	protein_coding	3877	31036	0.01	0.01	0.01	0	0.02	0.01	0.01	0.01	0.01	0	0	0.01	0.02	0.01	0.01	0	0.02	0	0.01	0	0	0	0	0
ENSG00000066422	ZBTB11	3	-1	zinc finger and BTB domain containing 11 [Source:HGNC Symbol;Acc:16740]	protein_coding	7416	21182	10.07	0.12	10.4	0.18	11.98	0.38	11.07	0.33	12.8	0.34	18.74	0.84	0.57	0.04	0.37	0.01	1.35	0.05	0.6	0.01	0.42	0.06	6.17	0.03
ENSG00000066427	ATXN3	14	-1	ataxin 3 [Source:HGNC Symbol;Acc:7106]	protein_coding	8742	39313	2.99	0.04	2.61	0.01	3.87	0.05	4.01	0.09	4.56	0.12	10.53	0.67	0.16	0	0.07	0	0.49	0.05	0.19	0	0.14	0.02	4.14	0.34
ENSG00000066455	GOLGA5	14	1	golgin A5 [Source:HGNC Symbol;Acc:4428]	protein_coding	3295	42426	16.03	0.86	17.71	0.19	12.95	0.35	16	0.63	16.88	0.07	9.55	0.76	0.22	0.02	0.11	0.01	0.49	0.02	0.26	0.03	0.22	0	2.06	0.04
ENSG00000066468	FGFR2	10	-1	fibroblast growth factor receptor 2 [Source:HGNC Symbol;Acc:3689]	protein_coding	7543	112552	6.94	0.06	7.03	0.23	6.41	0.39	6.52	0.07	7.37	0.34	6.86	0.1	0.12	0.01	0.05	0	0.63	0.14	0.2	0	0.12	0	1.77	0.2
ENSG00000066557	LRRC40	1	-1	leucine rich repeat containing 40 [Source:HGNC Symbol;Acc:26004]	protein_coding	2884	57918	32.27	0.27	32.42	1.73	30.26	0.61	31.48	0.54	31.17	0.44	35.16	1.87	0.55	0.02	0.23	0.03	2.1	0.15	0.58	0	0.37	0.05	7.84	0.01
ENSG00000066583	ISOC1	5	1	isochorismatase domain containing 1 [Source:HGNC Symbol;Acc:24254]	protein_coding	1998	17334	35.53	1.28	34.42	0.18	22.9	0.11	29.78	1.1	33.89	0.11	9.15	0.24	0.38	0.04	0.2	0.02	0.62	0.07	0.26	0.01	0.19	0.01	3.37	0.35
ENSG00000066629	EML1	14	1	echinoderm microtubule associated protein like 1 [Source:HGNC Symbol;Acc:3330]	protein_coding	8899	195438	3.06	0.08	3.56	0.01	3	0.06	3.51	0.19	3.88	0.02	2.62	0.04	0.02	0	0.01	0	0.17	0.03	0.05	0	0.03	0	0.7	0.1
ENSG00000066651	TRMT11	6	1	tRNA methyltransferase 11 homolog (S. cerevisiae) [Source:HGNC Symbol;Acc:21080]	protein_coding	3205	50141	13.35	0.93	12.24	0.74	17.54	0.07	12.97	0.35	10.56	0.38	35.99	3.45	0.56	0.02	0.2	0.01	3.02	0.16	0.65	0.04	0.3	0.05	8.88	0.77
ENSG00000066654	THUMPD1	16	-1	THUMP domain containing 1 [Source:HGNC Symbol;Acc:23807]	protein_coding	5092	3326	18.09	0.87	18.59	0.56	18.38	0.45	19.96	0.12	21.61	0.41	22.62	1.2	0.72	0.01	0.61	0.1	2.17	0.17	1.53	0.16	0.74	0.04	9.53	0.37
ENSG00000066697	MSANTD3	9	1	Myb/SANT-like DNA-binding domain containing 3 [Source:HGNC Symbol;Acc:23370]	protein_coding	2763	21306	11.22	0.14	12.03	0.07	8.79	0.38	9.83	0.63	10.92	0.18	5.92	1.07	0.38	0.01	0.25	0.02	0.52	0.13	0.28	0.06	0.25	0.01	2.26	0.03
ENSG00000066735	KIF26A	14	1	kinesin family member 26A [Source:HGNC Symbol;Acc:20226]	protein_coding	6756	35402	9.34	0.87	10.49	0.22	7.72	0.67	11.05	0.36	12.81	0.36	9.35	0.27	0.07	0.02	0.05	0	0.22	0	0.28	0.02	0.07	0	1.42	0.09
ENSG00000066739	ATG2B	14	-1	autophagy related 2B [Source:HGNC Symbol;Acc:20187]	protein_coding	12722	69846	7.23	0.03	6.48	0.25	9.39	0.66	5.98	0.01	7.42	0.1	28.97	0.84	0.28	0.01	0.13	0.02	1.3	0.12	0.38	0.01	0.21	0.01	8.33	0.59
ENSG00000066777	ARFGEF1	8	-1	ADP-ribosylation factor guanine nucleotide-exchange factor 1 (brefeldin A-inhibited) [Source:HGNC Symbol;Acc:15772]	protein_coding	13272	156855	4.44	0.13	5.51	0.02	6.69	0.55	5.1	0.11	6.24	0.08	11.06	0.65	0.08	0	0.04	0	0.68	0.07	0.18	0.01	0.12	0.01	2.9	0.27
ENSG00000066813	ACSM2B	16	-1	acyl-CoA synthetase medium-chain family member 2B [Source:HGNC Symbol;Acc:30931]	protein_coding	8155	32031	0	0	0	0	0	0.01	0	0	0	0	0	0	0	0	0	0	0	0	0	0	0	0	0	0
ENSG00000066827	ZFAT	8	-1	zinc finger and AT hook domain containing [Source:HGNC Symbol;Acc:19899]	protein_coding	8900	226340	1.71	0.05	2.07	0.05	2.9	0.27	2.36	0.04	2.68	0.03	4.91	0.35	0.02	0	0.01	0	0.32	0.06	0.09	0	0.03	0	1.02	0.16
ENSG00000066855	MTFR1	8	1	mitochondrial fission regulator 1 [Source:HGNC Symbol;Acc:29510]	protein_coding	4717	122640	15.42	0.2	15.9	0.06	12.83	0.3	15.79	0.65	16.27	0.03	6.84	0.24	0.11	0.01	0.07	0	0.45	0.1	0.17	0	0.14	0.02	1.94	0.18
ENSG00000066923	STAG3	7	1	stromal antigen 3 [Source:HGNC Symbol;Acc:11356]	protein_coding	8953	34937	0.14	0.01	0.12	0.01	0.06	0.01	0.09	0.02	0.06	0.02	0.38	0.02	0.02	0	0.01	0	0.02	0	0.01	0.01	0.01	0	0.06	0
ENSG00000066926	FECH	18	-1	ferrochelatase [Source:HGNC Symbol;Acc:3647]	protein_coding	4473	34005	12.33	0.02	14.5	0.03	9.93	0.25	12.41	0.16	13.92	0.11	3.51	0.29	0.07	0	0.05	0	0.26	0.03	0.13	0.02	0.07	0.01	0.82	0.07
ENSG00000066933	MYO9A	15	-1	myosin IXA [Source:HGNC Symbol;Acc:7608]	protein_coding	20250	275990	3.57	0.23	3.6	0.05	6.93	0.63	4.54	0.1	5.49	0.02	15.93	0.83	0.04	0	0.01	0	0.64	0.07	0.16	0	0.08	0	2.97	0.34
ENSG00000067048	DDX3Y	Y	1	DEAD (Asp-Glu-Ala-Asp) box polypeptide 3, Y-linked [Source:HGNC Symbol;Acc:2699]	protein_coding	5771	10586	0	0	0	0	0	0	0	0	0	0	0	0	0	0	0	0	0	0	0	0	0	0	0	0
ENSG00000067057	PFKP	10	1	phosphofructokinase, platelet [Source:HGNC Symbol;Acc:8878]	protein_coding	4737	65429	15.72	0.68	15.91	0.68	13.04	0.27	16.21	1.33	18.22	0.12	16.76	0.12	0.43	0.05	0.32	0.01	0.52	0.09	0.4	0.01	0.17	0	2.39	0.08
ENSG00000067064	IDI1	10	-1	isopentenyl-diphosphate delta isomerase 1 [Source:HGNC Symbol;Acc:5387]	protein_coding	3589	5671	64.58	1.2	60.23	2.32	44.52	0.1	53.2	0.01	48.97	1.87	19.69	0.42	4.27	0.31	2.61	0.47	3.66	0.71	2.45	0.24	1.69	0.03	10.07	0.03
ENSG00000067066	SP100	2	1	SP100 nuclear antigen [Source:HGNC Symbol;Acc:11206]	protein_coding	12691	115425	0.03	0	0.03	0.01	0.04	0	0.04	0.01	0.04	0.01	0.02	0	0	0	0	0	0	0	0	0	0	0	0	0
ENSG00000067082	KLF6	10	-1	Kruppel-like factor 6 [Source:HGNC Symbol;Acc:2235]	protein_coding	6139	3144	9.93	0.28	10.81	0.06	5.81	0.44	5.35	0.61	6.29	0.08	9.93	0.33	0.63	0.14	0.49	0.04	1.11	0.09	0.88	0.09	0.81	0.04	6.67	0.81
ENSG00000067113	PPAP2A	5	-1	phosphatidic acid phosphatase type 2A [Source:HGNC Symbol;Acc:9228]	protein_coding	2016	108174	9.6	0	10.05	0.11	7.68	0.22	8.11	0.49	9.15	0.12	6.4	0.4	0.24	0.01	0.27	0.01	0.59	0.05	0.3	0.02	0.3	0	2.14	0.25
ENSG00000067141	NEO1	15	1	neogenin 1 [Source:HGNC Symbol;Acc:7754]	protein_coding	8117	245349	10.19	0.68	13.61	0.02	6.94	0.85	7.01	0.25	9.28	0.37	6.83	0.6	0.03	0	0.01	0	0.46	0.06	0.09	0	0.06	0	1.38	0.19
ENSG00000067167	TRAM1	8	-1	translocation associated membrane protein 1 [Source:HGNC Symbol;Acc:20568]	protein_coding	3878	31056	62.67	1.37	67.89	0.23	46.69	1.39	55.4	2.91	63.8	0.16	27.59	4.91	0.35	0	0.17	0.02	1.53	0.12	0.49	0.02	0.33	0.03	5.41	0.5
ENSG00000067177	PHKA1	X	-1	phosphorylase kinase, alpha 1 (muscle) [Source:HGNC Symbol;Acc:8925]	protein_coding	6350	129122	12.55	0.46	13.48	0.16	11.13	0.38	11.53	0.66	13.17	0.23	21.11	0.25	0.22	0	0.12	0.02	0.61	0.11	0.2	0.01	0.11	0.01	2.92	0.15
ENSG00000067182	TNFRSF1A	12	-1	tumor necrosis factor receptor superfamily, member 1A [Source:HGNC Symbol;Acc:11916]	protein_coding	4005	9346	7.59	0.36	8.49	0.43	4.2	0.15	5.3	0.44	6.13	0.38	3.57	0.43	0.14	0.02	0.11	0.03	0.35	0.1	0.3	0.06	0.15	0.03	1.75	0.18
ENSG00000067191	CACNB1	17	-1	calcium channel, voltage-dependent, beta 1 subunit [Source:HGNC Symbol;Acc:1401]	protein_coding	7094	17138	0.86	0.01	0.6	0.09	0.44	0.03	0.44	0.02	0.42	0.02	1.52	0.04	0.11	0	0.06	0.01	0.13	0.01	0.11	0	0.08	0.01	0.87	0.01
ENSG00000067208	EVI5	1	-1	ecotropic viral integration site 5 [Source:HGNC Symbol;Acc:3501]	protein_coding	8272	275415	4.71	0.06	4.68	0.19	7.73	0.46	6.79	0.33	8.5	0.21	7.12	0.65	0.04	0.01	0.01	0	0.91	0.14	0.13	0	0.1	0.01	3.08	0.39
ENSG00000067221	STOML1	15	-1	stomatin (EPB72)-like 1 [Source:HGNC Symbol;Acc:14560]	protein_coding	6178	5232	2.16	0	1.97	0.09	1.48	0	1.95	0.06	2.12	0.1	1.38	0.15	0.16	0	0.11	0	0.18	0.03	0.22	0	0.11	0.01	0.63	0
ENSG00000067225	PKM	15	-1	pyruvate kinase, muscle [Source:HGNC Symbol;Acc:9021]	protein_coding	8572	24209	146.45	3.7	143.65	3.32	95.4	1.97	120.36	9.47	134.66	0.19	35.52	0.35	0.88	0.11	0.55	0.04	1.93	0.26	1.19	0.05	0.74	0.01	6.44	0.35
ENSG00000067248	DHX29	5	-1	DEAH (Asp-Glu-Ala-His) box polypeptide 29 [Source:HGNC Symbol;Acc:15815]	protein_coding	4728	46725	14.02	0.05	16	0.37	14.51	0	15.82	0.09	17.5	0.47	14.66	0.05	0.28	0.01	0.13	0.02	0.61	0.08	0.27	0	0.17	0	3.04	0.14
ENSG00000067334	DNTTIP2	1	-1	deoxynucleotidyltransferase, terminal, interacting protein 2 [Source:HGNC Symbol;Acc:24013]	protein_coding	6005	6091	18.26	0.64	18.86	0.66	14.8	0.39	17.37	0.6	15.58	0.41	17.12	0.81	1.36	0.04	0.61	0.02	1.59	0.15	1.05	0.05	0.61	0.05	6.82	0.6
ENSG00000067365	METTL22	16	1	methyltransferase like 22 [Source:HGNC Symbol;Acc:28368]	protein_coding	4824	19702	4.08	0.14	3.17	0.28	3.36	0.33	2.93	0.35	2.64	0.08	10.37	0.7	0.59	0.03	0.38	0.01	0.74	0.11	0.57	0.08	0.29	0.05	3.68	0.53
ENSG00000067369	TP53BP1	15	-1	tumor protein p53 binding protein 1 [Source:HGNC Symbol;Acc:11999]	protein_coding	8843	94645	8.55	0.08	9.63	0.1	9.98	0.4	9.48	0.29	10.83	0.34	16.69	1.06	0.1	0	0.05	0.01	0.35	0.06	0.14	0.01	0.1	0	1.99	0.13
ENSG00000067445	TRO	X	1	trophinin [Source:HGNC Symbol;Acc:12326]	protein_coding	6716	4240	10.22	0.31	9.26	0.29	7.26	0.1	8.4	0.29	7.72	0.15	20.81	0.65	0.4	0.11	0.31	0.04	0.45	0.03	0.42	0.08	0.11	0.03	2.43	0.14
ENSG00000067533	RRP15	1	1	ribosomal RNA processing 15 homolog (S. cerevisiae) [Source:HGNC Symbol;Acc:24255]	protein_coding	7883	44810	10.52	0.27	11.11	0.2	12.59	0.06	13.2	0.18	16.5	0.49	11.5	0.41	0.18	0	0.12	0	1.54	0.13	0.4	0	0.22	0.03	4.37	0.38
ENSG00000067560	RHOA	3	-1	ras homolog family member A [Source:HGNC Symbol;Acc:667]	protein_coding	2582	51263	217.83	2.94	244.42	6.4	139.04	2.3	169.98	9.52	188.82	2.22	51.24	9.26	0.25	0	0.11	0.01	0.7	0.13	0.34	0	0.32	0.04	4.28	0.67
ENSG00000067596	DHX8	17	1	DEAH (Asp-Glu-Ala-His) box polypeptide 8 [Source:HGNC Symbol;Acc:2749]	protein_coding	9272	51303	9.5	0.5	10.62	0.03	9.74	0.03	10.98	0.69	13.25	0.13	9.96	0.53	0.15	0.01	0.11	0.01	0.33	0.01	0.25	0.02	0.16	0.01	1.97	0.11
ENSG00000067606	PRKCZ	1	1	protein kinase C, zeta [Source:HGNC Symbol;Acc:9412]	protein_coding	7636	127255	2.74	0.03	2.84	0.01	1.95	0.08	2.45	0.14	2.71	0.22	3.09	0.02	0.1	0.01	0.05	0.01	0.2	0.06	0.13	0.01	0.05	0.01	1.03	0.15
ENSG00000067646	ZFY	Y	1	zinc finger protein, Y-linked [Source:HGNC Symbol;Acc:12870]	protein_coding	5737	41691	0	0	0	0	0	0	0	0	0.01	0	0	0	0	0	0	0	0	0	0	0	0	0	0	0
ENSG00000067704	IARS2	1	1	isoleucyl-tRNA synthetase 2, mitochondrial [Source:HGNC Symbol;Acc:29685]	protein_coding	4162	49751	76.35	1.76	85.64	0.3	61.26	1.12	73.11	2.24	82.59	0.88	37.06	5.66	0.24	0.01	0.09	0.01	0.8	0.1	0.35	0.02	0.27	0.02	4.01	0.04
ENSG00000067715	SYT1	12	1	synaptotagmin I [Source:HGNC Symbol;Acc:11509]	protein_coding	6494	581502	2.12	0.1	2.33	0.03	2.14	0.04	1.84	0.15	2.31	0.04	1.21	0.01	0.01	0	0	0	0.4	0.04	0.06	0	0.02	0	0.53	0.08
ENSG00000067798	NAV3	12	1	neuron navigator 3 [Source:HGNC Symbol;Acc:15998]	protein_coding	11179	370884	0.03	0.01	0.04	0.01	0.04	0.01	0.03	0	0.04	0.01	0.05	0.04	0	0	0	0	0.01	0	0	0	0	0	0.01	0
ENSG00000067829	IDH3G	X	-1	isocitrate dehydrogenase 3 (NAD+) gamma [Source:HGNC Symbol;Acc:5386]	protein_coding	2686	6059	31.24	0.52	29.71	0.62	18.44	0.03	23.4	1.48	24.82	1.21	30.44	0.24	3.49	0.25	3.01	0.08	2.79	0.32	3.08	0.07	0.91	0.02	17.13	0.33
ENSG00000067836	ROGDI	16	-1	rogdi homolog (Drosophila) [Source:HGNC Symbol;Acc:29478]	protein_coding	3683	2294	5.45	0.06	4.26	0.23	2.63	0.36	3.22	0.09	2.77	0.21	5.17	0.33	0.29	0.04	0.26	0.05	0.22	0.04	0.22	0.05	0.06	0.01	0.96	0.05
ENSG00000067840	PDZD4	X	-1	PDZ domain containing 4 [Source:HGNC Symbol;Acc:21167]	protein_coding	4386	24003	5.15	0.14	4.81	0.42	2.8	0.27	3.77	0.34	3.49	0.24	4.26	0.13	0.09	0.02	0.08	0	0.07	0.03	0.07	0.01	0.03	0	0.29	0.04
ENSG00000067842	ATP2B3	X	1	ATPase, Ca++ transporting, plasma membrane 3 [Source:HGNC Symbol;Acc:816]	protein_coding	7534	57707	0.07	0.01	0.07	0.01	0.05	0.02	0.04	0	0.04	0.01	0.15	0.01	0.01	0	0.01	0	0.01	0	0.01	0	0.01	0	0.04	0.01
ENSG00000067900	ROCK1	18	-1	Rho-associated, coiled-coil containing protein kinase 1 [Source:HGNC Symbol;Acc:10251]	protein_coding	8230	153850	9.75	0.22	11.93	0.39	11.23	0.3	9.82	0.15	10.87	0.1	16.12	0.61	0.05	0.01	0.02	0	0.62	0.07	0.15	0	0.09	0.01	2.51	0.26
ENSG00000067955	CBFB	16	1	core-binding factor, beta subunit [Source:HGNC Symbol;Acc:1539]	protein_coding	4129	67807	24.8	0.12	26.62	1.31	19.35	0.32	25.66	1.35	30.83	0.03	10.94	1.2	0.15	0	0.07	0.01	0.8	0.12	0.28	0.02	0.28	0.02	4.35	0.2
ENSG00000067992	PDK3	X	1	pyruvate dehydrogenase kinase, isozyme 3 [Source:HGNC Symbol;Acc:8811]	protein_coding	2695	71911	5.3	0.08	6.11	0.15	9.26	0.69	8.34	0.41	11.55	0.23	8.41	0.49	0.09	0.01	0.04	0	0.45	0.1	0.14	0	0.09	0.01	2.42	0.23
ENSG00000068001	HYAL2	3	-1	hyaluronoglucosaminidase 2 [Source:HGNC Symbol;Acc:5321]	protein_coding	4545	570	8.99	0.24	8.99	0.5	6.82	0.1	8.72	0.04	9.98	0.05	5.14	0.41	0.12	0.13	0.1	0.01	0.26	0.13	0.15	0.1	0.18	0.22	1.36	0.42
ENSG00000068024	HDAC4	2	-1	histone deacetylase 4 [Source:HGNC Symbol;Acc:14063]	protein_coding	13443	340005	1.11	0.12	1.24	0.05	1.17	0.15	1.11	0.06	1.28	0.05	2.38	0.04	0.02	0	0.01	0	0.26	0.06	0.1	0	0.04	0	0.99	0.15
ENSG00000068028	RASSF1	3	-1	Ras association (RalGDS/AF-6) domain family member 1 [Source:HGNC Symbol;Acc:9882]	protein_coding	3677	7510	11.99	0.65	10.25	0.64	7.35	0.98	7.47	0.85	7.59	0.42	14.63	0.06	2.9	0.07	1.74	0.17	2.74	0.11	2.11	0.35	1.52	0.02	12.38	0.24
ENSG00000068078	FGFR3	4	1	fibroblast growth factor receptor 3 [Source:HGNC Symbol;Acc:3690]	protein_coding	4834	10715	16.59	0.27	16.57	0.97	8.93	0.05	12.2	0.65	11.5	0.08	8.34	0.14	0.9	0.08	0.83	0.05	0.74	0.1	1.06	0.05	0.26	0	2.06	0.1
ENSG00000068079	IFI35	17	1	interferon-induced protein 35 [Source:HGNC Symbol;Acc:5399]	protein_coding	1973	5755	0.38	0.09	0.41	0.07	0.43	0.01	0.52	0.01	0.39	0.1	0.25	0.1	0.01	0	0.01	0	0.04	0.01	0.07	0	0.04	0.01	0.26	0.11
ENSG00000068097	HEATR6	17	-1	HEAT repeat containing 6 [Source:HGNC Symbol;Acc:24076]	protein_coding	4866	30851	9.73	0.24	9.58	0.02	8.46	0.49	8.45	0.22	9.42	0.03	14.76	0.14	0.23	0.02	0.15	0.03	0.85	0.12	0.37	0.02	0.15	0	3.12	0.37
ENSG00000068120	COASY	17	1	CoA synthase [Source:HGNC Symbol;Acc:29932]	protein_coding	4032	773	23.6	0.28	23.77	0.47	8.87	0.69	12.46	1.15	13.17	0.39	16.15	0.87	0.95	0.11	0.6	0.1	0.51	0.06	0.36	0.01	0.11	0.01	1.25	0.62
ENSG00000068137	PLEKHH3	17	-1	pleckstrin homology domain containing, family H (with MyTH4 domain) member 3 [Source:HGNC Symbol;Acc:26105]	protein_coding	4839	4266	6.87	0.08	6.74	0.19	3.8	0.33	5.36	0.29	5.51	0.1	5.29	0.05	0.52	0.01	0.51	0.07	0.44	0.03	0.61	0.11	0.22	0.01	1.9	0.07
ENSG00000068305	MEF2A	15	1	myocyte enhancer factor 2A [Source:HGNC Symbol;Acc:6993]	protein_coding	7030	232254	12.45	0.13	13.76	0.48	9	0.28	7.93	0.25	9.78	0.38	9.42	0.35	0.1	0.01	0.04	0	1.04	0.1	0.19	0.01	0.1	0.01	2.92	0.31
ENSG00000068308	OTUD5	X	-1	OTU domain containing 5 [Source:HGNC Symbol;Acc:25402]	protein_coding	3329	33006	25.41	0.1	25.88	1.16	12.69	1.34	15.74	1.07	19.12	0.91	17.72	0.64	0.45	0.02	0.23	0.01	0.88	0.17	0.5	0.04	0.31	0.04	3.99	0.32
ENSG00000068323	TFE3	X	-1	transcription factor binding to IGHM enhancer 3 [Source:HGNC Symbol;Acc:11752]	protein_coding	4278	10483	11.21	0.47	11.19	0.2	4.95	0.25	6.41	0.22	7.75	0.02	6.51	0.31	0.45	0	0.34	0.03	0.43	0.06	0.36	0.01	0.29	0.07	2.15	0.12
ENSG00000068354	TBC1D25	X	1	TBC1 domain family, member 25 [Source:HGNC Symbol;Acc:8092]	protein_coding	4223	18926	5.73	0.42	5.38	0.45	2.98	0.2	3.35	0.13	4.25	0.16	8.3	0	0.21	0.02	0.14	0	0.4	0.1	0.25	0.01	0.2	0.03	3.07	0.13
ENSG00000068366	ACSL4	X	-1	acyl-CoA synthetase long-chain family member 4 [Source:HGNC Symbol;Acc:3571]	protein_coding	6181	97855	14.24	0.12	16.26	0.63	13.41	0.52	14.25	0.29	16.79	0.3	9.48	0.25	0.13	0.01	0.05	0.01	0.66	0.09	0.16	0	0.12	0.02	2.91	0.28
ENSG00000068383	INPP5A	10	1	inositol polyphosphate-5-phosphatase, 40kDa [Source:HGNC Symbol;Acc:6076]	protein_coding	3833	241806	6.49	0.16	6.69	0.27	5.27	0.28	6.37	0.23	7.61	0.55	2.82	0.17	0.02	0	0.01	0	0.18	0.05	0.09	0	0.03	0	0.64	0.09
ENSG00000068394	GPKOW	X	-1	G patch domain and KOW motifs [Source:HGNC Symbol;Acc:30677]	protein_coding	1735	8073	17.17	0.9	15.88	0.88	10.78	0.69	14.89	1.4	17.72	0.85	9.86	0.98	0.2	0.05	0.09	0.02	0.33	0.01	0.29	0.02	0.1	0.02	2.61	0.16
ENSG00000068400	GRIPAP1	X	-1	GRIP1 associated protein 1 [Source:HGNC Symbol;Acc:18706]	protein_coding	5779	22737	10.97	0.21	9.85	0.33	5.63	0.18	6.96	0.6	7.38	0.31	10.29	0.09	0.81	0.01	0.48	0.01	0.43	0.11	0.33	0.02	0.16	0	2.08	0.23
ENSG00000068438	FTSJ1	X	1	FtsJ RNA methyltransferase homolog 1 (E. coli) [Source:HGNC Symbol;Acc:13254]	protein_coding	2740	7461	21.7	1.44	19.21	0.14	13.63	0.27	15.92	0.99	16.75	0.61	16.07	0.22	1.74	0.04	1.13	0.2	0.9	0.06	0.79	0.04	0.53	0.01	3.83	0.1
ENSG00000068489	PRR11	17	1	proline rich 11 [Source:HGNC Symbol;Acc:25619]	protein_coding	4080	45116	11.57	0.73	15.49	0.01	7.44	0.09	8.16	0.46	10.91	0.04	3.58	0.47	0.38	0.03	0.46	0.01	0.41	0.04	0.29	0.01	0.34	0.02	1.01	0.1
ENSG00000068615	REEP1	2	-1	receptor accessory protein 1 [Source:HGNC Symbol;Acc:25786]	protein_coding	5074	119007	3.99	0	4.2	0.14	2.7	0.08	3.05	0.05	3.45	0.06	1.18	0.01	0.02	0	0.01	0	0.1	0.02	0.03	0	0.02	0	0.36	0.07
ENSG00000068650	ATP11A	13	1	ATPase, class VI, type 11A [Source:HGNC Symbol;Acc:13552]	protein_coding	11737	185073	4.68	0.37	5.02	0.18	3.1	0.26	2.35	0.15	2.79	0.02	5.05	0.09	0.08	0.01	0.05	0	0.32	0.08	0.13	0	0.06	0	1.19	0.26
ENSG00000068654	POLR1A	2	-1	polymerase (RNA) I polypeptide A, 194kDa [Source:HGNC Symbol;Acc:17264]	protein_coding	13519	72386	10.66	0.54	12.66	0.49	11.53	0.8	11.03	0.36	14.37	0.33	11.91	0.71	0.12	0.02	0.06	0	0.79	0.14	0.41	0.03	0.23	0	2.75	0.31
ENSG00000068697	LAPTM4A	2	-1	lysosomal protein transmembrane 4 alpha [Source:HGNC Symbol;Acc:6924]	protein_coding	1946	17427	59	1.7	55.87	0.33	20.62	0.37	25.57	1.02	26.59	0.76	9.97	0.98	0.29	0.01	0.13	0.02	0.45	0.02	0.21	0.01	0.14	0	1.92	0.3
ENSG00000068724	TTC7A	2	1	tetratricopeptide repeat domain 7A [Source:HGNC Symbol;Acc:19750]	protein_coding	6949	153005	2.67	0.02	2.69	0.26	1.99	0.01	2.06	0.09	2.35	0.2	2.85	0.06	0.05	0.01	0.03	0	0.19	0.04	0.09	0	0.05	0	0.72	0.04
ENSG00000068745	IP6K2	3	-1	inositol hexakisphosphate kinase 2 [Source:HGNC Symbol;Acc:17313]	protein_coding	5624	46711	24.07	0.34	19.67	0.02	14.95	0.2	16.38	0.9	14.71	0.55	54.2	3.34	0.32	0.01	0.13	0.01	1.35	0.17	0.76	0	0.51	0.05	7.63	0.27
ENSG00000068781	STON1-GTF2A1L	2	1	STON1-GTF2A1L readthrough [Source:HGNC Symbol;Acc:30651]	protein_coding	4278	242284	0.96	0.04	1.41	0.16	1.08	0.03	0.88	0.02	1.45	0.15	1.58	0.04	0.05	0	0.04	0	0.06	0.01	0.04	0	0.04	0	0.3	0.03
ENSG00000068784	SRBD1	2	-1	S1 RNA binding domain 1 [Source:HGNC Symbol;Acc:25521]	protein_coding	5045	218417	7.37	0.18	8.5	0.33	10.66	0.17	10.53	0.15	11	0.37	7.01	0.41	0.04	0	0.01	0	1.16	0.13	0.18	0	0.09	0.01	1.95	0.24
ENSG00000068793	CYFIP1	15	1	cytoplasmic FMR1 interacting protein 1 [Source:HGNC Symbol;Acc:13759]	protein_coding	10285	103694	11	0.33	12	0.3	9.33	0.16	10.26	0.32	12.64	0.15	10.61	0.04	0.07	0.01	0.03	0	0.32	0.06	0.16	0	0.11	0.01	1.84	0.2
ENSG00000068796	KIF2A	5	1	kinesin heavy chain member 2A [Source:HGNC Symbol;Acc:6318]	protein_coding	4774	226286	16.31	0.13	20.03	0.28	14.61	0.29	12.54	0.26	14.7	0.05	14.28	0.48	0.39	0.02	0.39	0.01	1.03	0.09	0.48	0	0.45	0	3.09	0.26
ENSG00000068831	RASGRP2	11	-1	RAS guanyl releasing protein 2 (calcium and DAG-regulated) [Source:HGNC Symbol;Acc:9879]	protein_coding	6084	12447	0.38	0.04	0.33	0.05	0.19	0.01	0.29	0.06	0.19	0.05	0.47	0.03	0.05	0.01	0.02	0	0.03	0.02	0.03	0	0.03	0	0.12	0.01
ENSG00000068878	PSME4	2	-1	proteasome (prosome, macropain) activator subunit 4 [Source:HGNC Symbol;Acc:20635]	protein_coding	10259	96467	12.94	0.55	13.41	0.02	12.3	1	7.63	0.25	8.94	0.24	20.38	1.04	0.18	0.01	0.08	0	1.47	0.15	0.4	0	0.25	0.02	6.07	0.49
ENSG00000068885	IFT80	3	-1	intraflagellar transport 80 homolog (Chlamydomonas) [Source:HGNC Symbol;Acc:29262]	protein_coding	7175	135694	10.52	0.84	9.47	0.37	9.03	0.18	8.47	0.13	8.24	0.39	16.28	0.48	0.1	0.01	0.04	0	0.59	0.06	0.14	0.01	0.08	0.01	1.87	0.13
ENSG00000068903	SIRT2	19	-1	sirtuin 2 [Source:HGNC Symbol;Acc:10886]	protein_coding	6204	15094	8.85	0.44	7.88	0.34	5.24	0.04	6.73	0.47	7.73	0.49	7.13	0.08	0.71	0.04	0.55	0.04	0.54	0.12	0.51	0.04	0.27	0.04	3.52	0.05
ENSG00000068912	ERLEC1	2	1	endoplasmic reticulum lectin 1 [Source:HGNC Symbol;Acc:25222]	protein_coding	2592	29170	20.04	0.77	19.8	0.4	13.82	0.83	17.5	0.89	16.92	0.21	11.73	0.59	0.2	0.01	0.1	0.01	0.46	0.08	0.24	0.01	0.16	0.01	1.97	0.16
ENSG00000068971	PPP2R5B	11	1	protein phosphatase 2, regulatory subunit B', beta [Source:HGNC Symbol;Acc:9310]	protein_coding	3407	13499	7.77	0.25	7.57	0.12	4.28	0.12	5.85	0.73	5.98	0.18	13.33	0.19	0.27	0.05	0.22	0.01	0.28	0.03	0.38	0.01	0.11	0	1.6	0.02
ENSG00000068976	PYGM	11	-1	phosphorylase, glycogen, muscle [Source:HGNC Symbol;Acc:9726]	protein_coding	4981	8909	0.16	0.05	0.14	0	0.16	0.06	0.17	0.04	0.08	0	1.75	0.02	0.07	0	0.03	0.01	0.09	0.01	0.08	0	0.04	0.01	0.74	0.04
ENSG00000068985	PAGE1	X	-1	P antigen family, member 1 (prostate associated) [Source:HGNC Symbol;Acc:4107]	protein_coding	665	7874	0	0	0	0	0	0	0.02	0.03	0	0	0	0	0	0	0	0	0	0	0	0	0	0	0	0
ENSG00000069011	PITX1	5	-1	paired-like homeodomain 1 [Source:HGNC Symbol;Acc:9004]	protein_coding	4321	3564	8.7	0.2	8.65	1.11	5.17	0.5	6.76	0.34	7.42	0.32	4.84	0.37	1.04	0.03	1.04	0.03	0.96	0.19	0.8	0.03	0.6	0	5.64	0.4
ENSG00000069018	TRPC7	5	-1	transient receptor potential cation channel, subfamily C, member 7 [Source:HGNC Symbol;Acc:20754]	protein_coding	3194	149022	0	0	0	0	0	0	0	0	0	0	0	0	0	0	0	0	0	0	0	0	0	0	0	0
ENSG00000069020	MAST4	5	1	microtubule associated serine/threonine kinase family member 4 [Source:HGNC Symbol;Acc:19037]	protein_coding	14697	558509	0.95	0.06	0.94	0.06	1.23	0.09	0.78	0.04	0.91	0.03	1.63	0.16	0.01	0	0	0	0.39	0.07	0.07	0.01	0.03	0	0.93	0.11
ENSG00000069122	GPR116	6	-1	G protein-coupled receptor 116 [Source:HGNC Symbol;Acc:19030]	protein_coding	6717	95690	0.01	0	0.01	0	0.01	0	0.01	0.01	0.01	0.01	0.02	0.01	0	0	0	0	0	0	0	0	0	0	0	0
ENSG00000069188	SDK2	17	-1	sidekick cell adhesion molecule 2 [Source:HGNC Symbol;Acc:19308]	protein_coding	11607	298053	2.63	0.45	3.38	0.09	2.5	0.19	2.35	0.18	3.26	0.15	3.94	0.21	0.02	0.01	0.01	0	0.22	0.05	0.1	0	0.04	0	0.75	0.13
ENSG00000069206	ADAM7	8	1	ADAM metallopeptidase domain 7 [Source:HGNC Symbol;Acc:214]	protein_coding	4483	81534	0	0	0	0	0	0	0	0	0	0	0	0	0	0	0	0	0	0	0	0	0	0	0	0
ENSG00000069248	NUP133	1	-1	nucleoporin 133kDa [Source:HGNC Symbol;Acc:18016]	protein_coding	5057	61976	49.78	2.38	58.47	1.48	55.35	0.21	63.4	1.13	73.02	0.28	45.04	1.88	0.38	0	0.21	0.01	1.71	0.17	0.72	0.01	0.45	0.01	6.73	0.61
ENSG00000069275	NUCKS1	1	-1	nuclear casein kinase and cyclin-dependent kinase substrate 1 [Source:HGNC Symbol;Acc:29923]	protein_coding	6546	30906	251.18	0.26	311.59	7.61	252.41	8.78	290.7	0.64	352.89	0.61	94.91	7.75	1.08	0	0.47	0.08	6.04	0.66	2.12	0.07	1.76	0.17	28.3	0.97
ENSG00000069329	VPS35	16	-1	vacuolar protein sorting 35 homolog (S. cerevisiae) [Source:HGNC Symbol;Acc:13487]	protein_coding	9723	23637	19.05	0.42	21.12	0.27	17.5	0.27	20.74	0.02	22.46	0.33	17.22	0.24	0.15	0.01	0.12	0	0.78	0.06	0.41	0.03	0.18	0.02	5.96	0.28
ENSG00000069345	DNAJA2	16	-1	DnaJ (Hsp40) homolog, subfamily A, member 2 [Source:HGNC Symbol;Acc:14884]	protein_coding	5039	13355	19.42	0.28	19.94	0.58	20.23	0	26.97	0.2	28.15	0.05	15	0.11	0.34	0.02	0.14	0.02	0.84	0.1	0.47	0.05	0.45	0.04	4.7	0.1
ENSG00000069399	BCL3	19	1	B-cell CLL/lymphoma 3 [Source:HGNC Symbol;Acc:998]	protein_coding	3242	9089	0.71	0.07	0.57	0.16	0.15	0.05	0.16	0.03	0.16	0	0.26	0.07	0.06	0.01	0.04	0.01	0.07	0.02	0.06	0.01	0.03	0.01	0.29	0.04
ENSG00000069424	KCNAB2	1	1	potassium voltage-gated channel, shaker-related subfamily, beta member 2 [Source:HGNC Symbol;Acc:6229]	protein_coding	8126	101573	1.49	0.12	1.56	0.16	0.76	0	0.85	0.14	0.96	0.02	1.25	0.04	0.04	0	0.02	0	0.1	0.02	0.06	0	0.02	0	0.34	0.04
ENSG00000069431	ABCC9	12	-1	ATP-binding cassette, sub-family C (CFTR/MRP), member 9 [Source:HGNC Symbol;Acc:60]	protein_coding	11421	132539	0.04	0.01	0.04	0.01	0.07	0	0.05	0	0.05	0	0.02	0	0	0	0	0	0	0	0	0	0	0	0	0
ENSG00000069482	GAL	11	1	galanin/GMAP prepropeptide [Source:HGNC Symbol;Acc:4114]	protein_coding	1300	6091	31.6	0.9	31.12	0.77	11.68	0.11	14.12	0.98	17.68	0.2	2.38	0.07	1.26	0.17	0.97	0.1	0.31	0.07	0.25	0.06	0.17	0.05	0.62	0.18
ENSG00000069493	CLEC2D	12	1	C-type lectin domain family 2, member D [Source:HGNC Symbol;Acc:14351]	protein_coding	3479	35655	3.04	0.12	1.38	0.01	3.38	0.51	1.6	0.01	0.98	0.1	11.82	0.29	0.63	0.01	0.28	0.01	2.07	0.17	0.51	0	0.39	0.02	7.65	0.49
ENSG00000069509	FUNDC1	X	-1	FUN14 domain containing 1 [Source:HGNC Symbol;Acc:28746]	protein_coding	1399	17960	24.72	0.06	22.54	0.55	12.53	0.69	14.29	0.7	14.13	0.22	4.01	0.18	0.14	0.01	0.11	0	0.25	0.05	0.17	0.03	0.15	0.01	1.1	0
ENSG00000069535	MAOB	X	-1	monoamine oxidase B [Source:HGNC Symbol;Acc:6834]	protein_coding	3050	112769	0.28	0	0.27	0.04	0.07	0.04	0.13	0.01	0.15	0.01	0.03	0.02	0	0	0	0	0	0	0	0	0	0	0	0
ENSG00000069667	RORA	15	-1	RAR-related orphan receptor A [Source:HGNC Symbol;Acc:10258]	protein_coding	17033	723980	1.37	0.07	0.97	0.07	2.21	0.17	1.17	0.03	1.32	0.03	4.76	0.11	0.02	0	0.01	0	0.79	0.15	0.17	0	0.05	0	2.42	0.35
ENSG00000069696	DRD4	11	1	dopamine receptor D4 [Source:HGNC Symbol;Acc:3025]	protein_coding	1477	1933	0.96	0.07	0.54	0.03	0.22	0.05	0.17	0.06	0.14	0.04	3.4	1.1	1.18	0.05	0.42	0.1	0.34	0.07	0.19	0.01	0.18	0.01	5.09	0.16
ENSG00000069702	TGFBR3	1	-1	transforming growth factor, beta receptor III [Source:HGNC Symbol;Acc:11774]	protein_coding	8654	217311	4.91	0.08	6.2	0	5.49	0.33	5.34	0.06	6.71	0.49	3.25	0.05	0.02	0.01	0	0	0.37	0.06	0.09	0	0.05	0.01	0.76	0.08
ENSG00000069712	KIAA1107	1	1	KIAA1107 [Source:HGNC Symbol;Acc:29192]	protein_coding	4623	13108	1.53	0.14	1.35	0.09	2.04	0.3	1.63	0.14	1.72	0.02	1.91	0.06	0.12	0.03	0.11	0.01	0.2	0.05	0.13	0	0.1	0.01	0.41	0.05
ENSG00000069764	PLA2G10	16	-1	phospholipase A2, group X [Source:HGNC Symbol;Acc:9029]	protein_coding	1113	21005	0	0	0	0	0.02	0.02	0	0	0.01	0.02	0.01	0.02	0	0	0	0	0	0	0	0	0	0	0	0
ENSG00000069812	HES2	1	-1	hairy and enhancer of split 2 (Drosophila) [Source:HGNC Symbol;Acc:16005]	protein_coding	5407	6842	0.12	0.02	0.09	0.02	0.06	0.05	0.09	0.02	0.13	0.03	0.07	0.01	0	0	0.02	0.01	0.01	0	0.02	0.01	0.02	0.01	0.01	0.01
ENSG00000069849	ATP1B3	3	1	ATPase, Na+/K+ transporting, beta 3 polypeptide [Source:HGNC Symbol;Acc:806]	protein_coding	2584	47795	49.34	0.93	48.5	0.96	24.92	0.67	27.91	1.31	33.04	0.83	17.14	1.03	0.52	0.04	0.25	0	1.29	0.21	0.41	0.04	0.35	0.03	5.87	0.46
ENSG00000069869	NEDD4	15	-1	neural precursor cell expressed, developmentally down-regulated 4, E3 ubiquitin protein ligase [Source:HGNC Symbol;Acc:7727]	protein_coding	9097	157694	2.18	0.09	2.6	0.07	2.4	0.05	2.41	0.02	2.77	0.01	3.02	0.18	0.03	0.01	0.01	0	0.19	0.02	0.05	0	0.03	0.01	0.7	0.09
ENSG00000069943	PIGB	15	1	phosphatidylinositol glycan anchor biosynthesis, class B [Source:HGNC Symbol;Acc:8959]	protein_coding	4539	32136	1.74	0.01	1.48	0.03	1.26	0.1	1.24	0	1.19	0.16	1.57	0.11	0.13	0	0.05	0	0.29	0.05	0.11	0	0.09	0	0.98	0.11
ENSG00000069956	MAPK6	15	1	mitogen-activated protein kinase 6 [Source:HGNC Symbol;Acc:6879]	protein_coding	5281	108867	9.91	0.38	12.15	0.83	10.23	0.03	11.42	0.02	13.22	0.01	6.12	0.3	0.04	0.01	0.03	0.01	0.19	0.01	0.07	0	0.06	0.01	0.83	0.07
ENSG00000069966	GNB5	15	-1	guanine nucleotide binding protein (G protein), beta 5 [Source:HGNC Symbol;Acc:4401]	protein_coding	7487	62947	2.27	0.08	2.3	0.08	1.91	0.08	2.24	0.02	2.5	0.11	1.63	0.28	0.03	0	0.02	0.01	0.15	0.02	0.07	0	0.03	0	0.6	0.11
ENSG00000069974	RAB27A	15	-1	RAB27A, member RAS oncogene family [Source:HGNC Symbol;Acc:9766]	protein_coding	5603	110531	1.61	0.17	1.85	0.08	0.97	0.07	0.9	0.1	1.16	0.01	0.96	0.1	0.07	0.01	0.06	0	0.15	0.03	0.08	0	0.06	0	0.64	0.06
ENSG00000069998	CECR5	22	-1	cat eye syndrome chromosome region, candidate 5 [Source:HGNC Symbol;Acc:1843]	protein_coding	4936	22834	25.72	0.09	23.5	0.09	16.78	0.07	21.56	1.64	25.7	0.65	12.16	0.43	1.57	0.13	0.84	0.09	1.17	0.14	0.78	0.15	0.58	0.07	7.85	0.06
ENSG00000070010	UFD1L	22	-1	ubiquitin fusion degradation 1 like (yeast) [Source:HGNC Symbol;Acc:12520]	protein_coding	8705	20561	8.64	0.34	6.29	0.16	5.9	0.42	5.61	0.28	4.43	0.31	20.98	1.68	0.21	0.02	0.12	0.02	1.02	0.14	0.47	0.02	0.27	0	4.05	0.22
ENSG00000070018	LRP6	12	-1	low density lipoprotein receptor-related protein 6 [Source:HGNC Symbol;Acc:6698]	protein_coding	10337	140629	8.75	0.1	9.44	0.02	13.43	0.89	10.3	0.43	13.05	0.08	16.11	1.03	0.06	0	0.03	0	0.67	0.09	0.19	0	0.14	0	2.55	0.28
ENSG00000070019	GUCY2C	12	-1	guanylate cyclase 2C (heat stable enterotoxin receptor) [Source:HGNC Symbol;Acc:4688]	protein_coding	4167	79751	0	0	0	0	0.02	0	0	0	0.01	0.01	0.02	0	0	0	0	0	0	0	0	0	0	0	0.01	0
ENSG00000070031	SCT	11	-1	secretin [Source:HGNC Symbol;Acc:10607]	protein_coding	366	344	0.02	0.03	0	0	0.05	0.07	0.02	0.03	0.04	0.05	0.23	0.09	0.02	0.03	0	0	0	0	0	0	0	0	0	0
ENSG00000070047	PHRF1	11	1	PHD and ring finger domains 1 [Source:HGNC Symbol;Acc:24351]	protein_coding	7681	28040	9.29	0.47	9.3	0.2	7.74	0.91	9.73	0.57	10.53	0.01	25.27	0.49	0.18	0.02	0.08	0.01	0.83	0.13	0.73	0.11	0.37	0.01	4.83	0.37
ENSG00000070061	IKBKAP	9	-1	inhibitor of kappa light polypeptide gene enhancer in B-cells, kinase complex-associated protein [Source:HGNC Symbol;Acc:5959]	protein_coding	6048	60514	35.53	0.32	38.66	0.14	35.46	0.42	37.28	1.3	42.58	0.38	59.44	0.81	0.64	0.03	0.39	0.05	1.47	0.21	0.69	0.07	0.34	0.02	7.47	0.58
ENSG00000070081	NUCB2	11	1	nucleobindin 2 [Source:HGNC Symbol;Acc:8044]	protein_coding	9017	132776	6.81	0.29	7.3	0.31	5.4	0.01	6.07	0.05	5.96	0.13	5.22	0.03	0.11	0	0.06	0	0.25	0.03	0.1	0.02	0.1	0.01	0.85	0.05
ENSG00000070087	PFN2	3	-1	profilin 2 [Source:HGNC Symbol;Acc:8882]	protein_coding	3440	82440	66	0.84	64.13	1.27	36.17	0.22	42.55	1.08	44.59	0.22	25.25	1.25	0.93	0.02	0.91	0	0.78	0.02	0.87	0.01	0.83	0	1.03	0.04
ENSG00000070159	PTPN3	9	-1	protein tyrosine phosphatase, non-receptor type 3 [Source:HGNC Symbol;Acc:9655]	protein_coding	9931	112661	3.85	0.18	4.07	0.07	3.81	0.33	3.39	0.06	4.09	0.14	5.37	0.15	0.07	0	0.04	0	0.43	0.08	0.16	0.01	0.06	0	1.65	0.2
ENSG00000070182	SPTB	14	-1	spectrin, beta, erythrocytic [Source:HGNC Symbol;Acc:11274]	protein_coding	14771	118792	0.88	0.1	1.06	0.05	0.86	0.1	0.94	0.05	0.89	0.06	1	0.06	0.02	0	0.02	0	0.06	0.01	0.02	0	0.01	0	0.15	0.01
ENSG00000070190	DAPP1	4	1	dual adaptor of phosphotyrosine and 3-phosphoinositides [Source:HGNC Symbol;Acc:16500]	protein_coding	4548	48765	0	0	0	0	0	0.01	0	0	0	0	0	0	0	0	0	0	0	0	0	0	0	0	0	0
ENSG00000070193	FGF10	5	-1	fibroblast growth factor 10 [Source:HGNC Symbol;Acc:3666]	protein_coding	3011	83149	0.03	0.04	0.02	0	0.02	0	0.02	0.01	0.02	0.01	0	0	0	0	0	0	0	0	0	0	0	0	0.01	0
ENSG00000070214	SLC44A1	9	1	solute carrier family 44, member 1 [Source:HGNC Symbol;Acc:18798]	protein_coding	12138	182396	7.06	0.4	8.17	0.09	7.4	0.05	8.29	0.33	10.05	0.22	3.91	0.45	0.03	0	0.01	0	0.26	0.04	0.06	0	0.04	0	0.83	0.11
ENSG00000070269	C14orf101	14	1	chromosome 14 open reading frame 101 [Source:HGNC Symbol;Acc:20185]	protein_coding	8077	154155	3.92	0.02	3.5	0.27	3.81	0.24	3.2	0.07	3.57	0.22	4.48	0.39	0.07	0	0.04	0	0.31	0.02	0.1	0.01	0.06	0	0.97	0.09
ENSG00000070366	SMG6	17	-1	smg-6 homolog, nonsense mediated mRNA decay factor (C. elegans) [Source:HGNC Symbol;Acc:17809]	protein_coding	11060	232839	4.65	0.25	5.37	0.08	4.01	0.57	4.2	0.21	5.29	0.27	7.45	0.7	0.09	0.01	0.05	0	0.41	0.1	0.13	0	0.11	0.01	1.7	0.37
ENSG00000070367	EXOC5	14	-1	exocyst complex component 5 [Source:HGNC Symbol;Acc:10696]	protein_coding	9269	55921	9.79	0.14	10.64	0.39	9.54	0.43	9.82	0.33	11.67	0.42	9.04	0.18	0.1	0.01	0.04	0	0.74	0.05	0.21	0	0.14	0.02	3.23	0.24
ENSG00000070371	CLTCL1	22	-1	clathrin, heavy chain-like 1 [Source:HGNC Symbol;Acc:2093]	protein_coding	9843	102378	4.82	0.09	4.38	0.18	4.97	0.22	4.47	0.2	4.44	0.08	5.54	0.2	0.16	0.03	0.07	0.01	0.43	0.08	0.21	0.01	0.12	0.01	1.2	0.17
ENSG00000070388	FGF22	19	1	fibroblast growth factor 22 [Source:HGNC Symbol;Acc:3679]	protein_coding	2401	1713	0.12	0.02	0.08	0.06	0.06	0.02	0.08	0	0.04	0.01	0.17	0.01	0.13	0.04	0.06	0.02	0.02	0	0.02	0	0.03	0.01	0.16	0.2
ENSG00000070404	FSTL3	19	1	follistatin-like 3 (secreted glycoprotein) [Source:HGNC Symbol;Acc:3973]	protein_coding	3018	3971	3.13	0.02	2.67	0.3	1.56	0.2	2.12	0.31	2.09	0.06	2.94	0.03	0.14	0.01	0.13	0	0.07	0	0.08	0	0.06	0.01	0.44	0.05
ENSG00000070413	DGCR2	22	-1	DiGeorge syndrome critical region gene 2 [Source:HGNC Symbol;Acc:2845]	protein_coding	5535	80628	28.87	1.6	31.33	1.39	21.25	1.29	28.47	0.27	34.55	2.49	19.37	0.14	0.25	0.02	0.16	0.01	1.06	0.22	0.53	0.04	0.38	0.02	4.94	0.53
ENSG00000070423	RNF126	19	-1	ring finger protein 126 [Source:HGNC Symbol;Acc:21151]	protein_coding	3609	12066	17.63	0.76	16.3	1.71	7.39	0.85	10.1	0.52	10.86	0.09	13.06	0.04	0.47	0.07	0.3	0.02	0.69	0.11	1.06	0.21	0.45	0.09	5.41	0.03
ENSG00000070444	MNT	17	-1	MNT, MAX dimerization protein [Source:HGNC Symbol;Acc:7188]	protein_coding	6332	10717	7.74	0.19	7.53	0.22	2.65	0.38	2.71	0.31	3.16	0.42	12.12	0.11	1.7	0.2	1.36	0.16	0.96	0.22	1.16	0.13	0.96	0.19	6.61	0.13
ENSG00000070476	ZXDC	3	-1	ZXD family zinc finger C [Source:HGNC Symbol;Acc:28160]	protein_coding	7357	30954	9.39	0.2	8.12	0.04	8.23	0.96	7.5	0.1	8.92	0.08	14.49	0.26	3.31	0.21	2.44	0.02	4.19	0.5	2.61	0.1	2.97	0.05	10.88	0.36
ENSG00000070495	JMJD6	17	-1	jumonji domain containing 6 [Source:HGNC Symbol;Acc:19355]	protein_coding	5949	7992	6.1	0.14	6.14	0.15	4.07	0.19	5.26	0.59	5.64	0.04	5.61	0.58	0.6	0.05	0.43	0.03	0.91	0.09	0.78	0.01	0.5	0.07	4.43	0.1
ENSG00000070501	POLB	8	1	polymerase (DNA directed), beta [Source:HGNC Symbol;Acc:9174]	protein_coding	4106	29232	5.6	0.5	5.09	0.48	4.59	0.01	5.06	0.08	3.8	0.08	5.34	0.65	0.67	0.06	0.42	0.03	0.88	0.12	0.49	0.03	0.34	0.01	3.32	0.1
ENSG00000070526	ST6GALNAC1	17	-1	ST6 (alpha-N-acetyl-neuraminyl-2,3-beta-galactosyl-1,3)-N-acetylgalactosaminide alpha-2,6-sialyltransferase 1 [Source:HGNC Symbol;Acc:23614]	protein_coding	3448	15620	0	0	0	0	0.01	0.01	0.01	0.01	0.01	0.01	0	0	0	0	0	0	0	0	0	0	0	0	0	0
ENSG00000070540	WIPI1	17	-1	WD repeat domain, phosphoinositide interacting 1 [Source:HGNC Symbol;Acc:25471]	protein_coding	3402	33150	1.4	0.06	1.41	0.06	1	0.02	1.28	0.04	1.36	0.1	1.43	0.17	0.11	0	0.07	0.01	0.16	0.02	0.11	0.02	0.1	0.01	0.66	0.04
ENSG00000070601	FRMPD1	9	1	FERM and PDZ domain containing 1 [Source:HGNC Symbol;Acc:29159]	protein_coding	6724	89162	0.3	0	0.24	0.03	0.24	0.03	0.2	0.05	0.22	0.05	0.15	0.07	0.01	0	0	0	0.03	0	0.01	0	0.01	0	0.06	0
ENSG00000070610	GBA2	9	-1	glucosidase, beta (bile acid) 2 [Source:HGNC Symbol;Acc:18986]	protein_coding	5079	8028	20.93	0.75	20.13	0.23	14.22	0.75	15.5	0.39	14.71	0.1	25.89	0.46	1.02	0.06	0.77	0.05	1.08	0.19	0.84	0.02	0.35	0.02	3.89	0.28
ENSG00000070614	NDST1	5	1	N-deacetylase/N-sulfotransferase (heparan glucosaminyl) 1 [Source:HGNC Symbol;Acc:7680]	protein_coding	9529	62843	10.12	0.97	12.24	0.66	7.19	0.71	7.78	0.6	10.77	0.35	6.5	0.31	0.09	0.01	0.05	0.01	0.75	0.17	0.41	0	0.23	0.01	2.84	0.28
ENSG00000070669	ASNS	7	-1	asparagine synthetase (glutamine-hydrolyzing) [Source:HGNC Symbol;Acc:753]	protein_coding	4455	15957	107.84	0.43	97.7	0.69	59.4	1.13	65.85	2.57	63.12	2.04	33.37	0.33	3.62	0.07	2.01	0.13	4.45	0.52	2.3	0.03	0.96	0.02	9.16	0.46
ENSG00000070718	AP3M2	8	1	adaptor-related protein complex 3, mu 2 subunit [Source:HGNC Symbol;Acc:570]	protein_coding	6276	12442	10.32	0.16	9.97	0.28	9.11	0.32	9.45	0.37	9.39	0.15	20.64	0.87	1.04	0.01	0.75	0.13	1.88	0.08	1.17	0.09	0.59	0.07	10.09	0.18
ENSG00000070729	CNGB1	16	-1	cyclic nucleotide gated channel beta 1 [Source:HGNC Symbol;Acc:2151]	protein_coding	6039	81444	0	0	0	0	0	0	0.01	0.01	0	0	0.01	0.01	0	0	0	0	0	0	0	0	0	0	0	0
ENSG00000070731	ST6GALNAC2	17	-1	ST6 (alpha-N-acetyl-neuraminyl-2,3-beta-galactosyl-1,3)-N-acetylgalactosaminide alpha-2,6-sialyltransferase 2 [Source:HGNC Symbol;Acc:10867]	protein_coding	7558	15680	0.53	0.07	0.46	0.01	0.69	0.04	1.05	0.1	1.22	0.03	0.02	0.02	0.01	0.01	0.01	0	0.02	0.01	0.01	0	0	0	0.04	0.01
ENSG00000070748	CHAT	10	1	choline O-acetyltransferase [Source:HGNC Symbol;Acc:1912]	protein_coding	3698	81069	0	0	0	0	0	0	0	0	0	0	0	0.01	0	0	0	0	0	0	0	0	0	0	0	0
ENSG00000070756	PABPC1	8	-1	poly(A) binding protein, cytoplasmic 1 [Source:HGNC Symbol;Acc:8554]	protein_coding	4752	32228	162.71	2.63	211.43	3.13	51.88	6.7	35.02	0.56	47.43	0.58	47.1	4.7	1.76	0.01	0.9	0.05	2.58	0.34	1.14	0.07	0.69	0.01	10.98	1.21
ENSG00000070759	TESK2	1	-1	testis-specific kinase 2 [Source:HGNC Symbol;Acc:11732]	protein_coding	3460	143846	2.9	0.16	2.79	0.03	2.08	0.28	2.11	0.01	2.68	0.16	2.94	0.39	0.04	0	0.02	0	0.11	0.02	0.04	0	0.04	0	0.49	0.05
ENSG00000070761	C16orf80	16	-1	chromosome 16 open reading frame 80 [Source:HGNC Symbol;Acc:29523]	protein_coding	2371	13484	25.41	0.11	22.27	0.44	18.49	1.26	23.24	1.42	21.85	0.24	13	1.26	0.56	0	0.21	0.04	1.1	0.13	0.52	0.04	0.37	0.01	4.96	0.33
ENSG00000070770	CSNK2A2	16	-1	casein kinase 2, alpha prime polypeptide [Source:HGNC Symbol;Acc:2459]	protein_coding	6905	33097	17.71	0.62	18.25	0.64	11.79	1.67	8.16	0.67	11.34	0.55	11.27	0.32	0.16	0.03	0.07	0.01	0.81	0.19	0.29	0.02	0.19	0	2.57	0.72
ENSG00000070778	PTPN21	14	-1	protein tyrosine phosphatase, non-receptor type 21 [Source:HGNC Symbol;Acc:9651]	protein_coding	7396	81539	2.12	0.16	2.13	0.06	1.53	0.14	1.19	0.01	1.28	0.12	4.4	0.17	0.04	0	0.02	0	0.25	0.03	0.09	0.01	0.05	0	1.62	0.15
ENSG00000070785	EIF2B3	1	-1	eukaryotic translation initiation factor 2B, subunit 3 gamma, 58kDa [Source:HGNC Symbol;Acc:3259]	protein_coding	3043	132772	16.11	0.26	15.33	0.17	14.41	0.14	16.72	0.8	17.8	1.21	9.42	0.81	0.1	0.01	0.04	0	0.49	0.08	0.15	0.01	0.1	0.02	1.98	0.25
ENSG00000070808	CAMK2A	5	-1	calcium/calmodulin-dependent protein kinase II alpha [Source:HGNC Symbol;Acc:1460]	protein_coding	6150	64632	0	0	0	0	0	0	0	0	0	0	0	0.01	0	0	0	0	0	0	0	0	0	0	0	0
ENSG00000070814	TCOF1	5	1	Treacher Collins-Franceschetti syndrome 1 [Source:HGNC Symbol;Acc:11654]	protein_coding	11277	31370	30.56	0.8	33.38	1.12	19.86	1.39	23.24	1.96	26.62	0.04	19.9	1.07	0.27	0.01	0.16	0.02	1.61	0.25	1.14	0.11	0.52	0.02	5.74	0.15
ENSG00000070831	CDC42	1	1	cell division cycle 42 (GTP binding protein, 25kDa) [Source:HGNC Symbol;Acc:1736]	protein_coding	3470	36839	44.73	0.54	44.11	0.87	41.07	0.16	54.51	0.17	53.19	3.49	17.94	0.38	0.32	0.03	0.12	0	1.51	0.25	0.52	0.02	0.45	0.06	6.32	0.62
ENSG00000070882	OSBPL3	7	-1	oxysterol binding protein-like 3 [Source:HGNC Symbol;Acc:16370]	protein_coding	8100	176972	6.31	0.19	6.75	0.02	5.6	0.3	4.98	0.12	5.56	0.15	7.88	0.48	0.07	0	0.03	0	0.67	0.12	0.15	0	0.07	0.01	1.9	0.25
ENSG00000070886	EPHA8	1	1	EPH receptor A8 [Source:HGNC Symbol;Acc:3391]	protein_coding	5358	34657	1.42	0.21	1.29	0.09	0.91	0.14	1.18	0.11	1.27	0.1	0.7	0.03	0.12	0.01	0.09	0	0.15	0	0.14	0.02	0.11	0	0.24	0.02
ENSG00000070915	SLC12A3	16	1	solute carrier family 12 (sodium/chloride transporters), member 3 [Source:HGNC Symbol;Acc:10912]	protein_coding	6180	44438	0	0	0.01	0	0	0	0.01	0.01	0	0.01	0.01	0.01	0.12	0.01	0.11	0.01	0.08	0.01	0.1	0	0.09	0.01	0.05	0.02
ENSG00000070950	RAD18	3	-1	RAD18 homolog (S. cerevisiae) [Source:HGNC Symbol;Acc:18278]	protein_coding	6983	181373	12.82	0.11	11.85	0.24	11.46	0.24	10.28	0.3	10.74	0.32	15.65	0.9	0.12	0.02	0.05	0.01	0.87	0.14	0.22	0.01	0.11	0	3.12	0.5
ENSG00000070961	ATP2B1	12	-1	ATPase, Ca++ transporting, plasma membrane 1 [Source:HGNC Symbol;Acc:814]	protein_coding	9491	111739	15.39	0.13	17.15	0.14	18.84	0.1	17.74	0.21	21.73	0.38	19.82	0.41	0.14	0.01	0.05	0	1.5	0.2	0.3	0.01	0.15	0.01	4.62	0.64
ENSG00000070985	TRPM5	11	-1	transient receptor potential cation channel, subfamily M, member 5 [Source:HGNC Symbol;Acc:14323]	protein_coding	3962	14546	0.07	0.01	0.05	0.02	0.04	0.01	0.07	0.02	0.01	0.01	0.16	0.02	0.02	0	0.02	0.02	0.02	0	0.03	0	0	0	0.03	0.01
ENSG00000071051	NCK2	2	1	NCK adaptor protein 2 [Source:HGNC Symbol;Acc:7665]	protein_coding	2990	146381	14.29	0.43	16.13	0.25	9.6	0.92	12.12	0.49	16.07	0.12	5.35	0.11	0.04	0	0.02	0	0.4	0.08	0.12	0.01	0.06	0	1.53	0.22
ENSG00000071054	MAP4K4	2	1	mitogen-activated protein kinase kinase kinase kinase 4 [Source:HGNC Symbol;Acc:6866]	protein_coding	9218	185888	12.91	0.25	17.01	0.37	11.5	0.95	12.45	0.95	15.15	0.17	8.87	0.24	0.05	0.01	0.02	0	0.79	0.15	0.17	0.01	0.1	0	1.97	0.3
ENSG00000071073	MGAT4A	2	-1	mannosyl (alpha-1,3-)-glycoprotein beta-1,4-N-acetylglucosaminyltransferase, isozyme A [Source:HGNC Symbol;Acc:7047]	protein_coding	9472	102530	2.75	0.26	2.86	0.09	3.23	0.22	3.02	0.07	3.99	0.04	3.75	0.36	0.03	0	0.02	0	0.17	0.02	0.05	0.01	0.04	0	0.98	0.12
ENSG00000071127	WDR1	4	-1	WD repeat domain 1 [Source:HGNC Symbol;Acc:12754]	protein_coding	7827	34762	17.69	0.63	18	0.11	11.89	0.43	13.72	0.91	16.54	0.23	8.04	0.29	0.39	0.04	0.24	0.01	1.45	0.27	0.75	0.09	0.33	0.03	3.42	0.53
ENSG00000071189	SNX13	7	-1	sorting nexin 13 [Source:HGNC Symbol;Acc:21335]	protein_coding	14336	133293	3.45	0.12	3.58	0.03	5.78	0.13	4	0.07	3.85	0	13.4	0.02	0.08	0.01	0.05	0	1.42	0.06	0.27	0.01	0.14	0.02	4.55	0.24
ENSG00000071203	MS4A12	11	1	membrane-spanning 4-domains, subfamily A, member 12 [Source:HGNC Symbol;Acc:13370]	protein_coding	1839	12808	0	0	0	0	0	0	0	0	0	0	0	0	0	0	0	0	0	0	0	0	0	0	0	0
ENSG00000071205	ARHGAP10	4	1	Rho GTPase activating protein 10 [Source:HGNC Symbol;Acc:26099]	protein_coding	10759	329937	1.3	0.04	1.34	0	2.6	0.25	2.04	0.13	1.83	0.07	3.46	0.07	0.02	0	0.01	0	0.42	0.08	0.08	0	0.04	0.01	1.23	0.14
ENSG00000071243	ING3	7	1	inhibitor of growth family, member 3 [Source:HGNC Symbol;Acc:14587]	protein_coding	5214	21243	9.8	0.36	8.65	0.11	8.02	0.27	8.42	0.26	7.94	0.14	12.41	0.95	0.59	0.02	0.32	0.01	1.2	0.08	0.63	0.03	0.33	0	5.12	0.02
ENSG00000071246	VASH1	14	1	vasohibin 1 [Source:HGNC Symbol;Acc:19964]	protein_coding	6666	14149	10.66	0.63	10.77	0.39	5.87	0.65	6.41	0.47	7.88	0.02	6.99	0.33	0.91	0.08	0.66	0.03	1.09	0.03	0.78	0	0.32	0.03	3.07	0.13
ENSG00000071282	LMCD1	3	1	LIM and cysteine-rich domains 1 [Source:HGNC Symbol;Acc:6633]	protein_coding	2578	63828	0.81	0.06	1.14	0.07	0.73	0.04	0.92	0.09	0.98	0.22	0.56	0.12	0.01	0	0.01	0	0.1	0.02	0.03	0.01	0.01	0	0.18	0.02
ENSG00000071462	WBSCR22	7	1	Williams Beuren syndrome chromosome region 22 [Source:HGNC Symbol;Acc:16405]	protein_coding	7944	14182	11.01	0.03	8.91	0.07	6.23	0.21	8.01	0.21	8.89	0.07	6.86	0.1	0.43	0	0.29	0.01	0.45	0.11	0.32	0.01	0.23	0.04	2.06	0.06
ENSG00000071537	SEL1L	14	-1	sel-1 suppressor of lin-12-like (C. elegans) [Source:HGNC Symbol;Acc:10717]	protein_coding	9559	52734	13.15	0.03	15.3	0.42	13.68	0.3	13.97	0.07	16.29	0.54	11.78	1.36	0.15	0	0.08	0	0.92	0.09	0.3	0	0.19	0	2.45	0.33
ENSG00000071539	TRIP13	5	1	thyroid hormone receptor interactor 13 [Source:HGNC Symbol;Acc:12307]	protein_coding	3560	23141	26.53	0.18	26.58	0.91	19.17	0.11	23.53	0.03	26.79	0.24	15.93	0.52	0.5	0.07	0.28	0.02	0.77	0.09	0.53	0.05	0.31	0.01	3.1	0.14
ENSG00000071553	ATP6AP1	X	1	ATPase, H+ transporting, lysosomal accessory protein 1 [Source:HGNC Symbol;Acc:868]	protein_coding	4884	2993	46.81	0.41	46.8	2.36	21.88	0.18	27.74	0.8	34.37	2.04	20.45	2.87	1.18	0.1	0.63	0.09	0.72	0.08	0.72	0.12	0.33	0.09	3.24	0.37
ENSG00000071564	TCF3	19	-1	transcription factor 3 (E2A immunoglobulin enhancer binding factors E12/E47) [Source:HGNC Symbol;Acc:11633]	protein_coding	6061	37235	20.79	0.68	21.88	1	10.04	0.24	13.42	0.47	16.67	0.68	10.27	0.02	0.35	0.03	0.25	0.01	0.45	0.05	0.39	0.07	0.19	0	2.39	0.08
ENSG00000071575	TRIB2	2	1	tribbles homolog 2 (Drosophila) [Source:HGNC Symbol;Acc:30809]	protein_coding	4588	21255	3.6	0.19	3.58	0.08	2.44	0.21	2.73	0.08	3.35	0.3	1.74	0	0.02	0	0.02	0	0.07	0.02	0.04	0	0.01	0	0.32	0.01
ENSG00000071626	DAZAP1	19	1	DAZ associated protein 1 [Source:HGNC Symbol;Acc:2683]	protein_coding	9256	18868	30.01	0.03	27.16	0.97	16.45	0.93	20.77	0.75	21.08	0.21	23.44	0.86	3.5	0.35	2.7	0.07	3.06	0.49	2.6	0.27	1.13	0.18	17.44	1.16
ENSG00000071655	MBD3	19	-1	methyl-CpG binding domain protein 3 [Source:HGNC Symbol;Acc:6918]	protein_coding	4651	11547	66.51	0.56	54.2	2.96	39.79	0.34	51.29	2.57	59.33	1.82	45.11	1.57	8.75	0.63	7.01	0.02	7.75	0.64	8.21	0.91	7.92	0.33	29.84	2.06
ENSG00000071677	PRLH	2	1	prolactin releasing hormone [Source:HGNC Symbol;Acc:17945]	protein_coding	264	337	0	0	0	0	0	0	0	0	0	0	0	0	0	0	0	0	0	0	0	0	0	0	0	0
ENSG00000071794	HLTF	3	-1	helicase-like transcription factor [Source:HGNC Symbol;Acc:11099]	protein_coding	6024	50378	30.98	0.63	33.3	0.72	34.7	0.42	37.57	0.29	42	0.22	35.61	1.17	0.35	0	0.18	0.01	1.52	0.12	0.48	0.02	0.32	0.01	8.17	0.17
ENSG00000071859	FAM50A	X	1	family with sequence similarity 50, member A [Source:HGNC Symbol;Acc:18786]	protein_coding	2567	3952	54.01	2.21	47.86	0.18	28.21	0	37.82	3.42	32.27	1.04	54.13	1.46	2.49	0.23	1.93	0.23	2.31	0.38	2.88	0.12	1.05	0.28	15.85	0.48
ENSG00000071889	FAM3A	X	-1	family with sequence similarity 3, member A [Source:HGNC Symbol;Acc:13749]	protein_coding	6240	4969	13.38	0.17	12.28	0.53	7.22	0.53	9.41	0.78	10.24	0.65	9.48	0.14	0.85	0.06	0.63	0.06	0.66	0.1	0.61	0.05	0.38	0.09	3.01	0.14
ENSG00000071894	CPSF1	8	-1	cleavage and polyadenylation specific factor 1, 160kDa [Source:HGNC Symbol;Acc:2324]	protein_coding	6096	10187	39.89	1.64	40.83	1.97	20.83	1.02	28	1.99	24.28	0.09	52.41	0.06	0.59	0.03	0.46	0	0.8	0.11	0.92	0.09	0.3	0.03	8.39	0.28
ENSG00000071909	MYO3B	2	1	myosin IIIB [Source:HGNC Symbol;Acc:15576]	protein_coding	8203	468767	0.01	0	0	0	0	0	0	0	0	0	0.01	0.01	0	0	0	0	0	0	0	0	0	0	0	0
ENSG00000071967	CYBRD1	2	1	cytochrome b reductase 1 [Source:HGNC Symbol;Acc:20797]	protein_coding	5176	30703	2.29	0.11	1.98	0.05	1.88	0.46	1.67	0.09	2.21	0.18	1.78	0.08	0.12	0.01	0.07	0	0.26	0.03	0.09	0	0.09	0	0.94	0
ENSG00000071991	CDH19	18	-1	cadherin 19, type 2 [Source:HGNC Symbol;Acc:1758]	protein_coding	6864	96179	0	0	0	0	0	0	0	0	0	0	0	0	0	0	0	0	0	0	0	0	0	0	0	0
ENSG00000071994	PDCD2	6	-1	programmed cell death 2 [Source:HGNC Symbol;Acc:8762]	protein_coding	6476	2915	28.32	0.24	25.2	0.02	20.89	0.76	25.72	0.72	25.24	0.35	28	1.1	2.16	0	1.33	0.1	2.64	0.51	2.15	0.31	1.25	0.1	17.39	0.32
ENSG00000072041	SLC6A15	12	-1	solute carrier family 6 (neutral amino acid transporter), member 15 [Source:HGNC Symbol;Acc:13621]	protein_coding	8495	45394	21.29	0.27	24.33	0.55	20.97	0.16	23.98	0.22	27.18	0.64	20.33	0.9	0.58	0.01	0.32	0.02	2.1	0.11	0.67	0.03	0.41	0	9.63	0.41
ENSG00000072042	RDH11	14	-1	retinol dehydrogenase 11 (all-trans/9-cis/11-cis) [Source:HGNC Symbol;Acc:17964]	protein_coding	5518	13492	20.35	0.47	21.02	0.02	16.67	0.11	21.84	0.4	20.58	0.41	21.86	1.5	0.64	0.03	0.37	0.03	1.05	0.1	0.52	0.03	0.42	0.04	5.65	0.06
ENSG00000072062	PRKACA	19	-1	protein kinase, cAMP-dependent, catalytic, alpha [Source:HGNC Symbol;Acc:9380]	protein_coding	6162	20224	14.26	0.67	16.79	0.36	2.6	0.66	3.08	0.25	4.09	0.28	2.45	0.18	0.15	0.01	0.06	0	0.22	0.06	0.15	0.01	0.12	0.02	1.65	0.13
ENSG00000072071	LPHN1	19	-1	latrophilin 1 [Source:HGNC Symbol;Acc:20973]	protein_coding	6292	49934	10.8	0.91	12.27	0.59	6.22	1	6.84	0.39	8.64	0.28	9.55	0.48	0.36	0.06	0.27	0.01	0.39	0.06	0.29	0	0.18	0.01	1.93	0.25
ENSG00000072080	SPP2	2	1	secreted phosphoprotein 2, 24kDa [Source:HGNC Symbol;Acc:11256]	protein_coding	1265	25183	0	0	0	0	0	0	0	0	0	0	0	0	0	0	0	0	0	0	0	0	0	0	0	0
ENSG00000072110	ACTN1	14	-1	actinin, alpha 1 [Source:HGNC Symbol;Acc:163]	protein_coding	10626	94645	7.94	0.2	9.29	0	5.01	0.2	5.57	0.18	6.83	0.27	4.64	0.2	0.06	0.01	0.03	0	0.39	0.1	0.15	0	0.08	0	1.11	0.1
ENSG00000072121	ZFYVE26	14	-1	zinc finger, FYVE domain containing 26 [Source:HGNC Symbol;Acc:20761]	protein_coding	15706	73469	3.2	0.18	3.28	0.12	3.98	0.34	3.34	0.11	3.76	0.11	8.23	0.22	0.12	0	0.07	0	0.47	0.12	0.23	0.02	0.14	0	2.07	0.15
ENSG00000072134	EPN2	17	1	epsin 2 [Source:HGNC Symbol;Acc:18639]	protein_coding	9844	111232	5.28	0.17	5.04	0.21	3.5	0.36	3.36	0.17	3.82	0.1	6.76	0.04	0.14	0.01	0.06	0.01	0.66	0.16	0.2	0	0.12	0.01	2.56	0.34
ENSG00000072135	PTPN18	2	1	protein tyrosine phosphatase, non-receptor type 18 (brain-derived) [Source:HGNC Symbol;Acc:9649]	protein_coding	5774	13617	8.57	0.28	7.44	0.15	3.21	0.42	2.98	0.2	3.5	0.07	4.56	0.21	0.91	0.07	0.44	0.02	0.96	0.09	0.35	0.02	0.25	0.06	3.09	0.32
ENSG00000072163	LIMS2	2	-1	LIM and senescent cell antigen-like domains 2 [Source:HGNC Symbol;Acc:16084]	protein_coding	8754	34637	0.11	0.03	0.1	0.02	0.06	0.01	0.05	0	0.06	0.03	0.06	0.01	0.01	0	0.01	0	0.03	0	0.01	0	0	0	0.04	0.01
ENSG00000072182	ASIC4	2	1	acid-sensing (proton-gated) ion channel family member 4 [Source:HGNC Symbol;Acc:21263]	protein_coding	5250	19347	0.13	0.01	0.08	0.01	0.12	0.01	0.11	0.03	0.04	0.03	0.77	0.03	0.02	0	0.01	0	0.04	0	0.02	0	0.01	0	0.37	0.02
ENSG00000072195	SPEG	2	1	SPEG complex locus [Source:HGNC Symbol;Acc:16901]	protein_coding	17910	45484	1.22	0.07	1.09	0.06	0.5	0.16	0.51	0.06	0.4	0	1.15	0.17	0.06	0	0.05	0	0.1	0.03	0.09	0	0.04	0	0.35	0.04
ENSG00000072201	LNX1	4	-1	ligand of numb-protein X 1, E3 ubiquitin protein ligase [Source:HGNC Symbol;Acc:6657]	protein_coding	5725	236361	0.03	0	0.03	0	0.05	0	0.03	0.01	0.03	0	0.04	0.01	0	0	0	0	0	0	0	0	0	0	0.02	0
ENSG00000072210	ALDH3A2	17	1	aldehyde dehydrogenase 3 family, member A2 [Source:HGNC Symbol;Acc:403]	protein_coding	6457	22992	12.19	0.11	12.26	0.01	10.16	0.12	12.24	0.25	14.83	0.3	7.91	0.35	0.46	0.01	0.29	0.01	0.85	0.16	0.49	0.02	0.25	0	4.03	0.24
ENSG00000072274	TFRC	3	-1	transferrin receptor (p90, CD71) [Source:HGNC Symbol;Acc:11763]	protein_coding	7887	47100	20.68	0.27	22.71	0.45	20.84	0.12	23.21	0.11	26.05	0.6	25.07	1.47	0.15	0	0.09	0.02	0.63	0.09	0.36	0.02	0.23	0.03	3.37	0.08
ENSG00000072310	SREBF1	17	-1	sterol regulatory element binding transcription factor 1 [Source:HGNC Symbol;Acc:11289]	protein_coding	8039	18557	9.74	0.68	9.64	0.5	5.17	1.07	6.79	0.29	6.54	0.23	7.63	0.4	0.45	0.03	0.25	0	0.85	0.04	0.62	0.01	0.24	0.01	4.05	0.31
ENSG00000072315	TRPC5	X	-1	transient receptor potential cation channel, subfamily C, member 5 [Source:HGNC Symbol;Acc:12337]	protein_coding	5839	302613	0	0	0	0	0	0	0	0	0	0	0	0	0	0	0	0	0	0	0	0	0	0	0	0
ENSG00000072364	AFF4	5	-1	AF4/FMR2 family, member 4 [Source:HGNC Symbol;Acc:17869]	protein_coding	11297	76936	13.6	0.22	15.48	0.12	14.69	1.31	9.83	0.31	13.8	0.66	20.02	0.2	0.14	0	0.06	0	1.18	0.17	0.37	0	0.31	0.03	4.82	0.5
ENSG00000072401	UBE2D1	10	1	ubiquitin-conjugating enzyme E2D 1 [Source:HGNC Symbol;Acc:12474]	protein_coding	1864	32799	15.57	0.54	16.09	0.71	8.44	0.68	9.22	0.51	11.03	0.79	6.13	0.68	0.17	0	0.1	0	0.61	0.09	0.16	0	0.13	0.01	2.49	0.33
ENSG00000072415	MPP5	14	1	membrane protein, palmitoylated 5 (MAGUK p55 subfamily member 5) [Source:HGNC Symbol;Acc:18669]	protein_coding	8743	85952	5	0.04	5.59	0.2	5.11	0.08	4.81	0.04	5.37	0.02	4.27	0.14	0.08	0	0.03	0.01	0.48	0.04	0.12	0	0.1	0.02	1.76	0.17
ENSG00000072422	RHOBTB1	10	-1	Rho-related BTB domain containing 1 [Source:HGNC Symbol;Acc:18738]	protein_coding	4841	127149	4.73	0.07	5.38	0.08	4.71	0.17	5.21	0.04	6.18	0.15	3.1	0.13	0.03	0	0.02	0	0.2	0.03	0.06	0.01	0.03	0	0.44	0.04
ENSG00000072444	ASAH2C	10	-1	N-acylsphingosine amidohydrolase (non-lysosomal ceramidase) 2C [Source:HGNC Symbol;Acc:23457]	protein_coding	4329	51349	0.02	0	0.02	0.01	0.01	0.01	0.01	0	0.02	0.01	0.03	0	0	0	0	0	0	0	0	0	0	0	0.01	0
ENSG00000072501	SMC1A	X	-1	structural maintenance of chromosomes 1A [Source:HGNC Symbol;Acc:11111]	protein_coding	10682	37901	58.91	2.11	72.25	0.03	38.17	3.61	36.59	2.76	44.93	0.39	49.63	2.01	0.72	0.04	0.34	0.03	2.14	0.43	0.98	0.1	0.61	0.07	8.42	0.91
ENSG00000072506	HSD17B10	X	-1	hydroxysteroid (17-beta) dehydrogenase 10 [Source:HGNC Symbol;Acc:4800]	protein_coding	1115	1995	102.8	1.32	93.11	4.7	65.28	4.9	89.59	4.66	99.87	0.76	17.9	0.32	1.55	0.13	1.1	0.01	0.74	0.05	1.12	0.07	0.49	0.02	3.77	0.16
ENSG00000072518	MARK2	11	1	MAP/microtubule affinity-regulating kinase 2 [Source:HGNC Symbol;Acc:3332]	protein_coding	6160	65908	11.49	0.17	12.96	0.56	6.16	1.12	6.38	0.44	8.52	0	5.79	0.04	0.13	0.01	0.06	0.01	0.64	0.15	0.2	0.01	0.15	0.02	2.67	0.68
ENSG00000072571	HMMR	5	1	hyaluronan-mediated motility receptor (RHAMM) [Source:HGNC Symbol;Acc:5012]	protein_coding	3966	27790	24.02	0.55	26.88	0.69	21.57	0.93	27.84	0.28	26.15	0.51	7.55	0.13	0.21	0.02	0.12	0	0.38	0.01	0.25	0.01	0.17	0.01	1.17	0.03
ENSG00000072609	CHFR	12	-1	checkpoint with forkhead and ring finger domains, E3 ubiquitin protein ligase [Source:HGNC Symbol;Acc:20455]	protein_coding	8829	59984	4.71	0.1	3.93	0.17	3.17	0.29	3.56	0.07	3.61	0.11	5.2	0.23	0.16	0.02	0.09	0.01	0.26	0.07	0.18	0	0.11	0.01	1.34	0.08
ENSG00000072657	TRHDE	12	1	thyrotropin-releasing hormone degrading enzyme [Source:HGNC Symbol;Acc:30748]	protein_coding	6835	571516	0.3	0.01	0.34	0.03	0.4	0.03	0.35	0.01	0.45	0.04	0.22	0.08	0.01	0	0	0	0.03	0	0.01	0	0.01	0	0.04	0
ENSG00000072682	P4HA2	5	-1	prolyl 4-hydroxylase, alpha polypeptide II [Source:HGNC Symbol;Acc:8547]	protein_coding	8134	95322	2.88	0.15	3.17	0.04	2.54	0.05	3.26	0.28	3.63	0.03	1.8	0.15	0.03	0.01	0.02	0	0.07	0.02	0.05	0.01	0.03	0	0.23	0.04
ENSG00000072694	FCGR2B	1	1	Fc fragment of IgG, low affinity IIb, receptor (CD32) [Source:HGNC Symbol;Acc:3618]	protein_coding	6996	90341	0	0	0	0	0	0	0	0	0	0	0	0	0	0	0	0	0.02	0	0.02	0.01	0.01	0	0.01	0
ENSG00000072736	NFATC3	16	1	nuclear factor of activated T-cells, cytoplasmic, calcineurin-dependent 3 [Source:HGNC Symbol;Acc:7777]	protein_coding	8806	135685	8.92	0.28	10.1	0.12	9.51	0.98	8.61	0.22	11.62	0.05	9.16	0.6	0.07	0.01	0.03	0	0.61	0.12	0.15	0	0.13	0.01	3.47	0.45
ENSG00000072756	TRNT1	3	1	tRNA nucleotidyl transferase, CCA-adding, 1 [Source:HGNC Symbol;Acc:17341]	protein_coding	5518	18434	5.79	0.15	5.04	0.17	5.77	0.35	5.25	0.07	5.26	0.11	13.45	0.03	0.69	0.04	0.36	0.01	1.37	0.1	0.6	0.06	0.35	0.04	5.82	0.19
ENSG00000072778	ACADVL	17	1	acyl-CoA dehydrogenase, very long chain [Source:HGNC Symbol;Acc:92]	protein_coding	4865	3278	27.2	0.44	25.18	0.44	14.17	0.37	19.6	1.22	10.39	0.03	58.41	3.46	1.62	0.2	1.39	0.09	0.91	0.11	1.11	0.07	0.18	0.04	4.36	0.61
ENSG00000072786	STK10	5	-1	serine/threonine kinase 10 [Source:HGNC Symbol;Acc:11388]	protein_coding	9083	137208	4.17	0.2	4.16	0.09	3.06	0.25	3.58	0.31	4.32	0.28	2.57	0.18	0.04	0	0.02	0	0.15	0.04	0.07	0	0.05	0	0.48	0.04
ENSG00000072803	FBXW11	5	-1	F-box and WD repeat domain containing 11 [Source:HGNC Symbol;Acc:13607]	protein_coding	5577	139730	18.89	0.01	19.19	0.13	18.04	0.37	18.86	0.04	24.22	0.5	15.97	0.42	0.09	0.01	0.03	0	1.36	0.23	0.27	0.02	0.2	0.01	5.43	0.58
ENSG00000072818	ACAP1	17	1	ArfGAP with coiled-coil, ankyrin repeat and PH domains 1 [Source:HGNC Symbol;Acc:16467]	protein_coding	7421	7516	0.11	0.01	0.06	0.02	0.08	0	0.09	0.02	0.08	0.05	0.02	0.01	0.01	0	0.01	0.01	0.01	0.01	0.01	0	0.02	0.01	0.02	0.01
ENSG00000072832	CRMP1	4	-1	collapsin response mediator protein 1 [Source:HGNC Symbol;Acc:2365]	protein_coding	5823	139135	3.77	0.05	3.82	0.08	2.22	0.14	2.5	0.38	2.9	0.07	2.22	0.02	0.05	0.01	0.04	0	0.09	0.01	0.05	0.01	0.03	0	0.35	0.07
ENSG00000072840	EVC	4	1	Ellis van Creveld syndrome [Source:HGNC Symbol;Acc:3497]	protein_coding	7923	109901	4.69	0.73	5.95	0.18	4.32	0.6	3.56	0.19	4.01	0.24	5.83	0.42	0.34	0.05	0.26	0	0.64	0.15	0.32	0.02	0.22	0.01	1.36	0.19
ENSG00000072849	DERL2	17	-1	derlin 2 [Source:HGNC Symbol;Acc:17943]	protein_coding	6386	9168	9	0.23	7.71	0.16	6.9	0.19	7.9	0.34	8.64	0.15	9.24	0.42	0.58	0.04	0.28	0.06	0.78	0.03	0.55	0.01	0.45	0	5.12	0.05
ENSG00000072858	SIDT1	3	1	SID1 transmembrane family, member 1 [Source:HGNC Symbol;Acc:25967]	protein_coding	8072	89184	0.06	0.01	0.1	0.03	0.1	0.02	0.07	0.01	0.1	0	0.07	0.02	0.01	0	0.01	0	0.03	0.01	0.01	0	0.01	0	0.04	0.01
ENSG00000072864	NDE1	16	1	nudE nuclear distribution E homolog 1 (A. nidulans) [Source:HGNC Symbol;Acc:17619]	protein_coding	8035	75037	5.15	0.23	5.91	0.11	4.07	0.08	4.63	0.22	5.74	0.03	3.64	0.07	0.31	0	0.25	0	0.55	0.04	0.41	0.01	0.4	0	1.44	0.11
ENSG00000072952	MRVI1	11	-1	murine retrovirus integration site 1 homolog [Source:HGNC Symbol;Acc:7237]	protein_coding	7627	113246	0	0.01	0	0	0	0	0.01	0	0.01	0.01	0.01	0.02	0	0	0	0	0	0	0	0	0	0	0	0
ENSG00000072954	TMEM38A	19	1	transmembrane protein 38A [Source:HGNC Symbol;Acc:28462]	protein_coding	3005	25893	2.33	0.02	2.15	0.13	1.79	0.13	2.16	0.1	2.66	0.1	1.77	0.27	0.14	0.04	0.08	0.01	0.26	0.01	0.18	0.01	0.14	0.01	1.2	0.03
ENSG00000072958	AP1M1	19	1	adaptor-related protein complex 1, mu 1 subunit [Source:HGNC Symbol;Acc:13667]	protein_coding	3813	33945	24.47	0.03	24.62	0.73	13.77	0.23	17.15	0.44	22.05	0.25	11.56	0.39	0.28	0	0.13	0	0.81	0.21	0.46	0.03	0.23	0.03	3.73	0.34
ENSG00000073008	PVR	19	1	poliovirus receptor [Source:HGNC Symbol;Acc:9705]	protein_coding	6098	16227	16.85	0.52	18.02	0.1	14.31	0.88	16.01	0.57	18.21	0.04	32.04	1.03	1.19	0.09	0.88	0.03	1.51	0.26	1.12	0.14	0.87	0.08	7.16	0.16
ENSG00000073009	IKBKG	X	1	inhibitor of kappa light polypeptide gene enhancer in B-cells, kinase gamma [Source:HGNC Symbol;Acc:5961]	protein_coding	7462	19893	0.81	0.14	0.87	0.02	0.5	0.01	0.62	0.01	0.66	0.02	0.91	0.02	0.15	0.01	0.11	0.01	0.27	0.01	0.26	0.05	0.15	0	1.14	0.02
ENSG00000073050	XRCC1	19	-1	X-ray repair complementing defective repair in Chinese hamster cells 1 [Source:HGNC Symbol;Acc:12828]	protein_coding	3459	33959	19.15	0.62	18.9	0.15	11.96	0.18	15.38	1.5	17.38	0.08	16.09	0.04	0.15	0.01	0.09	0.01	0.52	0.07	0.34	0.02	0.23	0	3.38	0.23
ENSG00000073060	SCARB1	12	-1	scavenger receptor class B, member 1 [Source:HGNC Symbol;Acc:1664]	protein_coding	8041	97551	12.16	0.6	11.79	0.53	6.37	0.66	6.53	0.52	8.07	0.18	9.37	0.53	0.26	0.01	0.14	0.02	0.37	0.07	0.22	0	0.15	0.02	1.25	0.09
ENSG00000073067	CYP2W1	7	1	cytochrome P450, family 2, subfamily W, polypeptide 1 [Source:HGNC Symbol;Acc:20243]	protein_coding	2773	3662	0.04	0.02	0.06	0	0.04	0.01	0.02	0.01	0.01	0.01	0.01	0.01	0.01	0	0.02	0	0.02	0	0.02	0.01	0	0.01	0.02	0.01
ENSG00000073111	MCM2	3	1	minichromosome maintenance complex component 2 [Source:HGNC Symbol;Acc:6944]	protein_coding	4899	19296	80.29	3.55	89.15	3.61	75.16	1.09	102.3	3.77	122.99	2.42	39.67	0.05	0.82	0.07	0.5	0.01	1.67	0.1	1.21	0.07	0.62	0.05	5.66	0.34
ENSG00000073146	MOV10L1	22	1	Mov10l1, Moloney leukemia virus 10-like 1, homolog (mouse) [Source:HGNC Symbol;Acc:7201]	protein_coding	6872	64912	0.02	0.01	0.01	0.01	0.02	0	0.01	0	0.01	0	0.03	0	0	0	0	0	0.01	0	0	0	0	0	0.01	0
ENSG00000073150	PANX2	22	1	pannexin 2 [Source:HGNC Symbol;Acc:8600]	protein_coding	3102	6459	2.03	0.15	2.36	0.2	0.56	0.04	0.63	0.18	0.6	0.02	0.31	0.14	0.13	0.01	0.1	0	0.11	0.01	0.11	0.01	0.06	0.03	0.24	0.06
ENSG00000073169	RP3-402G11.5	22	1	selenoprotein O [Source:RefSeq peptide;Acc:NP_113642]	protein_coding	2363	14267	15.08	0.55	10.72	0.53	7.87	0.96	8.91	0.05	8.1	0.18	16.28	0.08	3.31	0.1	2.43	0.07	2.12	0.1	1.91	0.04	1.09	0.07	10.67	0.16
ENSG00000073282	TP63	3	1	tumor protein p63 [Source:HGNC Symbol;Acc:15979]	protein_coding	7454	258394	0	0	0	0.01	0.01	0	0	0	0	0	0.01	0	0	0	0	0	0	0	0	0	0	0	0	0
ENSG00000073331	ALPK1	4	1	alpha-kinase 1 [Source:HGNC Symbol;Acc:20917]	protein_coding	12325	144765	1.07	0.06	0.97	0.06	1.25	0.15	0.95	0.03	1.04	0.03	2.08	0.21	0.1	0.01	0.08	0	0.3	0.03	0.11	0	0.08	0	0.68	0.08
ENSG00000073350	LLGL2	17	1	lethal giant larvae homolog 2 (Drosophila) [Source:HGNC Symbol;Acc:6629]	protein_coding	7909	42192	2.88	0.23	2.69	0.01	1.94	0.19	2.43	0.19	2.58	0.11	3.19	0.01	0.21	0.01	0.17	0.01	0.2	0.02	0.2	0.03	0.11	0	0.94	0.04
ENSG00000073417	PDE8A	15	1	phosphodiesterase 8A [Source:HGNC Symbol;Acc:8793]	protein_coding	7886	150796	6.46	0.47	4.92	0.02	6.01	0.42	4.38	0	4.81	0.11	13.65	0.23	0.23	0.02	0.08	0	1.3	0.3	0.31	0.01	0.19	0.02	5.05	0.5
ENSG00000073464	CLCN4	X	1	chloride channel, voltage-sensitive 4 [Source:HGNC Symbol;Acc:2022]	protein_coding	6750	73915	0.26	0.04	0.29	0.02	0.27	0.03	0.32	0.05	0.37	0.08	0.14	0.03	0	0	0	0	0.01	0	0	0	0	0	0.04	0.01
ENSG00000073536	NLE1	17	-1	notchless homolog 1 (Drosophila) [Source:HGNC Symbol;Acc:19889]	protein_coding	5463	8088	9.19	0.83	9.26	0.6	7.18	0.11	8.42	0.77	9.54	0.55	12.88	1.12	0.33	0.03	0.19	0	1.05	0.12	1.01	0.15	0.25	0.04	4.91	0.23
ENSG00000073578	SDHA	5	1	succinate dehydrogenase complex, subunit A, flavoprotein (Fp) [Source:HGNC Symbol;Acc:10680]	protein_coding	8550	29895	17.42	0.37	18.91	0.13	13.21	0.23	15.36	0.86	17.59	0.29	15.17	0.55	0.33	0.01	0.19	0.01	1.24	0.11	0.71	0.06	0.37	0.02	5.26	0.3
ENSG00000073584	SMARCE1	17	-1	SWI/SNF related, matrix associated, actin dependent regulator of chromatin, subfamily e, member 1 [Source:HGNC Symbol;Acc:11109]	protein_coding	11023	12510	10.86	0.23	10.96	0.47	7.59	0.05	8.47	0.24	8.82	0.16	10.69	0.04	0.59	0.05	0.35	0.06	1.26	0.07	0.63	0	0.42	0	7.88	0.32
ENSG00000073598	FNDC8	17	1	fibronectin type III domain containing 8 [Source:HGNC Symbol;Acc:25286]	protein_coding	1388	7763	0.1	0.03	0.26	0.1	0.13	0.06	0.14	0.11	0.08	0.02	0.02	0.03	0.04	0.02	0.03	0	0.02	0.01	0.02	0	0.02	0.01	0.01	0
ENSG00000073605	GSDMB	17	-1	gasdermin B [Source:HGNC Symbol;Acc:23690]	protein_coding	6797	9660	1.56	0.03	1.05	0.05	0.92	0.21	0.7	0.06	0.5	0.03	7.54	0.17	0.18	0.03	0.09	0.01	0.22	0.04	0.16	0.02	0.1	0.02	1.99	0.15
ENSG00000073614	KDM5A	12	-1	lysine (K)-specific demethylase 5A [Source:HGNC Symbol;Acc:9886]	protein_coding	12091	97205	7.82	0.01	9.24	0.04	14.17	0.94	11.57	0.45	13.6	0.08	17.16	0.47	0.1	0	0.06	0	0.89	0.12	0.34	0.01	0.18	0.01	3.43	0.48
ENSG00000073670	ADAM11	17	1	ADAM metallopeptidase domain 11 [Source:HGNC Symbol;Acc:189]	protein_coding	4770	18019	7.34	0.16	7.24	0.37	3.59	0.01	5.07	0.22	4.43	0.21	19.12	0.67	0.34	0.08	0.32	0.03	0.4	0.1	0.49	0	0.24	0.01	3.69	0.03
ENSG00000073711	PPP2R3A	3	1	protein phosphatase 2, regulatory subunit B'', alpha [Source:HGNC Symbol;Acc:9307]	protein_coding	7839	174364	1.37	0.08	1.77	0.09	1.94	0.19	1.5	0.04	1.95	0.12	2.03	0.35	0.04	0	0.03	0.01	0.19	0.04	0.07	0	0.04	0	0.48	0.05
ENSG00000073712	FERMT2	14	-1	fermitin family member 2 [Source:HGNC Symbol;Acc:15767]	protein_coding	8510	86640	9.49	0.06	9.94	0.14	7.72	0.22	8.9	0.1	9.91	0.02	5.68	0.08	0.09	0	0.05	0	0.57	0.09	0.15	0	0.1	0.01	2.2	0.21
ENSG00000073734	ABCB11	2	-1	ATP-binding cassette, sub-family B (MDR/TAP), member 11 [Source:HGNC Symbol;Acc:42]	protein_coding	5151	103207	0	0	0	0	0	0	0	0	0.01	0	0	0	0	0	0	0	0	0	0	0	0	0	0	0
ENSG00000073737	DHRS9	2	1	dehydrogenase/reductase (SDR family) member 9 [Source:HGNC Symbol;Acc:16888]	protein_coding	3751	27617	0.02	0.01	0.01	0.01	0.01	0.01	0	0	0.01	0	0.03	0.01	0	0	0	0	0	0	0	0	0	0	0.01	0
ENSG00000073754	CD5L	1	-1	CD5 molecule-like [Source:HGNC Symbol;Acc:1690]	protein_coding	2456	64880	0	0	0	0	0	0	0	0	0	0	0	0	0	0	0	0	0	0	0	0	0	0	0	0
ENSG00000073756	PTGS2	1	-1	prostaglandin-endoperoxide synthase 2 (prostaglandin G/H synthase and cyclooxygenase) [Source:HGNC Symbol;Acc:9605]	protein_coding	5269	3360	1.72	0.16	1.56	0.2	1.23	0.16	1.18	0.1	1.11	0.08	0.65	0.1	0.16	0.03	0.13	0.03	0.33	0	0.26	0.01	0.09	0.07	0.47	0.11
ENSG00000073792	IGF2BP2	3	-1	insulin-like growth factor 2 mRNA binding protein 2 [Source:HGNC Symbol;Acc:28867]	protein_coding	4735	176564	10.08	0.17	11.93	0.18	6.74	0.69	6.63	0.06	7.98	0.33	12.28	0.79	0.08	0.02	0.04	0	1.03	0.2	0.21	0.02	0.13	0.01	3.76	0.61
ENSG00000073803	MAP3K13	3	1	mitogen-activated protein kinase kinase kinase 13 [Source:HGNC Symbol;Acc:6852]	protein_coding	12623	193517	2.08	0.11	2.17	0.06	1.51	0.15	1.69	0.06	1.9	0.13	1.41	0.07	0.75	0.04	0.7	0	0.46	0.01	0.47	0.03	0.46	0	0.8	0.12
ENSG00000073849	ST6GAL1	3	1	ST6 beta-galactosamide alpha-2,6-sialyltranferase 1 [Source:HGNC Symbol;Acc:10860]	protein_coding	9151	138895	1.42	0.08	1.61	0.03	1.1	0.13	1.2	0.08	1.51	0	1.51	0.11	0.03	0	0.01	0	0.18	0.05	0.06	0	0.03	0	0.89	0.11
ENSG00000073861	TBX21	17	1	T-box 21 [Source:HGNC Symbol;Acc:11599]	protein_coding	2614	10257	0.07	0.02	0.05	0.02	0.06	0.01	0.03	0	0.08	0.03	0.04	0.02	0	0	0	0	0	0.01	0.01	0	0	0	0.01	0.01
ENSG00000073910	FRY	13	1	furry homolog (Drosophila) [Source:HGNC Symbol;Acc:20367]	protein_coding	11332	253962	0.35	0.01	0.46	0.01	0.7	0.05	0.42	0.04	0.51	0.05	0.77	0.1	0.01	0	0	0	0.07	0.01	0.02	0	0.01	0	0.14	0.01
ENSG00000073921	PICALM	11	-1	phosphatidylinositol binding clathrin assembly protein [Source:HGNC Symbol;Acc:15514]	protein_coding	5838	106335	21.09	0.28	23.09	0.97	16.46	0.13	17.02	0.52	21.01	0.03	18.61	0.06	0.17	0	0.07	0	1.48	0.24	0.33	0.01	0.26	0.01	6.98	0.55
ENSG00000073969	NSF	17	1	N-ethylmaleimide-sensitive factor [Source:HGNC Symbol;Acc:8016]	protein_coding	5009	161763	14.93	0.35	15.43	0.38	10.01	0.41	12.25	0.92	14.67	0.51	5.35	0.06	0.06	0	0.02	0	0.27	0.05	0.06	0	0.05	0.01	0.85	0.07
ENSG00000074047	GLI2	2	1	GLI family zinc finger 2 [Source:HGNC Symbol;Acc:4318]	protein_coding	7341	249675	3.36	0.11	3.47	0.03	1.69	0.27	1.45	0.33	1.78	0.07	1.85	0.04	0.05	0.01	0.02	0	0.48	0.1	0.18	0	0.06	0	0.96	0.18
ENSG00000074054	CLASP1	2	-1	cytoplasmic linker associated protein 1 [Source:HGNC Symbol;Acc:17088]	protein_coding	11100	300659	7.09	0.24	7.64	0.08	7.92	0.56	6.55	0.34	8.12	0.03	14.62	0.55	0.04	0	0.02	0	0.71	0.12	0.18	0	0.11	0	2.31	0.4
ENSG00000074181	NOTCH3	19	-1	notch 3 [Source:HGNC Symbol;Acc:7883]	protein_coding	8799	32518	5	0.59	6.31	0.32	2.75	0.51	2.99	0.2	4.15	0.25	2.29	0.12	0.06	0	0.03	0	0.1	0.03	0.09	0.01	0.07	0.01	0.47	0.01
ENSG00000074201	CLNS1A	11	-1	chloride channel, nucleotide-sensitive, 1A [Source:HGNC Symbol;Acc:2080]	protein_coding	4592	118264	35.81	0.59	34.13	0.43	28.76	0.28	35.14	1.13	37.74	0.19	26.21	1.7	0.26	0	0.12	0	0.69	0.09	0.3	0	0.27	0.03	3.85	0.27
ENSG00000074211	PPP2R2C	4	-1	protein phosphatase 2, regulatory subunit B, gamma [Source:HGNC Symbol;Acc:9306]	protein_coding	9198	233809	1.95	0.08	2.2	0.09	0.92	0.11	0.71	0.01	0.89	0.05	0.71	0.05	0.01	0	0.01	0	0.12	0.03	0.05	0	0.02	0	0.48	0.08
ENSG00000074219	TEAD2	19	-1	TEA domain family member 2 [Source:HGNC Symbol;Acc:11715]	protein_coding	2980	18869	10.59	0.07	10.31	0.34	6.07	0.69	7.6	0.82	8.56	0	5.25	0.21	0.1	0.02	0.06	0	0.15	0.05	0.11	0.01	0.07	0.01	0.85	0.16
ENSG00000074266	EED	11	1	embryonic ectoderm development [Source:HGNC Symbol;Acc:3188]	protein_coding	6942	27245	6.39	0.51	5.58	0.24	5.64	0.14	5.03	0.29	5.06	0.25	16.06	0.07	0.29	0	0.14	0	1.56	0.18	0.51	0.01	0.32	0.04	6.62	0.41
ENSG00000074276	CDHR2	5	1	cadherin-related family member 2 [Source:HGNC Symbol;Acc:18231]	protein_coding	5348	48083	0.13	0.02	0.11	0.02	0.09	0.01	0.14	0.04	0.12	0.02	0.24	0.06	0.04	0.01	0.03	0	0.07	0	0.05	0	0.05	0	0.25	0.01
ENSG00000074317	SNCB	5	-1	synuclein, beta [Source:HGNC Symbol;Acc:11140]	protein_coding	1979	8463	3.4	0.17	3.6	0.03	1.17	0.23	1.7	0.22	1.98	0.11	0.31	0.01	0.02	0	0.01	0.01	0.07	0.02	0.07	0.02	0.02	0.01	0.14	0.03
ENSG00000074319	TSG101	11	-1	tumor susceptibility gene 101 [Source:HGNC Symbol;Acc:15971]	protein_coding	3916	54967	15.06	0.4	14.9	0.14	9.92	0.01	11.21	0.29	12.94	0.14	7.97	0.18	0.44	0.04	0.42	0.02	0.84	0.13	0.48	0.02	0.45	0.02	3.65	0.21
ENSG00000074356	C17orf85	17	-1	chromosome 17 open reading frame 85 [Source:HGNC Symbol;Acc:24612]	protein_coding	5718	29355	14.58	0.26	16.02	0.15	13.02	0.71	13.35	0.15	14.48	0.8	17.64	0.19	0.39	0	0.23	0.02	0.81	0.08	0.46	0.01	0.34	0	3.62	0.21
ENSG00000074370	ATP2A3	17	-1	ATPase, Ca++ transporting, ubiquitous [Source:HGNC Symbol;Acc:813]	protein_coding	6866	33681	0.49	0.02	0.59	0.1	0.28	0.02	0.31	0.02	0.45	0.05	0.21	0.12	0.01	0	0.01	0	0.01	0.01	0.01	0.01	0.01	0	0.03	0.02
ENSG00000074410	CA12	15	-1	carbonic anhydrase XII [Source:HGNC Symbol;Acc:1371]	protein_coding	7313	53459	0.85	0.06	0.93	0.02	0.57	0.05	0.74	0.02	0.9	0.12	0.25	0.01	0.02	0	0.01	0	0.07	0.02	0.03	0.01	0.01	0	0.1	0.02
ENSG00000074416	MGLL	3	-1	monoglyceride lipase [Source:HGNC Symbol;Acc:17038]	protein_coding	10056	124074	0.32	0.02	0.4	0.02	0.19	0.01	0.26	0.04	0.38	0.01	0.16	0.04	0	0	0	0	0.02	0	0.01	0	0	0	0.1	0.02
ENSG00000074527	NTN4	12	-1	netrin 4 [Source:HGNC Symbol;Acc:13658]	protein_coding	4166	129169	0.71	0.1	0.74	0.02	0.63	0.04	0.74	0.01	0.83	0.02	0.54	0.06	0.01	0	0.01	0	0.04	0.01	0.01	0	0.01	0	0.1	0
ENSG00000074582	BCS1L	2	1	BC1 (ubiquinol-cytochrome c reductase) synthesis-like [Source:HGNC Symbol;Acc:1020]	protein_coding	3379	1294	24.32	0.9	21.41	0.14	14.66	0.39	18	0.96	18.16	0.26	12.36	0.93	2.95	0.25	2.23	0.1	1.57	0.17	1.6	0.09	1.1	0.01	4.08	0.44
ENSG00000074590	NUAK1	12	-1	NUAK family, SNF1-like kinase, 1 [Source:HGNC Symbol;Acc:14311]	protein_coding	7008	69680	3.66	0.15	4.08	0.17	3.17	0.32	3.43	0.27	4.4	0.12	2.69	0.14	0.03	0.01	0.01	0	0.39	0.06	0.13	0	0.04	0.01	1.47	0.17
ENSG00000074603	DPP8	15	-1	dipeptidyl-peptidase 8 [Source:HGNC Symbol;Acc:16490]	protein_coding	10211	65009	5.88	0.18	6.01	0.07	6.04	0.21	5.49	0.04	6.34	0.13	12.92	0.19	0.12	0.02	0.06	0	0.63	0.08	0.3	0	0.22	0	3.79	0.03
ENSG00000074621	SLC24A1	15	1	solute carrier family 24 (sodium/potassium/calcium exchanger), member 1 [Source:HGNC Symbol;Acc:10975]	protein_coding	9084	40533	2.67	0.19	3.16	0.3	2.25	0.01	2.3	0.13	2.69	0.09	2.06	0.28	0.11	0.01	0.07	0	0.26	0.03	0.13	0	0.08	0.01	0.5	0.04
ENSG00000074657	ZNF532	18	1	zinc finger protein 532 [Source:HGNC Symbol;Acc:30940]	protein_coding	11951	111909	1.95	0.15	2.27	0.18	1.49	0.12	1.25	0.04	1.68	0.03	2.11	0.07	0.03	0	0.01	0	0.14	0.04	0.05	0	0.03	0	0.4	0.04
ENSG00000074660	SCARF1	17	-1	scavenger receptor class F, member 1 [Source:HGNC Symbol;Acc:16820]	protein_coding	4957	6923	0.1	0.01	0.05	0.03	0.04	0.01	0.05	0.01	0.05	0.01	0.11	0.01	0.02	0	0	0	0.01	0.02	0.01	0	0.01	0	0.08	0.01
ENSG00000074695	LMAN1	18	-1	lectin, mannose-binding, 1 [Source:HGNC Symbol;Acc:6631]	protein_coding	6767	25360	35.78	1.03	40.74	0.96	34.63	0.3	37.99	0.22	45.59	2.42	26.7	3.43	0.64	0.01	0.34	0.02	1.9	0.13	0.62	0.01	0.38	0.04	5.37	0.31
ENSG00000074696	PTPLAD1	15	1	protein tyrosine phosphatase-like A domain containing 1 [Source:HGNC Symbol;Acc:24175]	protein_coding	7094	40821	39.26	0.91	42.56	0.54	33.53	0.24	43.85	0.29	49.94	0.29	24.61	1.36	0.59	0.04	0.29	0.02	1.9	0.25	0.77	0	0.57	0.04	7.75	0.6
ENSG00000074706	IPCEF1	6	-1	interaction protein for cytohesin exchange factors 1 [Source:HGNC Symbol;Acc:21204]	protein_coding	8474	193807	0.08	0.04	0.08	0.01	0.1	0.03	0.06	0.03	0.06	0.02	0.05	0.02	0	0	0	0	0.01	0	0	0	0	0	0.05	0.01
ENSG00000074755	ZZEF1	17	-1	zinc finger, ZZ-type with EF-hand domain 1 [Source:HGNC Symbol;Acc:29027]	protein_coding	15880	122643	5.61	0.3	5.97	0.33	6.66	0.87	5.2	0.37	6.97	0.1	11.56	0.77	0.09	0.01	0.04	0	0.46	0.07	0.21	0.02	0.14	0	2.12	0.29
ENSG00000074771	NOX3	6	-1	NADPH oxidase 3 [Source:HGNC Symbol;Acc:7890]	protein_coding	2042	58479	0	0	0	0	0	0	0	0	0	0	0	0	0	0	0	0	0	0	0	0	0	0	0	0
ENSG00000074800	ENO1	1	-1	enolase 1, (alpha) [Source:HGNC Symbol;Acc:3350]	protein_coding	4097	14137	444.12	7.88	428.18	5.93	331.26	16.62	423.83	28.62	518.6	11.9	114.84	0.01	2.59	0.02	1.57	0.05	5.31	0.29	4.08	0.23	2.34	0.1	17.17	1.22
ENSG00000074803	SLC12A1	15	1	solute carrier family 12 (sodium/potassium/chloride transporters), member 1 [Source:HGNC Symbol;Acc:10910]	protein_coding	12476	99911	0.01	0	0.01	0.01	0	0	0.01	0	0	0	0	0.01	0	0	0	0	0	0	0	0	0	0	0	0
ENSG00000074842	C19orf10	19	-1	chromosome 19 open reading frame 10 [Source:HGNC Symbol;Acc:16948]	protein_coding	1678	27313	42.45	3.92	41.24	3.58	20.06	0.41	27.14	1.24	27.29	0.59	8.37	0.06	0.23	0.01	0.17	0	0.42	0.01	0.36	0.06	0.26	0.01	1.75	0.14
ENSG00000074855	ANO8	19	-1	anoctamin 8 [Source:HGNC Symbol;Acc:29329]	protein_coding	4979	6612	4.13	0.05	4.19	0.33	1.58	0.42	2.02	0.13	1.7	0.23	4.12	0.23	1.4	0.03	1.22	0.06	0.57	0.16	0.75	0.14	0.59	0.15	1.82	0.07
ENSG00000074935	TUBE1	6	-1	tubulin, epsilon 1 [Source:HGNC Symbol;Acc:20775]	protein_coding	2402	14323	24.48	1.66	19.95	1.54	17.76	0.04	17.57	0.64	14.42	0.45	30.74	0.58	2.47	0.1	1.47	0.19	2.83	0.1	1.41	0.04	0.62	0.09	13.83	0.09
ENSG00000074964	ARHGEF10L	1	1	Rho guanine nucleotide exchange factor (GEF) 10-like [Source:HGNC Symbol;Acc:25540]	protein_coding	7847	150161	1.18	0.03	1.18	0.07	0.97	0.02	1.16	0.12	1.4	0.05	1.06	0.01	0.02	0	0.01	0	0.1	0.02	0.05	0.01	0.02	0	0.27	0.03
ENSG00000074966	TXK	4	-1	TXK tyrosine kinase [Source:HGNC Symbol;Acc:12434]	protein_coding	3472	64378	0.09	0	0.04	0	0.12	0.06	0.04	0	0.02	0.01	0.35	0.09	0.01	0	0	0	0.04	0.01	0.01	0	0.01	0	0.3	0.05
ENSG00000075035	WSCD2	12	1	WSC domain containing 2 [Source:HGNC Symbol;Acc:29117]	protein_coding	6557	114494	0.03	0.01	0.01	0	0.02	0.02	0.01	0.01	0.01	0	0.01	0.01	0	0	0	0	0	0	0	0	0	0	0.01	0
ENSG00000075043	KCNQ2	20	-1	potassium voltage-gated channel, KQT-like subfamily, member 2 [Source:HGNC Symbol;Acc:6296]	protein_coding	4494	61938	4.24	0.07	3.76	0.62	2.74	0.1	3.43	0.09	4.05	0.1	0.93	0.17	0.14	0.02	0.08	0.01	0.11	0.02	0.1	0	0.04	0	0.45	0.06
ENSG00000075073	TACR2	10	-1	tachykinin receptor 2 [Source:HGNC Symbol;Acc:11527]	protein_coding	2871	10090	0.02	0.01	0.01	0.01	0.04	0	0.01	0.01	0	0.01	0	0	0.01	0.01	0.01	0	0.01	0	0.01	0	0.02	0	0.01	0.01
ENSG00000075089	ACTR6	12	1	ARP6 actin-related protein 6 homolog (yeast) [Source:HGNC Symbol;Acc:24025]	protein_coding	3813	38917	11.06	0.18	10.1	0.46	7.93	0.13	9.6	0.1	10.04	0.54	8.02	0.2	0.21	0.02	0.1	0.01	0.56	0.03	0.29	0.02	0.15	0.01	3.21	0.06
ENSG00000075131	TIPIN	15	-1	TIMELESS interacting protein [Source:HGNC Symbol;Acc:30750]	protein_coding	2755	47777	19.74	1.29	19.59	0.5	16.15	0.03	20.05	0.3	21.02	1.05	12.75	0.33	0.15	0.01	0.08	0.01	0.56	0.07	0.3	0	0.26	0.03	2.01	0.03
ENSG00000075142	SRI	7	-1	sorcin [Source:HGNC Symbol;Acc:11292]	protein_coding	4237	17630	18.08	0.62	17.69	0.04	14.48	0.15	18.74	0.77	19.35	0.26	10.12	0.37	0.54	0.07	0.33	0	0.82	0.1	0.52	0.02	0.37	0.01	3.33	0.08
ENSG00000075151	EIF4G3	1	-1	eukaryotic translation initiation factor 4 gamma, 3 [Source:HGNC Symbol;Acc:3298]	protein_coding	8429	361932	29.16	0.29	32.4	0.57	21.42	1.75	15.98	0.5	19.82	0.05	30.69	1.99	0.19	0	0.09	0	2.17	0.42	0.43	0	0.39	0.04	7.93	1.09
ENSG00000075188	NUP37	12	-1	nucleoporin 37kDa [Source:HGNC Symbol;Acc:29929]	protein_coding	2406	43519	16.89	0.44	15.84	0.17	13.76	1.17	16.94	1.19	16.08	1.34	8.27	0.79	0.1	0	0.06	0.01	0.51	0.05	0.21	0.01	0.13	0.02	1.69	0.07
ENSG00000075213	SEMA3A	7	-1	sema domain, immunoglobulin domain (Ig), short basic domain, secreted, (semaphorin) 3A [Source:HGNC Symbol;Acc:10723]	protein_coding	6805	527553	0.74	0.06	0.75	0.03	1.02	0.01	0.9	0.05	0.99	0.08	0.29	0.03	0	0	0	0	0.04	0.01	0.01	0	0	0	0.03	0.01
ENSG00000075218	GTSE1	22	1	G-2 and S-phase expressed 1 [Source:HGNC Symbol;Acc:13698]	protein_coding	4242	29818	20.29	0.25	20.94	0.6	10.12	1	11.53	0.55	13.96	0.39	15.34	0.9	0.79	0.1	0.47	0.02	0.86	0.11	0.56	0.02	0.38	0.05	4.32	0.05
ENSG00000075223	SEMA3C	7	-1	sema domain, immunoglobulin domain (Ig), short basic domain, secreted, (semaphorin) 3C [Source:HGNC Symbol;Acc:10725]	protein_coding	6268	173529	4.32	0.11	4.68	0.07	4.5	0.14	4.58	0.35	5.06	0.03	4.54	0.17	0.04	0	0.02	0	0.38	0.03	0.07	0	0.04	0	0.84	0.04
ENSG00000075234	TTC38	22	1	tetratricopeptide repeat domain 38 [Source:HGNC Symbol;Acc:26082]	protein_coding	3578	22453	10.34	0.73	9.83	0.23	7.52	0.7	8.93	0.17	9.74	0.01	8.68	0.45	0.52	0.05	0.33	0.03	0.8	0.05	0.65	0.06	0.34	0	3	0.08
ENSG00000075239	ACAT1	11	1	acetyl-CoA acetyltransferase 1 [Source:HGNC Symbol;Acc:93]	protein_coding	5584	20662	24.6	0.15	24.81	0.52	18.89	0.39	23.64	0.48	24.94	0.72	10.22	0.15	0.26	0.02	0.11	0.01	0.57	0.08	0.29	0.01	0.26	0	3.18	0.18
ENSG00000075240	GRAMD4	22	1	GRAM domain containing 4 [Source:HGNC Symbol;Acc:29113]	protein_coding	4886	98873	7.88	0.45	8.02	0.29	6.19	0.06	8.28	0.72	9.41	0.51	6.97	0.05	0.07	0	0.04	0	0.16	0.04	0.13	0	0.04	0.01	0.77	0.1
ENSG00000075275	CELSR1	22	-1	cadherin, EGF LAG seven-pass G-type receptor 1 (flamingo homolog, Drosophila) [Source:HGNC Symbol;Acc:1850]	protein_coding	12817	163483	4.99	0.49	5.35	0.2	3.77	0.56	3.53	0.25	4.75	0.03	5.08	0.07	0.06	0.01	0.03	0	0.15	0.04	0.09	0	0.06	0	0.63	0.12
ENSG00000075290	WNT8B	10	1	wingless-type MMTV integration site family, member 8B [Source:HGNC Symbol;Acc:12789]	protein_coding	2112	18587	0.51	0.05	0.61	0.07	0.33	0.01	0.42	0.06	0.37	0.07	0.19	0.08	0.01	0.01	0	0	0.01	0	0	0	0	0	0.01	0.01
ENSG00000075292	ZNF638	2	1	zinc finger protein 638 [Source:HGNC Symbol;Acc:17894]	protein_coding	14117	144353	15.18	0.72	14.47	0.74	22.83	1.1	17.01	0.21	16.43	0.42	58.24	3.32	0.46	0.03	0.15	0.02	2.62	0.31	0.63	0	0.41	0.04	12.3	1.01
ENSG00000075303	SLC25A40	7	-1	solute carrier family 25, member 40 [Source:HGNC Symbol;Acc:29680]	protein_coding	5081	37697	7.92	0.19	7.64	0.03	5.18	0.04	4.7	0.27	4.97	0.16	7.67	0.32	0.34	0.02	0.22	0.02	0.92	0.06	0.32	0	0.2	0	3.59	0.12
ENSG00000075336	TIMM21	18	1	translocase of inner mitochondrial membrane 21 homolog (yeast) [Source:HGNC Symbol;Acc:25010]	protein_coding	3640	6808	9.53	0.24	8.52	0.45	6.88	0.23	8.21	0.02	8.32	0.07	8.28	0.68	0.58	0	0.36	0.03	0.61	0.04	0.34	0.05	0.21	0.03	2.93	0.04
ENSG00000075340	ADD2	2	-1	adducin 2 (beta) [Source:HGNC Symbol;Acc:244]	protein_coding	9262	151319	6.03	0.45	7.71	0.13	6.06	0.63	5.77	0.42	7.46	0.02	3.98	0	0.17	0	0.13	0.01	0.32	0.05	0.16	0.01	0.16	0	0.68	0.04
ENSG00000075388	FGF4	11	-1	fibroblast growth factor 4 [Source:HGNC Symbol;Acc:3682]	protein_coding	1220	1153	0	0	0	0	0	0	0	0	0	0	0	0	0	0	0	0	0	0	0	0	0	0	0	0
ENSG00000075391	RASAL2	1	1	RAS protein activator like 2 [Source:HGNC Symbol;Acc:9874]	protein_coding	11818	373940	4.01	0.03	4.37	0.01	4.62	0.24	3.12	0.14	3.85	0.19	7.23	0.13	0.35	0.01	0.28	0	0.95	0.07	0.35	0.01	0.27	0.01	2.22	0.28
ENSG00000075399	VPS9D1	16	-1	VPS9 domain containing 1 [Source:HGNC Symbol;Acc:13526]	protein_coding	3428	10410	2.75	0.01	2.57	0.1	0.96	0.09	1.03	0.11	1.07	0.02	2.41	0	1.5	0.07	1.4	0.05	0.39	0.09	0.41	0.05	0.39	0	0.76	0.24
ENSG00000075407	ZNF37A	10	1	zinc finger protein 37A [Source:HGNC Symbol;Acc:13102]	protein_coding	7430	21576	6.81	0.43	7.59	0.44	8.77	1.05	7.05	0.02	7.74	0.15	18.68	1.24	0.21	0.03	0.13	0.01	1.69	0.37	0.54	0.05	0.18	0	7.38	0.8
ENSG00000075413	MARK3	14	1	MAP/microtubule affinity-regulating kinase 3 [Source:HGNC Symbol;Acc:6897]	protein_coding	8891	109525	12.7	0.45	11.65	0.19	10.69	0.63	10.22	0.17	10.06	0.11	19.76	1.01	0.27	0.03	0.11	0.01	1.08	0.21	0.34	0.01	0.28	0.03	5.55	0.71
ENSG00000075415	SLC25A3	12	1	solute carrier family 25 (mitochondrial carrier; phosphate carrier), member 3 [Source:HGNC Symbol;Acc:10989]	protein_coding	4685	3889	108.53	0.37	104.17	0.88	82.74	1.43	97.71	1.12	106.07	1.36	55.75	2.59	4.13	0.23	2.4	0.37	60.02	6.12	2.7	0.19	3.94	0.1	24.39	3.32
ENSG00000075420	FNDC3B	3	1	fibronectin type III domain containing 3B [Source:HGNC Symbol;Acc:24670]	protein_coding	13299	348707	2.05	0.13	2.15	0.01	3.4	0.27	2.29	0.02	2.61	0.04	4.93	0.23	0.04	0	0.01	0	0.98	0.15	0.17	0.01	0.09	0	2.33	0.31
ENSG00000075426	FOSL2	2	1	FOS-like antigen 2 [Source:HGNC Symbol;Acc:3798]	protein_coding	7157	17702	1.5	0.06	1.61	0.07	1.25	0.16	1.37	0.03	1.62	0.1	1.68	0.09	0.06	0.01	0.04	0.01	0.26	0.05	0.14	0.03	0.07	0.01	1.1	0.13
ENSG00000075429	CACNG5	17	1	calcium channel, voltage-dependent, gamma subunit 5 [Source:HGNC Symbol;Acc:1409]	protein_coding	1632	48733	0.1	0.02	0.07	0.03	0.06	0.02	0.04	0.02	0.06	0.03	0.12	0.05	0	0	0	0	0.02	0.01	0	0	0	0	0.03	0
ENSG00000075461	CACNG4	17	1	calcium channel, voltage-dependent, gamma subunit 4 [Source:HGNC Symbol;Acc:1408]	protein_coding	3380	65106	0.31	0.09	0.35	0.02	0.17	0.05	0.14	0.02	0.19	0.01	0.1	0	0	0	0	0	0.01	0	0.01	0	0	0	0.05	0
ENSG00000075539	FRYL	4	-1	FRY-like [Source:HGNC Symbol;Acc:29127]	protein_coding	18170	264721	1.73	0.13	1.88	0.05	3.11	0.18	2.06	0.02	2.42	0.07	5.79	0.32	0.02	0	0.01	0	0.37	0.05	0.08	0	0.04	0	1.22	0.17
ENSG00000075568	TMEM131	2	-1	transmembrane protein 131 [Source:HGNC Symbol;Acc:30366]	protein_coding	12991	226561	6.31	0.37	7.71	0.22	4.71	0.67	2.72	0.09	3.19	0.02	9.84	0.45	0.05	0.01	0.02	0	0.85	0.11	0.17	0.01	0.08	0.01	2.7	0.35
ENSG00000075618	FSCN1	7	1	fascin homolog 1, actin-bundling protein (Strongylocentrotus purpuratus) [Source:HGNC Symbol;Acc:11148]	protein_coding	3924	9917	17.57	0.59	17.78	1.56	8.6	1.62	11.31	0.27	15.07	1.13	3.81	0.56	0.19	0.01	0.12	0.02	0.32	0.01	0.24	0.01	0.2	0.05	1.5	0.05
ENSG00000075624	ACTB	7	-1	actin, beta [Source:HGNC Symbol;Acc:132]	protein_coding	3256	33372	541.41	6.26	603.05	3.33	258.71	17.57	325.8	14.38	404.47	12.87	140.11	2	0.13	0.05	0.12	0.06	0.11	0.02	0.1	0	0.05	0.01	0.27	0.11
ENSG00000075643	MOCOS	18	1	molybdenum cofactor sulfurase [Source:HGNC Symbol;Acc:18234]	protein_coding	6281	78344	2.58	0.07	2.6	0.05	2.46	0.03	2.85	0.29	3.39	0.08	1.31	0.15	0.13	0	0.1	0	0.21	0.03	0.11	0.01	0.09	0.02	0.5	0.05
ENSG00000075651	PLD1	3	-1	phospholipase D1, phosphatidylcholine-specific [Source:HGNC Symbol;Acc:9067]	protein_coding	9953	200557	0.87	0.04	0.99	0.04	1.05	0.12	0.94	0.04	1.19	0.03	0.89	0.03	0.02	0	0.01	0	0.14	0.03	0.03	0	0.01	0	0.35	0.03
ENSG00000075673	ATP12A	13	1	ATPase, H+/K+ transporting, nongastric, alpha polypeptide [Source:HGNC Symbol;Acc:13816]	protein_coding	3732	27619	0.07	0	0.06	0.01	0.02	0.01	0.04	0.02	0.03	0	0.01	0.02	0	0	0	0	0	0	0	0	0	0	0	0
ENSG00000075702	WDR62	19	1	WD repeat domain 62 [Source:HGNC Symbol;Acc:24502]	protein_coding	9775	40419	8.54	0.41	8.41	0.42	5.32	0.47	6.09	0.35	5.42	0.02	17.13	0.36	0.39	0.02	0.22	0.01	0.78	0.17	0.51	0.03	0.19	0.02	4.6	0.47
ENSG00000075711	DLG1	3	-1	discs, large homolog 1 (Drosophila) [Source:HGNC Symbol;Acc:2900]	protein_coding	11001	245708	5.5	0.01	5.48	0.03	6.09	0.2	5.25	0.27	5.27	0.14	10.43	0.23	0.06	0.01	0.02	0	0.83	0.11	0.14	0	0.1	0.01	2.68	0.4
ENSG00000075785	RAB7A	3	1	RAB7A, member RAS oncogene family [Source:HGNC Symbol;Acc:9788]	protein_coding	2717	85953	71.52	1.67	76.77	2.19	19.72	3.18	19.83	1.19	24.77	0.57	10.24	1.27	0.17	0.04	0.06	0	1.23	0.32	0.31	0.01	0.23	0.02	4.86	0.81
ENSG00000075790	BCAP29	7	1	B-cell receptor-associated protein 29 [Source:HGNC Symbol;Acc:24131]	protein_coding	8409	40772	7.53	0.1	7.4	0.46	5.75	0.01	5.92	0.11	6.78	0.1	5.3	0.15	0.36	0.03	0.24	0.01	0.83	0.09	0.37	0	0.37	0.01	3.58	0.12
ENSG00000075826	SEC31B	10	-1	SEC31 homolog B (S. cerevisiae) [Source:HGNC Symbol;Acc:23197]	protein_coding	8360	34844	16.4	0.56	13.63	0.32	9.66	0.44	10.59	0.57	8.73	0.13	46.49	0.15	2.68	0	2.02	0.12	2.34	0.12	2.45	0.19	2.42	0.02	11.07	0.76
ENSG00000075856	SART3	12	-1	squamous cell carcinoma antigen recognized by T cells 3 [Source:HGNC Symbol;Acc:16860]	protein_coding	7270	31528	12.28	0.44	14.17	0.07	12.75	0.44	14.77	0.68	16.03	0.08	16.86	0.24	0.25	0.02	0.17	0.01	1.18	0.08	0.56	0.01	0.28	0	4.96	0.15
ENSG00000075884	ARHGAP15	2	1	Rho GTPase activating protein 15 [Source:HGNC Symbol;Acc:21030]	protein_coding	7743	669223	0	0	0	0	0	0	0	0	0	0	0	0	0	0	0	0	0	0	0	0	0	0	0	0
ENSG00000075886	TUBA3D	2	1	tubulin, alpha 3d [Source:HGNC Symbol;Acc:24071]	protein_coding	1598	5239	0.03	0.04	0.02	0	0.02	0.01	0.02	0.02	0.01	0.01	0.02	0.03	0.03	0.01	0.02	0.01	0.02	0.03	0.01	0.01	0.01	0	0	0
ENSG00000075891	PAX2	10	1	paired box 2 [Source:HGNC Symbol;Acc:8616]	protein_coding	6243	88083	0.66	0.01	0.79	0.13	0.18	0.04	0.08	0.01	0.05	0.02	0.22	0.02	0.02	0	0.01	0	0.09	0.02	0.03	0.01	0.01	0	0.14	0.01
ENSG00000075914	EXOSC7	3	1	exosome component 7 [Source:HGNC Symbol;Acc:28112]	protein_coding	4442	56373	10.02	0.84	8.93	0.45	8.31	0.24	9.48	0.36	9.76	0.59	12.31	0.64	0.27	0	0.13	0	1.06	0.14	0.52	0.02	0.28	0.03	5.69	0.35
ENSG00000075945	KIFAP3	1	-1	kinesin-associated protein 3 [Source:HGNC Symbol;Acc:17060]	protein_coding	5014	158846	9.58	0.47	10.73	0.86	9.52	0.54	10.35	0.27	11.87	0.5	7.3	0.1	0.07	0.01	0.02	0	0.51	0.03	0.1	0	0.05	0	1.24	0.15
ENSG00000075975	MKRN2	3	1	makorin ring finger protein 2 [Source:HGNC Symbol;Acc:7113]	protein_coding	2848	23845	36.35	0.42	38.15	0.89	29.33	0.54	34.83	1.71	40.29	1.57	22.54	1.78	0.26	0.02	0.1	0	1.03	0.16	0.5	0.02	0.33	0.04	4.95	0.31
ENSG00000076003	MCM6	2	-1	minichromosome maintenance complex component 6 [Source:HGNC Symbol;Acc:6949]	protein_coding	4118	32667	53.07	0.4	57.65	0.8	38.46	0.23	41.99	3.38	51.55	0.84	20.12	0.66	0.6	0.01	0.32	0	1.27	0.11	0.55	0.02	0.39	0.03	5.19	0.54
ENSG00000076043	REXO2	11	1	REX2, RNA exonuclease 2 homolog (S. cerevisiae) [Source:HGNC Symbol;Acc:17851]	protein_coding	3699	7186	16.02	0.3	14.57	1.4	11.15	0.43	13.57	0.37	14.3	0.39	16.43	0.66	1.58	0.07	0.76	0.13	1.45	0.06	1	0.18	0.66	0.08	8.4	0.66
ENSG00000076053	RBM7	11	1	RNA binding motif protein 7 [Source:HGNC Symbol;Acc:9904]	protein_coding	7885	6285	3.48	0.12	3.61	0.13	2.27	0.3	2.42	0.16	2.74	0.01	3.96	0.26	0.14	0.01	0.11	0.02	0.42	0	0.23	0.02	0.24	0.01	3.13	0.26
ENSG00000076067	RBMS2	12	1	RNA binding motif, single stranded interacting protein 2 [Source:HGNC Symbol;Acc:9909]	protein_coding	3609	65408	1.76	0.09	1.65	0.15	1.64	0.29	0.96	0.06	1.52	0.06	5.1	0.02	0.06	0.01	0.02	0	0.27	0.04	0.1	0	0.08	0.01	2.6	0.45
ENSG00000076108	BAZ2A	12	-1	bromodomain adjacent to zinc finger domain, 2A [Source:HGNC Symbol;Acc:962]	protein_coding	10918	30274	18.07	1.39	24.36	0.32	9.92	1.68	7.72	0.85	10.42	0.06	13.32	0.32	0.13	0.02	0.06	0.01	0.48	0.08	0.29	0	0.17	0.03	3.03	0.26
ENSG00000076201	PTPN23	3	1	protein tyrosine phosphatase, non-receptor type 23 [Source:HGNC Symbol;Acc:14406]	protein_coding	5981	26428	13.38	1.15	17.34	0.34	3.63	0.76	3.3	0.28	2.93	0.2	12.39	0.8	0.11	0	0.09	0	0.36	0.08	0.26	0.02	0.15	0.03	2.46	0.16
ENSG00000076242	MLH1	3	1	mutL homolog 1, colon cancer, nonpolyposis type 2 (E. coli) [Source:HGNC Symbol;Acc:7127]	protein_coding	3748	68787	0.01	0	0.01	0.01	0.01	0	0.01	0.01	0	0	0	0	0.02	0	0.02	0	0.01	0	0.01	0	0.02	0.01	0	0
ENSG00000076248	UNG	12	1	uracil-DNA glycosylase [Source:HGNC Symbol;Acc:12572]	protein_coding	2567	10845	69.88	2.56	74.36	0.47	44.6	2.7	58.52	2.47	64.37	0.39	34.03	1.76	1.47	0.02	0.86	0.12	2.53	0.14	1.74	0.09	1.23	0.06	12.68	0.78
ENSG00000076258	FMO4	1	1	flavin containing monooxygenase 4 [Source:HGNC Symbol;Acc:3772]	protein_coding	2517	25351	0.99	0.03	1.12	0.02	0.78	0.01	0.84	0.06	1.05	0.07	0.9	0.24	1.08	0.02	1.29	0.04	0.54	0.06	0.29	0	0.33	0.01	0.6	0
ENSG00000076321	KLHL20	1	1	kelch-like 20 (Drosophila) [Source:HGNC Symbol;Acc:25056]	protein_coding	4254	67495	5.42	0.07	6.27	0.2	6.35	0.21	6.62	0.47	6.76	0.1	9.41	0.56	0.1	0.01	0.05	0	0.61	0.08	0.23	0.02	0.1	0.01	2.86	0.25
ENSG00000076344	RGS11	16	-1	regulator of G-protein signaling 11 [Source:HGNC Symbol;Acc:9993]	protein_coding	4798	2872	0.15	0.01	0.1	0.06	0.05	0.01	0.06	0.01	0.03	0.02	0.34	0.05	0.03	0.01	0	0	0.02	0.01	0.01	0.01	0.01	0	0.03	0.02
ENSG00000076351	SLC46A1	17	-1	solute carrier family 46 (folate transporter), member 1 [Source:HGNC Symbol;Acc:30521]	protein_coding	7951	4597	4.38	0.21	5.06	0.18	3.15	0.05	3.99	0.15	4.84	0.29	3.81	0.19	0.29	0.01	0.19	0.05	0.49	0.02	0.38	0	0.18	0.01	2.03	0.42
ENSG00000076356	PLXNA2	1	-1	plexin A2 [Source:HGNC Symbol;Acc:9100]	protein_coding	13781	208265	1.39	0.06	1.69	0.03	1.33	0.22	1.28	0.05	1.7	0.09	1.67	0.01	0.02	0	0.01	0	0.21	0.06	0.08	0	0.02	0	0.48	0.07
ENSG00000076382	SPAG5	17	-1	sperm associated antigen 5 [Source:HGNC Symbol;Acc:13452]	protein_coding	4116	17567	27.9	0.44	28.34	0.02	22.49	0.06	24.03	1.37	24.73	1.96	28.45	0.38	0.72	0.03	0.4	0.02	0.9	0.16	0.55	0.04	0.2	0.01	4.03	0.15
ENSG00000076513	ANKRD13A	12	1	ankyrin repeat domain 13A [Source:HGNC Symbol;Acc:21268]	protein_coding	8465	32098	8.35	0.3	7.94	0.07	6.78	0.32	6.98	0.21	8.36	0.41	12.72	0.1	0.2	0.04	0.12	0.01	0.6	0.1	0.24	0.01	0.16	0.01	3.6	0.21
ENSG00000076554	TPD52	8	-1	tumor protein D52 [Source:HGNC Symbol;Acc:12005]	protein_coding	7699	265176	13.16	0.18	13.62	0.58	8.84	0.44	9.31	0.09	11.16	0.07	3.97	0.09	0.09	0	0.06	0	0.73	0.12	0.15	0.01	0.11	0.01	1.97	0.28
ENSG00000076555	ACACB	12	1	acetyl-CoA carboxylase beta [Source:HGNC Symbol;Acc:85]	protein_coding	14159	137418	1.6	0.16	1.6	0.01	1.61	0.25	1.51	0.03	1.49	0.07	3.83	0.12	0.05	0.01	0.03	0	0.16	0.03	0.09	0.01	0.05	0.01	0.89	0.09
ENSG00000076604	TRAF4	17	1	TNF receptor-associated factor 4 [Source:HGNC Symbol;Acc:12034]	protein_coding	4594	2373	13.41	0.15	12.29	0.46	7.48	0.43	9.62	0.65	9.79	0.49	9.08	0	3.14	0.31	2.53	0.07	1.88	0.24	1.88	0.21	0.7	0.13	5.72	0.04
ENSG00000076641	PAG1	8	-1	phosphoprotein associated with glycosphingolipid microdomains 1 [Source:HGNC Symbol;Acc:30043]	protein_coding	5283	136486	2.93	0.24	4.72	0.06	5.69	0.86	4.83	0.01	6.44	0.27	4.79	0.34	0.13	0	0.12	0	0.71	0.1	0.24	0	0.19	0.01	1.3	0.18
ENSG00000076650	GPATCH1	19	1	G patch domain containing 1 [Source:HGNC Symbol;Acc:24658]	protein_coding	4488	45155	4.27	0.17	4.21	0.16	3.39	0.02	3.59	0.39	3.89	0.34	8.43	0.08	0.07	0.01	0.03	0.01	0.22	0.02	0.15	0.01	0.09	0.01	1.31	0.06
ENSG00000076662	ICAM3	19	-1	intercellular adhesion molecule 3 [Source:HGNC Symbol;Acc:5346]	protein_coding	2950	3095	1.17	0.05	1.15	0.15	0.64	0	0.97	0.16	0.95	0.17	0.31	0.02	0.01	0	0.01	0	0.01	0.01	0.01	0.01	0.03	0	0.03	0.04
ENSG00000076685	NT5C2	10	-1	5'-nucleotidase, cytosolic II [Source:HGNC Symbol;Acc:8022]	protein_coding	7320	99772	6.47	0.17	6.84	0.08	4.71	0.19	5.21	0	5.84	0.23	7.55	0.2	0.11	0.01	0.06	0	0.65	0.12	0.18	0	0.15	0.01	2.98	0.28
ENSG00000076706	MCAM	11	-1	melanoma cell adhesion molecule [Source:HGNC Symbol;Acc:6934]	protein_coding	6988	5552	5.07	0.15	4.89	0.03	3.04	0.02	4.08	0.03	3.98	0.03	4.97	0.13	0.28	0.02	0.26	0.03	0.15	0.06	0.19	0.01	0.07	0.02	0.75	0.09
ENSG00000076716	GPC4	X	-1	glypican 4 [Source:HGNC Symbol;Acc:4452]	protein_coding	5057	110322	13.03	0.09	15.65	0.3	5.11	0.85	4.63	0.43	6.16	0.33	3.51	0.12	0.02	0	0.01	0	0.27	0.07	0.06	0	0.04	0.01	0.97	0.17
ENSG00000076770	MBNL3	X	-1	muscleblind-like splicing regulator 3 [Source:HGNC Symbol;Acc:20564]	protein_coding	12199	108440	7.24	0.14	8.05	0.17	8.33	0.37	5.48	0.22	8.59	0.58	5.04	0.16	0.06	0	0.04	0	0.79	0.1	0.18	0	0.08	0.01	1.94	0.2
ENSG00000076826	CAMSAP3	19	1	calmodulin regulated spectrin-associated protein family, member 3 [Source:HGNC Symbol;Acc:29307]	protein_coding	4845	17540	6.43	0.05	6.64	0.3	2.33	0.45	3.65	0.19	3.79	0.06	3.41	0.44	0.17	0	0.12	0.01	0.11	0.02	0.11	0	0.06	0.01	0.4	0.07
ENSG00000076864	RAP1GAP	1	-1	RAP1 GTPase activating protein [Source:HGNC Symbol;Acc:9858]	protein_coding	5650	67413	1.56	0.16	1.76	0	0.91	0.01	1.04	0.24	1.14	0.05	0.56	0.07	0.02	0	0.02	0	0.07	0.01	0.05	0	0.02	0	0.16	0.03
ENSG00000076924	XAB2	19	-1	XPA binding protein 2 [Source:HGNC Symbol;Acc:14089]	protein_coding	4673	5357	14.82	0.13	14.65	0.1	6.51	0.02	7.13	0.58	6.21	0.29	16.42	0.52	0.55	0.06	0.43	0.02	0.52	0.03	0.83	0.08	0.3	0.05	3.91	0.62
ENSG00000076928	ARHGEF1	19	1	Rho guanine nucleotide exchange factor (GEF) 1 [Source:HGNC Symbol;Acc:681]	protein_coding	8630	38412	6.52	0.29	6.33	0.04	3.12	0.04	3.82	0.38	4.41	0.3	3.47	0.13	0.11	0	0.08	0	0.07	0.02	0.06	0.01	0.04	0.01	0.33	0.04
ENSG00000076944	STXBP2	19	1	syntaxin binding protein 2 [Source:HGNC Symbol;Acc:11445]	protein_coding	5088	5891	8.31	0.11	8.5	0.1	3.26	0.26	4.17	0.53	3.92	0.08	6.79	0.24	0.67	0	0.69	0.04	0.32	0.07	0.51	0.08	0.16	0.05	2.62	0.25
ENSG00000076984	MAP2K7	19	1	mitogen-activated protein kinase kinase 7 [Source:HGNC Symbol;Acc:6847]	protein_coding	5145	5482	16.35	0.75	16.8	0.29	7.56	0.79	9.32	0.54	11.28	0.11	9.28	0.2	2.6	0.25	2.01	0.11	0.8	0.25	0.75	0	0.37	0.01	3.85	0.34
ENSG00000077009	NMRK2	19	1	nicotinamide riboside kinase 2 [Source:HGNC Symbol;Acc:17871]	protein_coding	1141	8166	0.16	0.07	0.18	0.06	0.2	0.12	0.17	0.02	0.18	0.01	0.42	0.16	0.01	0	0.01	0	0	0	0.01	0.01	0	0	0.04	0.03
ENSG00000077044	DGKD	2	1	diacylglycerol kinase, delta 130kDa [Source:HGNC Symbol;Acc:2851]	protein_coding	9441	108122	8.02	0.46	8.53	0.45	5.49	0.69	6.16	0.53	6.69	0.19	10.95	0.27	0.13	0.02	0.07	0.01	0.53	0.13	0.2	0.01	0.1	0	2.3	0.34
ENSG00000077063	CTTNBP2	7	-1	cortactin binding protein 2 [Source:HGNC Symbol;Acc:15679]	protein_coding	7035	156426	1.61	0.07	1.57	0.08	1.75	0.23	1.11	0.01	1.34	0.07	2.94	0.09	0.06	0	0.03	0	0.28	0.04	0.08	0.01	0.04	0	0.96	0.08
ENSG00000077080	ACTL6B	7	-1	actin-like 6B [Source:HGNC Symbol;Acc:160]	protein_coding	2389	10964	0.44	0.02	0.37	0.04	0.24	0.02	0.3	0.11	0.34	0.08	0.6	0.13	0.03	0.01	0.03	0	0.02	0.01	0.03	0	0.01	0	0.07	0
ENSG00000077092	RARB	3	1	retinoic acid receptor, beta [Source:HGNC Symbol;Acc:9865]	protein_coding	3697	419894	6.14	0.1	6.7	0.12	6.78	0.08	7.23	0.06	8.42	0.07	7.19	0.55	0.02	0	0.01	0	0.5	0.08	0.11	0	0.03	0	1.21	0.14
ENSG00000077097	TOP2B	3	-1	topoisomerase (DNA) II beta 180kDa [Source:HGNC Symbol;Acc:11990]	protein_coding	5965	60922	57.13	1.42	62.75	1.47	57.17	1.62	58.28	2.14	72.21	1.09	50.65	0.53	0.5	0	0.27	0.01	2.13	0.11	0.68	0	0.46	0.05	8.33	0.54
ENSG00000077147	TM9SF3	10	-1	transmembrane 9 superfamily member 3 [Source:HGNC Symbol;Acc:21529]	protein_coding	7095	62233	42.59	0.68	44.73	2.04	35.14	0.73	40.09	1	49.19	0.23	26.51	2.1	0.41	0.01	0.19	0.01	2.08	0.21	0.64	0.04	0.4	0.01	7.17	0.55
ENSG00000077150	NFKB2	10	1	nuclear factor of kappa light polypeptide gene enhancer in B-cells 2 (p49/p100) [Source:HGNC Symbol;Acc:7795]	protein_coding	4479	3914	6.29	0.1	6.04	0.5	3.04	0.15	3.95	0.33	3.93	0.11	6.2	0.11	0.23	0.01	0.18	0	0.16	0.04	0.22	0.02	0.06	0.01	1.01	0.05
ENSG00000077152	UBE2T	1	-1	ubiquitin-conjugating enzyme E2T (putative) [Source:HGNC Symbol;Acc:25009]	protein_coding	1065	9254	84.25	3.1	72.14	2.45	53.46	4.22	67.58	3.79	60.77	3.35	37.39	1.81	1.01	0.05	0.55	0.06	1.27	0.07	0.91	0.02	0.92	0.07	6.95	0.12
ENSG00000077157	PPP1R12B	1	1	protein phosphatase 1, regulatory subunit 12B [Source:HGNC Symbol;Acc:7619]	protein_coding	14400	225439	2.57	0.17	2.41	0.08	3.35	0.35	2.03	0.08	2	0.04	9.19	0.81	0.11	0	0.07	0.01	0.69	0.1	0.18	0.01	0.12	0.01	2.22	0.3
ENSG00000077232	DNAJC10	2	1	DnaJ (Hsp40) homolog, subfamily C, member 10 [Source:HGNC Symbol;Acc:24637]	protein_coding	6729	56583	31.04	0.82	33.34	0.84	29	0.37	30.15	0.37	31.92	1.05	47.13	1.85	0.2	0	0.09	0	1.64	0.12	0.44	0.03	0.19	0	5.09	0.25
ENSG00000077235	GTF3C1	16	-1	general transcription factor IIIC, polypeptide 1, alpha 220kDa [Source:HGNC Symbol;Acc:4664]	protein_coding	11562	78759	21.61	0.87	24.89	0.87	21.31	1.31	23.76	1.3	28.85	1.05	26.37	0.03	0.12	0	0.08	0.01	0.81	0.14	0.47	0.03	0.23	0.01	3.67	0.33
ENSG00000077238	IL4R	16	1	interleukin 4 receptor [Source:HGNC Symbol;Acc:6015]	protein_coding	6091	45001	2.03	0.08	2.1	0.08	1.37	0.13	1.52	0.23	1.88	0.03	1.55	0.33	0.03	0	0.02	0	0.11	0.01	0.07	0	0.03	0	0.47	0.03
ENSG00000077254	USP33	1	-1	ubiquitin specific peptidase 33 [Source:HGNC Symbol;Acc:20059]	protein_coding	6918	56922	24.5	0.07	26.01	0.84	25.3	0.3	26.75	0.77	27.08	0.42	60.11	0.56	0.51	0.01	0.21	0	1.81	0.14	0.64	0.03	0.33	0.04	13.25	0.01
ENSG00000077264	PAK3	X	1	p21 protein (Cdc42/Rac)-activated kinase 3 [Source:HGNC Symbol;Acc:8592]	protein_coding	3896	272742	0.27	0.06	0.44	0.06	0.49	0.04	0.48	0.07	0.57	0.13	0.78	0.11	0.04	0	0.04	0	0.06	0.01	0.04	0	0.05	0	0.12	0.01
ENSG00000077274	CAPN6	X	-1	calpain 6 [Source:HGNC Symbol;Acc:1483]	protein_coding	3568	21841	0.06	0.02	0.07	0	0.02	0	0.02	0.01	0.04	0.03	0.01	0.01	0	0	0	0	0	0	0	0	0	0	0	0
ENSG00000077279	DCX	X	-1	doublecortin [Source:HGNC Symbol;Acc:2714]	protein_coding	10139	108450	0	0	0.01	0.01	0.01	0	0.01	0	0	0	0	0	0	0	0	0	0	0	0	0	0	0	0	0
ENSG00000077312	SNRPA	19	1	small nuclear ribonucleoprotein polypeptide A [Source:HGNC Symbol;Acc:11151]	protein_coding	2361	12385	65.2	1.56	71.58	1.02	39.81	1.06	47.14	4.74	59.94	3.72	39.42	2.86	0.86	0.04	0.48	0.04	1.75	0.13	1.4	0.07	0.86	0.07	7.4	0.65
ENSG00000077327	SPAG6	10	1	sperm associated antigen 6 [Source:HGNC Symbol;Acc:11215]	protein_coding	4006	104734	0.01	0.01	0.01	0	0.02	0	0.02	0.01	0	0.01	0.05	0.02	0.02	0	0.02	0	0.03	0	0.03	0	0.04	0	0.07	0
ENSG00000077348	EXOSC5	19	-1	exosome component 5 [Source:HGNC Symbol;Acc:24662]	protein_coding	1488	9612	33.33	0.69	28.42	0.14	21.7	0.41	27.56	3.65	32.52	1.09	18.19	0.15	0.77	0.02	0.42	0.06	1.21	0.12	0.9	0.01	0.59	0.01	7.96	0.06
ENSG00000077380	DYNC1I2	2	1	dynein, cytoplasmic 1, intermediate chain 2 [Source:HGNC Symbol;Acc:2964]	protein_coding	4695	56296	5.04	0.04	5.33	0.2	5.46	0.12	5.44	0.03	5.66	0.08	10.62	0.65	0.1	0	0.04	0	1.19	0.15	0.26	0.02	0.16	0.02	6.61	0.34
ENSG00000077420	APBB1IP	10	1	amyloid beta (A4) precursor protein-binding, family B, member 1 interacting protein [Source:HGNC Symbol;Acc:17379]	protein_coding	4196	125391	0	0.01	0.01	0	0	0	0	0	0	0	0	0	0	0	0	0	0	0	0	0	0	0	0	0
ENSG00000077454	LRCH4	7	-1	leucine-rich repeats and calponin homology (CH) domain containing 4 [Source:HGNC Symbol;Acc:6691]	protein_coding	8954	4957	6.63	0	6.3	0.19	2.11	0.14	2.8	0.27	2.21	0.05	7.45	0.06	0.11	0.02	0.05	0	0.13	0.03	0.1	0	0.04	0	0.79	0.18
ENSG00000077458	FAM76B	11	-1	family with sequence similarity 76, member B [Source:HGNC Symbol;Acc:28492]	protein_coding	6042	15417	7.45	0.34	6.69	0.26	6.56	0.14	5.62	0.05	5.4	0.46	21.38	2.13	0.61	0.05	0.33	0.04	1.34	0.06	0.58	0.07	0.36	0.03	8.08	0.23
ENSG00000077463	SIRT6	19	-1	sirtuin 6 [Source:HGNC Symbol;Acc:14934]	protein_coding	2787	5704	9.8	0.24	8.4	0.22	4.65	0.19	5.91	0.35	6.23	0.27	3.84	0.04	0.69	0.04	0.4	0.01	0.26	0.01	0.23	0.04	0.17	0.03	1.35	0.04
ENSG00000077498	TYR	11	1	tyrosinase [Source:HGNC Symbol;Acc:12442]	protein_coding	2997	115286	0	0	0	0	0	0	0	0.01	0	0	0	0	0	0	0	0	0	0	0	0	0	0	0	0
ENSG00000077514	POLD3	11	1	polymerase (DNA-directed), delta 3, accessory subunit [Source:HGNC Symbol;Acc:20932]	protein_coding	5508	169744	13.95	0.41	14.3	0.94	13.04	0.16	13.53	0.77	14.7	0.07	16.23	0.03	0.16	0	0.11	0.01	0.41	0.04	0.18	0	0.13	0	1.75	0.17
ENSG00000077522	ACTN2	1	1	actinin, alpha 2 [Source:HGNC Symbol;Acc:164]	protein_coding	5419	72737	2.9	0.11	1.81	0.02	1.69	0.14	0.85	0.07	0.49	0.05	4.27	0.24	0.17	0.02	0.09	0	0.59	0.08	0.18	0	0.11	0.01	1.71	0.18
ENSG00000077549	CAPZB	1	-1	capping protein (actin filament) muscle Z-line, beta [Source:HGNC Symbol;Acc:1491]	protein_coding	3476	143309	33.21	0.02	33.59	0.1	12.55	0.98	13.32	0.27	16.46	0.49	5.84	0.49	0.09	0.01	0.04	0	0.55	0.13	0.19	0.01	0.08	0.01	1.86	0.31
ENSG00000077585	GPR137B	1	1	G protein-coupled receptor 137B [Source:HGNC Symbol;Acc:11862]	protein_coding	2279	77048	4.22	0.16	4.77	0.09	3.88	0.28	3.41	0.25	3.98	0.05	5.58	0.17	0.19	0	0.09	0	0.59	0.11	0.19	0.01	0.13	0.01	1.84	0.2
ENSG00000077616	NAALAD2	11	1	N-acetylated alpha-linked acidic dipeptidase 2 [Source:HGNC Symbol;Acc:14526]	protein_coding	7254	54107	0.52	0	0.29	0.02	0.5	0	0.33	0.01	0.25	0.06	0.96	0.04	0.04	0	0.03	0	0.07	0.01	0.03	0	0.02	0	0.24	0.02
ENSG00000077684	PHF17	4	1	PHD finger protein 17 [Source:HGNC Symbol;Acc:30027]	protein_coding	9110	56476	8.68	0.01	9.19	0.02	8.79	0.18	8.98	0.42	10.46	0.34	8.57	0.21	0.16	0.01	0.08	0.01	0.93	0.13	0.39	0.02	0.25	0.04	3.44	0.26
ENSG00000077713	SLC25A43	X	1	solute carrier family 25, member 43 [Source:HGNC Symbol;Acc:30557]	protein_coding	3115	52299	3.1	0.23	2.81	0.31	2.12	0.1	2.28	0.12	2.93	0.66	1.15	0.07	0.08	0.01	0.02	0	0.19	0.02	0.06	0.01	0.05	0	0.41	0.05
ENSG00000077721	UBE2A	X	1	ubiquitin-conjugating enzyme E2A [Source:HGNC Symbol;Acc:12472]	protein_coding	3251	6625	35.33	1.42	31.83	0.89	17.7	1.52	15.97	0.9	18.34	0.63	22.95	2.53	4.45	0.45	2.72	0.44	4.1	0.31	2.28	0.18	2.32	0.12	17.46	1.51
ENSG00000077782	FGFR1	8	-1	fibroblast growth factor receptor 1 [Source:HGNC Symbol;Acc:3688]	protein_coding	12698	44975	8.91	0.5	8.99	0.54	5.71	0.37	6.57	0.18	7.43	0.11	9.23	0.24	0.25	0.03	0.14	0.02	0.75	0.15	0.38	0.01	0.19	0.02	3.88	0.3
ENSG00000077800	FKBP6	7	1	FK506 binding protein 6, 36kDa [Source:HGNC Symbol;Acc:3722]	protein_coding	2457	28003	0.01	0	0.01	0.02	0.01	0.01	0.01	0.01	0	0	0	0	0	0	0	0	0	0	0	0	0	0	0	0
ENSG00000077809	GTF2I	7	1	general transcription factor IIi [Source:HGNC Symbol;Acc:4659]	protein_coding	10442	92556	6.99	0.14	9.69	0.22	6.81	0.35	7.26	0.23	8.72	0.23	13.98	1.12	0.13	0.02	0.05	0.01	1.15	0.18	0.44	0.01	0.34	0.04	5.86	0.75
ENSG00000077935	SMC1B	22	-1	structural maintenance of chromosomes 1B [Source:HGNC Symbol;Acc:11112]	protein_coding	4253	65280	0.09	0	0.08	0.02	0.06	0.01	0.04	0.01	0.05	0.01	0.08	0.06	0.01	0	0	0	0.01	0	0	0	0	0	0.02	0
ENSG00000077942	FBLN1	22	1	fibulin 1 [Source:HGNC Symbol;Acc:3600]	protein_coding	7136	91737	7.13	0.12	7.94	0.04	2.69	0.18	2.87	0.12	3.59	0.13	1.78	0.27	0.05	0	0.03	0	0.12	0.01	0.08	0	0.04	0.01	0.42	0.05
ENSG00000077943	ITGA8	10	-1	integrin, alpha 8 [Source:HGNC Symbol;Acc:6144]	protein_coding	7528	198619	0.91	0.06	1.09	0.03	1.03	0.05	0.85	0.04	1.22	0.03	0.82	0.07	0.01	0	0.01	0	0.09	0.01	0.03	0	0.01	0	0.19	0.01
ENSG00000077984	CST7	20	1	cystatin F (leukocystatin) [Source:HGNC Symbol;Acc:2479]	protein_coding	930	9766	0	0	0	0	0	0	0	0	0	0	0	0	0.01	0.01	0	0	0.01	0	0	0	0	0	0	0
ENSG00000078018	MAP2	2	1	microtubule-associated protein 2 [Source:HGNC Symbol;Acc:6839]	protein_coding	11559	298479	0.43	0.01	0.53	0.02	0.38	0.01	0.35	0.02	0.44	0	0.14	0.05	0.01	0	0	0	0.05	0	0.01	0	0	0	0.06	0.01
ENSG00000078043	PIAS2	18	-1	protein inhibitor of activated STAT, 2 [Source:HGNC Symbol;Acc:17311]	protein_coding	9236	102512	3.52	0.18	3.26	0.22	5.1	0.5	3.46	0.14	3.82	0.07	10.28	0.23	0.26	0.01	0.13	0.01	1.07	0.08	0.28	0	0.22	0.02	3.66	0.25
ENSG00000078053	AMPH	7	-1	amphiphysin [Source:HGNC Symbol;Acc:471]	protein_coding	5636	242204	2.23	0.1	2.52	0.08	1.6	0.13	1.28	0.06	1.55	0.18	2.05	0.06	0.01	0	0	0	0.14	0.02	0.03	0	0.01	0	0.29	0.04
ENSG00000078061	ARAF	X	1	v-raf murine sarcoma 3611 viral oncogene homolog [Source:HGNC Symbol;Acc:646]	protein_coding	3204	7573	18.18	0.6	18.65	0.21	9.71	0.23	11.44	0.96	12.42	0.33	20.09	0.14	1.03	0.08	0.75	0.05	0.87	0.19	0.66	0.03	0.37	0	5.31	0.12
ENSG00000078070	MCCC1	3	-1	methylcrotonoyl-CoA carboxylase 1 (alpha) [Source:HGNC Symbol;Acc:6936]	protein_coding	4321	96515	6.04	0.12	6.03	0.02	5.38	0.22	6.32	0.42	6.76	0.17	6.92	0.24	0.14	0.01	0.06	0.01	0.3	0.04	0.11	0	0.07	0.01	1.18	0.07
ENSG00000078081	LAMP3	3	-1	lysosomal-associated membrane protein 3 [Source:HGNC Symbol;Acc:14582]	protein_coding	3816	37802	0.29	0.04	0.37	0.11	0.09	0	0.13	0.02	0.23	0.01	0.05	0.05	0.01	0.01	0.01	0.01	0.01	0	0.01	0	0	0	0.01	0
ENSG00000078098	FAP	2	-1	fibroblast activation protein, alpha [Source:HGNC Symbol;Acc:3590]	protein_coding	7003	67435	0	0	0	0	0	0	0	0	0	0	0	0	0	0	0	0	0	0	0	0	0	0	0	0
ENSG00000078114	NEBL	10	-1	nebulette [Source:HGNC Symbol;Acc:16932]	protein_coding	13718	380463	2.76	0.08	3.19	0.02	3.07	0	2.84	0.15	3.44	0.1	2.92	0.03	0.02	0	0.01	0	0.31	0.05	0.06	0	0.03	0	0.84	0.08
ENSG00000078124	ACER3	11	1	alkaline ceramidase 3 [Source:HGNC Symbol;Acc:16066]	protein_coding	8535	157380	4.48	0.01	4.65	0.18	4.29	0.01	3.67	0.03	4.65	0.14	4.23	0.2	0.04	0.01	0.01	0	0.38	0.07	0.08	0	0.05	0.01	1.41	0.16
ENSG00000078140	UBE2K	4	1	ubiquitin-conjugating enzyme E2K [Source:HGNC Symbol;Acc:4914]	protein_coding	5245	79498	26.5	0.12	29.91	0.93	18.1	0.89	15.49	0.55	20.71	0.1	11.98	0.25	0.18	0.02	0.05	0	1.33	0.29	0.29	0.01	0.29	0.03	7.01	1.09
ENSG00000078142	PIK3C3	18	1	phosphatidylinositol 3-kinase, catalytic subunit type 3 [Source:HGNC Symbol;Acc:8974]	protein_coding	15176	117421	2.32	0.09	2.26	0.05	2.8	0.08	2.13	0.02	2.11	0.04	4.35	0.11	0.07	0	0.04	0	0.62	0.07	0.16	0.01	0.1	0	1.81	0.13
ENSG00000078177	N4BP2	4	1	NEDD4 binding protein 2 [Source:HGNC Symbol;Acc:29851]	protein_coding	9835	91574	5.34	0.26	6.15	0.13	7.96	0.2	5.98	0.4	7.25	0.06	15.92	0.26	0.05	0.01	0.02	0	0.42	0.08	0.11	0	0.09	0.01	1.94	0.22
ENSG00000078237	C12orf5	12	1	chromosome 12 open reading frame 5 [Source:HGNC Symbol;Acc:1185]	protein_coding	1602	30359	15.82	1.08	16.62	0.45	11.49	0.75	13.39	1.54	15.89	0.54	6.34	0.02	0.17	0.03	0.08	0.01	0.64	0.12	0.26	0.03	0.12	0.01	2.8	0.42
ENSG00000078246	TULP3	12	1	tubby like protein 3 [Source:HGNC Symbol;Acc:12425]	protein_coding	3201	60705	11.23	0.63	12.89	0.34	6.79	0.08	7.52	0.27	9.67	0.06	8.98	1.03	1.08	0.03	1.03	0.04	0.91	0.04	0.85	0.04	0.99	0.02	2.62	0.02
ENSG00000078269	SYNJ2	6	1	synaptojanin 2 [Source:HGNC Symbol;Acc:11504]	protein_coding	9985	107307	3.43	0.14	3.65	0	3.4	0.41	3.27	0.12	4.31	0.03	3.48	0.26	0.07	0	0.04	0	0.34	0.09	0.17	0	0.1	0.01	0.98	0.13
ENSG00000078295	ADCY2	5	1	adenylate cyclase 2 (brain) [Source:HGNC Symbol;Acc:233]	protein_coding	17784	416060	0	0	0	0	0	0	0	0	0	0	0	0	0	0	0	0	0	0	0	0	0	0	0	0
ENSG00000078304	PPP2R5C	14	1	protein phosphatase 2, regulatory subunit B', gamma [Source:HGNC Symbol;Acc:9311]	protein_coding	14040	152124	10.28	0.05	10.8	0.08	8.79	0.24	10.04	0.09	10.75	0.06	9.3	0.02	0.13	0.01	0.05	0	0.64	0.13	0.19	0	0.11	0.01	2.77	0.31
ENSG00000078328	RBFOX1	16	1	RNA binding protein, fox-1 homolog (C. elegans) 1 [Source:HGNC Symbol;Acc:18222]	protein_coding	8213	1686007	0	0	0.01	0	0.01	0.01	0.01	0.01	0.01	0	0	0	0	0	0	0	0	0	0	0	0	0	0	0
ENSG00000078369	GNB1	1	-1	guanine nucleotide binding protein (G protein), beta polypeptide 1 [Source:HGNC Symbol;Acc:4396]	protein_coding	6135	99628	40.28	0.06	43.69	0.36	13.81	1.18	13.29	1.31	18.77	0.66	7.24	0.17	0.11	0.01	0.04	0	0.65	0.16	0.24	0.01	0.22	0.03	3.83	0.36
ENSG00000078399	HOXA9	7	-1	homeobox A9 [Source:HGNC Symbol;Acc:5109]	protein_coding	2550	5510	40.63	1.8	35.9	0.36	18.3	1.29	20.11	0.97	21.3	0.8	36.5	0.66	7.28	0.52	5.61	0.56	3.35	0.13	2.91	0.24	2.04	0.41	16.31	0.3
ENSG00000078401	EDN1	6	1	endothelin 1 [Source:HGNC Symbol;Acc:3176]	protein_coding	2033	4795	0.17	0.08	0.1	0.03	0.07	0.01	0.07	0.02	0.11	0.04	0.55	0	0	0	0	0	0.01	0.01	0.01	0	0	0	0.11	0
ENSG00000078403	MLLT10	10	1	myeloid/lymphoid or mixed-lineage leukemia (trithorax homolog, Drosophila); translocated to, 10 [Source:HGNC Symbol;Acc:16063]	protein_coding	6844	202593	10.46	0.14	11	0.06	8.43	0.46	6.01	0.17	6.1	0.13	18.27	0.84	0.19	0.03	0.07	0.01	1.34	0.25	0.27	0	0.2	0.03	5.01	0.7
ENSG00000078487	ZCWPW1	7	-1	zinc finger, CW type with PWWP domain 1 [Source:HGNC Symbol;Acc:23486]	protein_coding	3318	24832	2.04	0.11	1.83	0.18	1.48	0.08	1.52	0.07	1.46	0.05	1.54	0.08	0.13	0.01	0.07	0	0.11	0.06	0.08	0.01	0.07	0.02	0.39	0.05
ENSG00000078549	ADCYAP1R1	7	1	adenylate cyclase activating polypeptide 1 (pituitary) receptor type I [Source:HGNC Symbol;Acc:242]	protein_coding	6828	52168	2.86	0.12	3.26	0.04	2.32	0.27	2.68	0.22	3.39	0.09	1.38	0.09	0.02	0.01	0.02	0	0.15	0.04	0.08	0.01	0.03	0	0.36	0.01
ENSG00000078579	FGF20	8	-1	fibroblast growth factor 20 [Source:HGNC Symbol;Acc:3677]	protein_coding	1688	8323	0.07	0.01	0.05	0.02	0.02	0.03	0.07	0.03	0.02	0.02	0.02	0.02	0.01	0.01	0.01	0	0.01	0	0	0	0	0	0.01	0.01
ENSG00000078589	P2RY10	X	1	purinergic receptor P2Y, G-protein coupled, 10 [Source:HGNC Symbol;Acc:19906]	protein_coding	1803	14817	0	0	0	0	0	0	0	0	0	0	0	0	0	0	0	0	0	0	0	0	0	0	0	0
ENSG00000078596	ITM2A	X	-1	integral membrane protein 2A [Source:HGNC Symbol;Acc:6173]	protein_coding	2051	5227	0.03	0.02	0.04	0.01	0.03	0.01	0	0	0.01	0	0	0	0	0	0	0	0	0	0	0	0	0	0.01	0.01
ENSG00000078618	NRD1	1	-1	nardilysin (N-arginine dibasic convertase) [Source:HGNC Symbol;Acc:7995]	protein_coding	6619	82962	26.48	0.66	28.51	0.45	17.74	0.75	18.22	1.87	21.49	0.75	20.7	0.38	0.35	0.01	0.18	0.02	0.71	0.08	0.3	0.01	0.22	0	3.52	0.39
ENSG00000078668	VDAC3	8	1	voltage-dependent anion channel 3 [Source:HGNC Symbol;Acc:12674]	protein_coding	3145	11119	43.26	0.49	37.55	0.08	33.93	0.9	42.62	1.34	36.25	1.86	25.2	0.76	1.45	0.08	0.73	0.02	1.66	0.05	1.01	0.04	0.53	0.02	10.44	0.24
ENSG00000078674	PCM1	8	1	pericentriolar material 1 [Source:HGNC Symbol;Acc:8727]	protein_coding	12470	92617	9.71	0.1	11.42	0.35	14.33	0.17	12.87	0.26	14.18	0.18	25.55	0.93	0.34	0.03	0.11	0.01	1.45	0.11	0.39	0	0.2	0.02	6.51	0.5
ENSG00000078687	TNRC6C	17	1	trinucleotide repeat containing 6C [Source:HGNC Symbol;Acc:29318]	protein_coding	11058	93587	2.46	0.11	2.6	0.05	2.65	0.45	2.22	0.08	2.81	0.09	5.95	0.19	0.07	0	0.03	0	0.47	0.09	0.15	0.01	0.1	0	2.3	0.3
ENSG00000078699	CBFA2T2	20	1	core-binding factor, runt domain, alpha subunit 2; translocated to, 2 [Source:HGNC Symbol;Acc:1536]	protein_coding	9457	150488	4.1	0.02	4.19	0.02	2.29	0.55	1.93	0.25	2.44	0.07	2.99	0.32	0.06	0.01	0.03	0	0.39	0.1	0.09	0	0.1	0.01	1.81	0.27
ENSG00000078725	DBC1	9	-1	deleted in bladder cancer 1 [Source:HGNC Symbol;Acc:2687]	protein_coding	3920	212082	0	0	0	0.01	0	0	0	0	0	0	0	0	0	0	0	0	0	0	0	0	0	0	0	0
ENSG00000078747	ITCH	20	1	itchy E3 ubiquitin protein ligase [Source:HGNC Symbol;Acc:13890]	protein_coding	6664	141469	12.25	0.42	14.86	0.18	15.69	0.62	15.94	0.25	18.73	0.26	16.19	0.51	0.08	0.01	0.04	0	0.84	0.12	0.28	0.02	0.22	0.03	4.15	0.15
ENSG00000078795	PKD2L2	5	1	polycystic kidney disease 2-like 2 [Source:HGNC Symbol;Acc:9012]	protein_coding	4654	50109	0.08	0	0.06	0	0.07	0.03	0.1	0.03	0.07	0.02	0.04	0.01	0.02	0	0.02	0	0.02	0	0.01	0	0.01	0.01	0.02	0.01
ENSG00000078804	TP53INP2	20	1	tumor protein p53 inducible nuclear protein 2 [Source:HGNC Symbol;Acc:16104]	protein_coding	4228	4917	3.37	0.02	4.38	0.22	0.92	0.1	0.68	0.15	1.24	0.09	0.99	0.27	0.13	0	0.11	0.05	0.2	0.02	0.16	0	0.07	0.02	0.48	0.1
ENSG00000078808	SDF4	1	-1	stromal cell derived factor 4 [Source:HGNC Symbol;Acc:24188]	protein_coding	4697	10421	22.16	0.04	21.88	0.75	12.05	0.07	18.19	1.39	19.76	0.01	12.73	0.1	0.76	0.08	0.68	0.05	0.69	0.06	1	0.2	0.38	0.09	3.93	0.04
ENSG00000078814	MYH7B	20	1	myosin, heavy chain 7B, cardiac muscle, beta [Source:HGNC Symbol;Acc:15906]	protein_coding	7929	19065	0.05	0.02	0.03	0.01	0.03	0.01	0.04	0.01	0.01	0.01	0.09	0.01	0	0	0	0	0.01	0	0.01	0	0	0	0.02	0.02
ENSG00000078898	BPIFB2	20	1	BPI fold containing family B, member 2 [Source:HGNC Symbol;Acc:16177]	protein_coding	1898	14197	0	0	0	0	0	0	0	0.01	0	0	0	0	0	0	0	0	0	0	0	0	0	0	0	0
ENSG00000078900	TP73	1	1	tumor protein p73 [Source:HGNC Symbol;Acc:12003]	protein_coding	5555	78112	2.38	0.03	2.56	0.31	1.21	0.01	1.53	0.03	1.93	0.33	1.53	0.3	0.02	0	0.01	0	0.09	0.02	0.07	0.01	0.02	0	0.53	0.05
ENSG00000078902	TOLLIP	11	-1	toll interacting protein [Source:HGNC Symbol;Acc:16476]	protein_coding	5983	29290	7.04	0.23	6.87	0.21	3.76	0.23	4.88	0.19	6.13	0.04	3.27	0.08	0.14	0.02	0.1	0.02	0.29	0.05	0.25	0.03	0.11	0.01	1.62	0.18
ENSG00000078967	UBE2D4	7	1	ubiquitin-conjugating enzyme E2D 4 (putative) [Source:HGNC Symbol;Acc:21647]	protein_coding	2144	24978	5.75	0.27	5.91	0.08	4.27	0.03	4.66	0.11	5.73	0.25	2.13	0.57	0.16	0.01	0.11	0.01	0.33	0.09	0.16	0	0.14	0.01	1.23	0.08
ENSG00000079101	CLUL1	18	1	clusterin-like 1 (retinal) [Source:HGNC Symbol;Acc:2096]	protein_coding	3846	49487	0.54	0.01	0.45	0.03	0.37	0.04	0.38	0.1	0.38	0.01	0.27	0.1	0.02	0	0.01	0	0.02	0.01	0.01	0	0.01	0	0.04	0.01
ENSG00000079102	RUNX1T1	8	-1	runt-related transcription factor 1; translocated to, 1 (cyclin D-related) [Source:HGNC Symbol;Acc:1535]	protein_coding	13527	134763	1	0	1.05	0	1.27	0.18	0.77	0.09	0.87	0.08	1.83	0.09	0.03	0	0.02	0	0.88	0.09	0.14	0.01	0.07	0	2.09	0.28
ENSG00000079112	CDH17	8	-1	cadherin 17, LI cadherin (liver-intestine) [Source:HGNC Symbol;Acc:1756]	protein_coding	3901	86213	0.01	0	0	0	0	0.01	0.01	0.01	0	0.01	0	0	0	0	0	0	0	0	0	0	0	0	0	0
ENSG00000079134	THOC1	18	-1	THO complex 1 [Source:HGNC Symbol;Acc:19070]	protein_coding	8099	45415	6.06	0.25	4.46	0.08	5.44	0.05	4.4	0.27	3.76	0.15	25.76	0.81	0.31	0.03	0.13	0	0.89	0.05	0.28	0.01	0.15	0	5.35	0.29
ENSG00000079150	FKBP7	2	-1	FK506 binding protein 7 [Source:HGNC Symbol;Acc:3723]	protein_coding	3080	11852	6.74	0.15	7.17	0.13	3.99	0.03	4.65	0.08	5.09	0.12	1.42	0.38	0.06	0	0.04	0.01	0.08	0.01	0.07	0.01	0.06	0	0.31	0.04
ENSG00000079156	OSBPL6	2	1	oxysterol binding protein-like 6 [Source:HGNC Symbol;Acc:16388]	protein_coding	8028	196897	4.78	0.02	5.17	0.11	4.36	0.06	3.41	0.04	3.87	0.19	5.07	0.2	0.07	0	0.03	0	0.58	0.11	0.12	0	0.05	0	1.55	0.31
ENSG00000079215	SLC1A3	5	1	solute carrier family 1 (glial high affinity glutamate transporter), member 3 [Source:HGNC Symbol;Acc:10941]	protein_coding	6265	75700	6.85	0.29	6.35	0.07	5.92	0.14	5.14	0.27	5.37	0.22	5.35	0.28	0.23	0.02	0.09	0.01	0.91	0.16	0.25	0.01	0.11	0.01	1.73	0.27
ENSG00000079246	XRCC5	2	1	X-ray repair complementing defective repair in Chinese hamster cells 5 (double-strand-break rejoining) [Source:HGNC Symbol;Acc:12833]	protein_coding	5463	93354	83.41	0.35	91	2.59	79.04	2.51	96.09	2.97	108.2	1.61	47.2	0.26	0.24	0	0.1	0.01	2.08	0.3	0.64	0.04	0.37	0.04	6.68	0.72
ENSG00000079257	LXN	3	-1	latexin [Source:HGNC Symbol;Acc:13347]	protein_coding	1504	25362	2.27	0.08	2.26	0.16	1.83	0.27	2.18	0.22	1.85	0.22	0.8	0.04	0.1	0.01	0.1	0.01	0.11	0.02	0.1	0	0.08	0.01	0.17	0.01
ENSG00000079263	SP140	2	1	SP140 nuclear body protein [Source:HGNC Symbol;Acc:17133]	protein_coding	5272	128016	0.01	0	0.02	0.02	0.02	0.01	0.03	0.02	0.03	0.01	0.13	0.01	0	0	0	0	0.01	0	0	0	0	0	0.03	0
ENSG00000079277	MKNK1	1	-1	MAP kinase interacting serine/threonine kinase 1 [Source:HGNC Symbol;Acc:7110]	protein_coding	8060	51347	3.49	0.01	3.05	0.12	2.26	0.1	2.48	0.22	2.72	0	5.28	0.08	0.21	0.01	0.13	0.01	0.27	0.06	0.18	0.02	0.12	0.02	1.13	0.02
ENSG00000079308	TNS1	2	-1	tensin 1 [Source:HGNC Symbol;Acc:11973]	protein_coding	15595	187569	0.11	0.02	0.12	0.02	0.07	0	0.06	0	0.06	0.01	0.07	0	0	0	0	0	0.02	0	0.01	0	0	0	0.01	0
ENSG00000079313	REXO1	19	-1	REX1, RNA exonuclease 1 homolog (S. cerevisiae) [Source:HGNC Symbol;Acc:24616]	protein_coding	5186	28005	10.14	0.19	10.33	0.61	3.16	0.69	3.4	0.02	3.56	0.05	6.26	0.47	0.38	0.03	0.24	0.02	0.68	0.06	0.74	0.07	0.39	0.01	4.83	0.48
ENSG00000079332	SAR1A	10	-1	SAR1 homolog A (S. cerevisiae) [Source:HGNC Symbol;Acc:10534]	protein_coding	3999	16311	32.5	0.5	30.3	0.9	32.04	0.33	39.22	0.42	43.82	0.91	19.72	1.86	1.32	0.15	0.54	0.01	2.11	0.24	0.84	0.05	0.9	0.09	7.5	0.01
ENSG00000079335	CDC14A	1	1	CDC14 cell division cycle 14 homolog A (S. cerevisiae) [Source:HGNC Symbol;Acc:1718]	protein_coding	5729	169503	1.42	0.25	1.43	0.09	1.34	0.14	1.18	0.08	1.27	0.03	2.18	0.23	0.04	0	0.02	0	0.3	0.05	0.07	0	0.04	0	0.84	0.1
ENSG00000079337	RAPGEF3	12	-1	Rap guanine nucleotide exchange factor (GEF) 3 [Source:HGNC Symbol;Acc:16629]	protein_coding	11995	24348	0.43	0.05	0.4	0.01	0.41	0.02	0.4	0.05	0.28	0	0.56	0.04	0.03	0	0.01	0.01	0.07	0.02	0.05	0.02	0.02	0.01	0.13	0.01
ENSG00000079385	CEACAM1	19	-1	carcinoembryonic antigen-related cell adhesion molecule 1 (biliary glycoprotein) [Source:HGNC Symbol;Acc:1814]	protein_coding	5524	48394	0.02	0.01	0.01	0	0.02	0.01	0.01	0	0.01	0	0	0	0.01	0	0	0	0.01	0	0	0	0	0	0	0
ENSG00000079387	SENP1	12	-1	SUMO1/sentrin specific peptidase 1 [Source:HGNC Symbol;Acc:17927]	protein_coding	6366	57024	7.6	0.05	8.84	0.13	7.41	0.04	7.4	0.21	8.95	0.24	7.52	0.47	0.25	0.01	0.16	0.01	0.62	0.08	0.27	0	0.18	0	2.57	0.22
ENSG00000079393	DUSP13	10	-1	dual specificity phosphatase 13 [Source:HGNC Symbol;Acc:19681]	protein_coding	2317	12462	0.02	0.01	0.01	0	0.02	0.02	0.02	0.01	0.01	0.02	0.01	0.02	0	0	0	0	0	0	0	0	0	0	0.01	0
ENSG00000079432	CIC	19	1	capicua homolog (Drosophila) [Source:HGNC Symbol;Acc:14214]	protein_coding	9495	17742	10.98	1.22	12.46	0.43	4.22	0.81	5.37	0.62	5.41	0.2	15.37	0.16	0.44	0.04	0.46	0	0.55	0.03	0.56	0.07	0.18	0.01	2.98	0.14
ENSG00000079435	LIPE	19	-1	lipase, hormone-sensitive [Source:HGNC Symbol;Acc:6621]	protein_coding	5206	20701	0.78	0.14	0.84	0.07	0.49	0.1	0.61	0.08	0.81	0.01	0.58	0.04	0.04	0.01	0.02	0.01	0.1	0.02	0.07	0.01	0.05	0	0.4	0.03
ENSG00000079459	FDFT1	8	1	farnesyl-diphosphate farnesyltransferase 1 [Source:HGNC Symbol;Acc:3629]	protein_coding	5222	38504	36.16	0.16	35.35	0.03	22.42	0.06	26.66	0.95	28.48	0.8	13.46	0.31	0.23	0.01	0.13	0.01	0.79	0.11	0.42	0.01	0.3	0	3.98	0.25
ENSG00000079462	PAFAH1B3	19	-1	platelet-activating factor acetylhydrolase 1b, catalytic subunit 3 (29kDa) [Source:HGNC Symbol;Acc:8576]	protein_coding	1419	5091	25.35	0.58	22.75	0.3	19.73	1.68	26.38	1.12	28.92	1.12	7.87	0.58	0.49	0.01	0.27	0.01	0.34	0.1	0.33	0.01	0.24	0.05	2.58	0.33
ENSG00000079482	OPHN1	X	-1	oligophrenin 1 [Source:HGNC Symbol;Acc:8148]	protein_coding	8224	383320	2.28	0.16	2.58	0.02	2.99	0.3	2.48	0.02	2.82	0.24	5.39	0.8	0.16	0	0.13	0	0.39	0.05	0.19	0.01	0.16	0	0.99	0.16
ENSG00000079557	AFM	4	1	afamin [Source:HGNC Symbol;Acc:316]	protein_coding	2217	20061	0	0	0	0	0	0	0	0	0	0	0.01	0.01	0	0	0	0	0	0	0	0	0	0	0	0
ENSG00000079616	KIF22	16	1	kinesin family member 22 [Source:HGNC Symbol;Acc:6391]	protein_coding	4312	10346	40.64	0.31	34.89	0.81	28.88	0.69	35.33	2.06	33.78	0.33	42.7	0.3	1.28	0	0.77	0.07	1.39	0.04	1.15	0.21	0.52	0.03	9.12	0.4
ENSG00000079689	SCGN	6	1	secretagogin, EF-hand calcium binding protein [Source:HGNC Symbol;Acc:16941]	protein_coding	1447	48091	0	0	0	0	0	0	0.01	0.01	0	0	0	0	0	0	0	0	0	0	0	0	0	0	0	0
ENSG00000079691	LRRC16A	6	1	leucine rich repeat containing 16A [Source:HGNC Symbol;Acc:21581]	protein_coding	7071	334343	1.54	0.11	1.61	0.07	2.05	0.06	2.08	0.18	2.22	0.03	2.3	0.02	0.02	0	0.01	0	0.22	0.03	0.04	0.01	0.02	0	0.53	0.08
ENSG00000079739	PGM1	1	1	phosphoglucomutase 1 [Source:HGNC Symbol;Acc:8905]	protein_coding	4164	62794	29.56	1.47	33.61	1.03	24.57	1.59	32.28	1.8	37.14	0.92	12.61	0.48	0.17	0.01	0.1	0.02	0.71	0.11	0.27	0.01	0.14	0	2.29	0.24
ENSG00000079785	DDX1	2	1	DEAD (Asp-Glu-Ala-Asp) box helicase 1 [Source:HGNC Symbol;Acc:2734]	protein_coding	3807	36092	44.71	0.07	44.61	1.38	28.91	0.89	30.65	1.87	34.55	1.12	20.07	0.32	0.46	0	0.22	0	1.5	0.11	0.66	0.01	0.34	0.03	6.45	0.22
ENSG00000079805	DNM2	19	1	dynamin 2 [Source:HGNC Symbol;Acc:2974]	protein_coding	13443	101940	13.07	0.27	13.45	0.39	7.42	0.33	8.13	0.7	9.42	0.01	12.07	0.11	0.17	0.01	0.11	0.01	0.47	0.08	0.29	0.01	0.17	0.01	2.88	0.35
ENSG00000079819	EPB41L2	6	-1	erythrocyte membrane protein band 4.1-like 2 [Source:HGNC Symbol;Acc:3379]	protein_coding	10247	213697	26.07	0.59	27.79	0.99	20.14	2.04	16.26	1.14	17.15	1.58	47.36	0.52	0.27	0.02	0.11	0.01	1.68	0.25	0.31	0.02	0.18	0.02	4.85	0.54
ENSG00000079841	RIMS1	6	1	regulating synaptic membrane exocytosis 1 [Source:HGNC Symbol;Acc:17282]	protein_coding	12800	503600	0.12	0.01	0.1	0.02	0.28	0.05	0.26	0.01	0.25	0.02	0.24	0.02	0	0	0	0	0.05	0	0.01	0	0	0	0.07	0.01
ENSG00000079931	MOXD1	6	-1	monooxygenase, DBH-like 1 [Source:HGNC Symbol;Acc:21063]	protein_coding	5293	100185	10.08	0.37	10.76	0.15	7	0.18	8.5	0.09	9.48	0.29	5.26	0.58	0.09	0.01	0.04	0.01	0.44	0.05	0.11	0	0.05	0	1.49	0.15
ENSG00000079950	STX7	6	-1	syntaxin 7 [Source:HGNC Symbol;Acc:11442]	protein_coding	4341	50933	9.79	0.33	9.83	0.03	8.41	0.28	7.67	0.32	8.12	0.46	10.77	0.34	0.1	0.01	0.06	0	0.51	0.04	0.18	0.01	0.08	0.01	2.33	0.1
ENSG00000079974	RABL2B	22	-1	RAB, member of RAS oncogene family-like 2B [Source:HGNC Symbol;Acc:9800]	protein_coding	5870	10283	4.05	0.25	3.54	0.21	1.31	0.21	1.33	0.19	1.23	0.01	4.15	0.07	0.41	0.05	0.24	0.03	0.31	0.03	0.24	0.02	0.14	0.01	1.8	0.03
ENSG00000079999	KEAP1	19	-1	kelch-like ECH-associated protein 1 [Source:HGNC Symbol;Acc:23177]	protein_coding	3761	13852	22.88	0.75	23.82	1.09	17.6	0.62	22.66	1.87	27.48	1.05	8.91	0.58	0.26	0.02	0.16	0.04	0.59	0.07	0.61	0.01	0.47	0.03	3.47	0.24
ENSG00000080007	DDX43	6	1	DEAD (Asp-Glu-Ala-Asp) box polypeptide 43 [Source:HGNC Symbol;Acc:18677]	protein_coding	2807	19998	0	0	0	0	0	0	0	0	0	0	0.01	0.01	0	0	0	0	0	0	0	0	0	0	0	0
ENSG00000080031	PTPRH	19	-1	protein tyrosine phosphatase, receptor type, H [Source:HGNC Symbol;Acc:9672]	protein_coding	4344	23895	0.06	0.01	0.08	0.03	0.09	0	0.08	0	0.13	0.05	0.13	0.02	0	0	0	0	0	0	0	0	0	0	0.02	0
ENSG00000080166	DCT	13	-1	dopachrome tautomerase [Source:HGNC Symbol;Acc:2709]	protein_coding	4862	35325	0.23	0.07	0.15	0.03	0.25	0.04	0.19	0.07	0.22	0.02	0.83	0.11	0.02	0	0.01	0.01	0.05	0.01	0.02	0	0.01	0	0.23	0.01
ENSG00000080189	SLC35C2	20	-1	solute carrier family 35, member C2 [Source:HGNC Symbol;Acc:17117]	protein_coding	4106	10761	15.89	0.29	14.05	0.39	10.17	0.03	11.35	1.14	11.98	0.11	18.35	0.53	2.42	0.33	1.74	0.21	2.54	0.34	1.79	0.28	1.14	0.12	11.68	0.31
ENSG00000080200	CRYBG3	3	1	beta-gamma crystallin domain containing 3 [Source:HGNC Symbol;Acc:34427]	protein_coding	5003	62968	4.56	0.14	3.65	0.05	4.94	0.55	3.82	0.03	4.49	0	6.98	0.42	0.09	0	0.04	0	0.38	0.05	0.1	0.01	0.05	0	0.91	0.06
ENSG00000080224	EPHA6	3	1	EPH receptor A6 [Source:HGNC Symbol;Acc:19296]	protein_coding	6303	931544	1.4	0.29	1.59	0.06	3.35	0.37	2.09	0.06	1.88	0.08	5.39	0.1	0.04	0	0.02	0	0.87	0.06	0.12	0	0.05	0	1.72	0.17
ENSG00000080293	SCTR	2	-1	secretin receptor [Source:HGNC Symbol;Acc:10608]	protein_coding	2900	81740	0.01	0.01	0	0	0	0	0	0	0	0	0	0	0	0	0	0	0	0	0	0	0	0	0	0
ENSG00000080298	RFX3	9	-1	regulatory factor X, 3 (influences HLA class II expression) [Source:HGNC Symbol;Acc:9984]	protein_coding	11037	296650	0.9	0.03	0.83	0.01	1.01	0.13	0.48	0	0.63	0.04	1.78	0.2	0.03	0	0.01	0	0.45	0.04	0.06	0	0.03	0.01	1.33	0.12
ENSG00000080345	RIF1	2	1	RAP1 interacting factor homolog (yeast) [Source:HGNC Symbol;Acc:23207]	protein_coding	13473	84613	13.61	0.32	15.21	0.34	28.81	0.19	21.63	1	26.4	0.3	48.37	0.13	0.74	0.01	0.34	0.03	2.65	0.21	1.05	0.03	0.94	0.01	10.3	0.62
ENSG00000080371	RAB21	12	1	RAB21, member RAS oncogene family [Source:HGNC Symbol;Acc:18263]	protein_coding	6670	29370	9.04	0.03	10.68	0.35	8.4	0.13	9.99	0.27	13.22	0.11	7.21	0.24	0.25	0	0.1	0.02	1.04	0.04	0.38	0.01	0.32	0.03	4.58	0.16
ENSG00000080493	SLC4A4	4	1	solute carrier family 4, sodium bicarbonate cotransporter, member 4 [Source:HGNC Symbol;Acc:11030]	protein_coding	8361	376416	1.4	0	1.6	0.03	1.71	0.06	1.38	0	1.73	0.04	1.16	0.08	0.01	0	0.01	0	0.21	0.02	0.04	0	0.02	0	0.38	0.04
ENSG00000080503	SMARCA2	9	1	SWI/SNF related, matrix associated, actin dependent regulator of chromatin, subfamily a, member 2 [Source:HGNC Symbol;Acc:11098]	protein_coding	7132	171109	5.28	0.08	6.2	0.07	5.59	0.45	5.08	0.25	6.07	0.22	6.82	0.57	0.12	0	0.09	0.01	0.58	0.07	0.19	0	0.13	0	1.63	0.14
ENSG00000080511	RDH8	19	1	retinol dehydrogenase 8 (all-trans) [Source:HGNC Symbol;Acc:14423]	protein_coding	2001	7025	0.01	0.01	0	0	0	0	0	0	0	0	0.02	0.02	0	0	0	0	0	0	0	0	0	0	0	0
ENSG00000080546	SESN1	6	-1	sestrin 1 [Source:HGNC Symbol;Acc:21595]	protein_coding	5121	103249	12.45	0.02	12.02	0.03	9.58	0.51	11.59	0.71	11.46	0.44	9.57	0.11	0.1	0	0.05	0.01	0.51	0.07	0.11	0	0.07	0	2.48	0.2
ENSG00000080561	MID2	X	1	midline 2 [Source:HGNC Symbol;Acc:7096]	protein_coding	3097	98332	10.73	0.87	14.03	0.48	16.16	0.28	15.89	0.43	19.15	0.54	13.47	0.77	0.05	0.01	0.02	0	1	0.17	0.23	0.01	0.08	0	2.98	0.52
ENSG00000080572	PIH1D3	X	1	PIH1 domain containing 3 [Source:HGNC Symbol;Acc:28570]	protein_coding	1931	35674	0	0	0.04	0.01	0.01	0.01	0.03	0.02	0.01	0.01	0.01	0.02	0	0	0	0	0	0	0	0	0	0	0	0
ENSG00000080573	COL5A3	19	-1	collagen, type V, alpha 3 [Source:HGNC Symbol;Acc:14864]	protein_coding	6750	44096	0.05	0	0.05	0	0.02	0.01	0.02	0	0.01	0	0.09	0.02	0	0	0	0	0	0	0	0	0	0	0.01	0.01
ENSG00000080603	SRCAP	16	1	Snf2-related CREBBP activator protein [Source:HGNC Symbol;Acc:16974]	protein_coding	12746	33292	31.38	2.91	37.27	0.27	13.76	3.57	7.83	0.9	10.03	0.73	26.52	3.12	0.9	0.03	0.5	0.01	1.75	0.35	1.13	0.04	0.8	0.02	9.4	1.49
ENSG00000080608	KIAA0020	9	-1	KIAA0020 [Source:HGNC Symbol;Acc:29676]	protein_coding	2709	121045	13.47	0.56	13.19	0.29	15.28	0.18	14.87	0.46	14.58	0.84	27.81	2.62	0.24	0.01	0.1	0.02	1.51	0.2	0.38	0	0.42	0	6.34	0.79
ENSG00000080618	CPB2	13	-1	carboxypeptidase B2 (plasma) [Source:HGNC Symbol;Acc:2300]	protein_coding	1767	50114	0.01	0.01	0	0	0	0	0	0	0	0	0	0	0	0	0	0	0	0	0	0	0	0	0	0
ENSG00000080644	CHRNA3	15	-1	cholinergic receptor, nicotinic, alpha 3 (neuronal) [Source:HGNC Symbol;Acc:1957]	protein_coding	4765	23470	0.71	0.01	0.66	0.11	0.47	0.14	0.46	0.06	0.56	0.06	0.35	0	0.03	0.01	0.02	0	0.04	0	0.02	0.02	0.01	0	0.1	0
ENSG00000080709	KCNN2	5	1	potassium intermediate/small conductance calcium-activated channel, subfamily N, member 2 [Source:HGNC Symbol;Acc:6291]	protein_coding	4078	131569	0.33	0.03	0.29	0.02	0.32	0.01	0.31	0.01	0.28	0.09	0.09	0.05	0.01	0	0	0	0.06	0	0.01	0	0	0	0.07	0.02
ENSG00000080802	CNOT4	7	-1	CCR4-NOT transcription complex, subunit 4 [Source:HGNC Symbol;Acc:7880]	protein_coding	6999	141315	4.59	0.08	5.36	0.34	5.83	0.55	2.98	0.11	3.62	0.02	14.45	0.02	0.2	0	0.1	0	1.45	0.18	0.3	0	0.25	0.01	5.33	0.69
ENSG00000080815	PSEN1	14	1	presenilin 1 [Source:HGNC Symbol;Acc:9508]	protein_coding	9944	77313	6.14	0.15	6.54	0.13	5.36	0.09	5.91	0.17	7.52	0.22	5.47	0.28	0.08	0	0.03	0	0.4	0.06	0.15	0	0.13	0.02	1.85	0.14
ENSG00000080819	CPOX	3	-1	coproporphyrinogen oxidase [Source:HGNC Symbol;Acc:2321]	protein_coding	3666	68917	26.52	0.16	27.07	0.02	17.94	0.18	23.32	0.2	27.04	0.13	14.2	0.77	0.43	0	0.32	0.01	0.42	0.01	0.36	0.01	0.32	0	1.33	0.02
ENSG00000080822	CLDND1	3	-1	claudin domain containing 1 [Source:HGNC Symbol;Acc:1322]	protein_coding	5217	19932	18.65	0.13	16.3	0.06	12.51	0	13.75	0.04	13.88	0.49	19.69	1.07	0.93	0.05	0.6	0.07	0.8	0.07	0.42	0.03	0.2	0.02	3.75	0.03
ENSG00000080823	MOK	14	-1	MOK protein kinase [Source:HGNC Symbol;Acc:9833]	protein_coding	10996	69686	2	0.06	1.52	0.23	1.38	0.12	1.31	0.04	1.05	0.09	3.79	0.22	0.05	0.01	0.02	0	0.24	0.07	0.08	0	0.06	0.01	1.49	0.09
ENSG00000080824	HSP90AA1	14	-1	heat shock protein 90kDa alpha (cytosolic), class A member 1 [Source:HGNC Symbol;Acc:5253]	protein_coding	5217	53704	269.89	5.96	295.82	9.62	142.11	0.27	163.7	11.57	174.78	9.14	49.34	2.96	0.18	0	0.09	0	0.34	0.07	0.19	0.02	0.11	0.01	1.55	0.07
ENSG00000080839	RBL1	20	-1	retinoblastoma-like 1 (p107) [Source:HGNC Symbol;Acc:9893]	protein_coding	5954	93671	9.2	0.34	11	0.04	10.17	0.11	10.87	0.14	12.48	0.24	19.37	0.11	0.08	0.01	0.03	0	0.53	0.04	0.23	0	0.17	0.01	3.55	0.25
ENSG00000080845	DLGAP4	20	1	discs, large (Drosophila) homolog-associated protein 4 [Source:HGNC Symbol;Acc:24476]	protein_coding	8789	253975	3.03	0.12	3.48	0.2	0.86	0.16	0.7	0.11	0.99	0.01	0.97	0.1	0.01	0	0	0	0.05	0.02	0.02	0	0.01	0	0.22	0.03
ENSG00000080854	IGSF9B	11	-1	immunoglobulin superfamily, member 9B [Source:HGNC Symbol;Acc:32326]	protein_coding	8267	33409	0.8	0.26	1.04	0	0.95	0.21	0.64	0.11	0.6	0.1	2.99	0.34	0.07	0.02	0.05	0	0.31	0.05	0.21	0.02	0.08	0.01	1.41	0.25
ENSG00000080910	CFHR2	1	1	complement factor H-related 2 [Source:HGNC Symbol;Acc:4890]	protein_coding	1227	138227	0	0	0	0	0	0	0	0	0	0	0	0	0	0	0	0	0	0	0	0	0	0	0	0
ENSG00000080986	NDC80	18	1	NDC80 kinetochore complex component homolog (S. cerevisiae) [Source:HGNC Symbol;Acc:16909]	protein_coding	3247	41859	14.05	0.6	13.11	0.3	12.16	0.39	13.47	0.95	13.1	0.22	11.59	0.04	0.37	0.01	0.18	0.01	0.8	0.07	0.35	0.01	0.26	0.02	3.07	0.02
ENSG00000081014	AP4E1	15	1	adaptor-related protein complex 4, epsilon 1 subunit [Source:HGNC Symbol;Acc:573]	protein_coding	7359	89849	4.26	0.2	4.84	0.14	4.78	0.39	4.42	0.13	5.75	0.35	6.47	0.08	0.24	0.01	0.19	0.01	0.44	0.03	0.3	0.01	0.26	0.02	1.51	0.06
ENSG00000081019	RSBN1	1	-1	round spermatid basic protein 1 [Source:HGNC Symbol;Acc:25642]	protein_coding	6819	43818	6.18	0.11	6.1	0.63	6.95	0.04	6.48	0.03	8.02	0.11	10.73	0.3	0.1	0.02	0.04	0	0.61	0.06	0.21	0	0.16	0.04	3.78	0.21
ENSG00000081026	MAGI3	1	1	membrane associated guanylate kinase, WW and PDZ domain containing 3 [Source:HGNC Symbol;Acc:29647]	protein_coding	8180	286972	6.06	0.03	7.14	0.03	8.6	0.32	6.68	0.01	7.72	0.24	12.26	0.93	0.16	0.01	0.14	0.01	1.04	0.17	0.19	0	0.09	0.01	2.86	0.48
ENSG00000081041	CXCL2	4	-1	chemokine (C-X-C motif) ligand 2 [Source:HGNC Symbol;Acc:4603]	protein_coding	1459	758	0.54	0.13	0.46	0.15	0.34	0.14	0.43	0.01	0.35	0.09	0.23	0.05	0.21	0.03	0.11	0.1	0.15	0.11	0.16	0.02	0.04	0.05	0.35	0.08
ENSG00000081051	AFP	4	1	alpha-fetoprotein [Source:HGNC Symbol;Acc:317]	protein_coding	3259	21761	0	0	0	0	0.01	0.01	0	0	0	0	0	0	0	0	0	0	0	0	0	0	0	0	0	0
ENSG00000081052	COL4A4	2	-1	collagen, type IV, alpha 4 [Source:HGNC Symbol;Acc:2206]	protein_coding	9895	151461	0.35	0.08	0.32	0.01	0.3	0.02	0.29	0.04	0.3	0.04	0.5	0.04	0.01	0	0	0	0.03	0.01	0.01	0	0	0	0.11	0.01
ENSG00000081059	TCF7	5	1	transcription factor 7 (T-cell specific, HMG-box) [Source:HGNC Symbol;Acc:11639]	protein_coding	10063	27081	1.37	0.09	1.64	0.01	0.62	0.13	0.55	0.05	0.66	0.03	0.46	0	0.08	0.01	0.03	0.01	0.31	0.05	0.15	0.01	0.05	0.01	0.62	0.1
ENSG00000081087	OSTM1	6	-1	osteopetrosis associated transmembrane protein 1 [Source:HGNC Symbol;Acc:21652]	protein_coding	5325	119111	7.74	0.45	7.88	0.17	6.36	0.02	7.49	0.19	8.08	0.22	5.96	0.52	0.04	0	0.02	0	0.1	0.01	0.05	0	0.03	0	0.65	0
ENSG00000081138	CDH7	18	1	cadherin 7, type 2 [Source:HGNC Symbol;Acc:1766]	protein_coding	5593	125545	0.38	0.02	0.52	0.11	0.46	0.06	0.57	0.02	0.59	0.01	0.33	0.08	0.01	0	0.01	0	0.06	0	0.02	0	0.01	0	0.14	0.01
ENSG00000081148	IMPG2	3	-1	interphotoreceptor matrix proteoglycan 2 [Source:HGNC Symbol;Acc:18362]	protein_coding	4157	89660	0.06	0	0.03	0	0.14	0.02	0.09	0.04	0.07	0.03	0.39	0.06	0	0	0	0	0.04	0	0.01	0	0	0	0.21	0.02
ENSG00000081154	PCNP	3	1	PEST proteolytic signal containing nuclear protein [Source:HGNC Symbol;Acc:30023]	protein_coding	3102	17236	64.32	0.15	65.37	2.31	36.72	1.73	39.51	0.42	42.45	2.07	27.78	1.76	5	0.47	4.17	0.11	3.77	0.3	3.06	0.2	2.82	0.25	14.03	0.02
ENSG00000081177	EXD2	14	1	exonuclease 3'-5' domain containing 2 [Source:HGNC Symbol;Acc:20217]	protein_coding	4534	46300	9.44	0.4	10.57	0.27	7.9	0.19	9.36	0.6	11.25	0.43	6.81	0.1	0.11	0.01	0.06	0	0.28	0.05	0.12	0.01	0.1	0.02	1.42	0.13
ENSG00000081181	ARG2	14	1	arginase, type II [Source:HGNC Symbol;Acc:664]	protein_coding	2418	29498	13.6	0.17	13.59	0.42	10.5	0.23	12.72	0.44	14.6	0.06	4.19	0.19	0.09	0	0.05	0.02	0.32	0.07	0.15	0	0.08	0	0.92	0.02
ENSG00000081189	MEF2C	5	-1	myocyte enhancer factor 2C [Source:HGNC Symbol;Acc:6996]	protein_coding	9053	176874	2.34	0.07	2.87	0.01	2.36	0	2.34	0.01	2.92	0.15	1.35	0.05	0.02	0	0.01	0	0.27	0.01	0.07	0.01	0.03	0	0.51	0.04
ENSG00000081237	PTPRC	1	1	protein tyrosine phosphatase, receptor type, C [Source:HGNC Symbol;Acc:9666]	protein_coding	8507	110204	0	0	0	0	0	0	0	0	0	0	0	0	0	0	0	0	0	0	0	0	0	0	0	0
ENSG00000081248	CACNA1S	1	-1	calcium channel, voltage-dependent, L type, alpha 1S subunit [Source:HGNC Symbol;Acc:1397]	protein_coding	6166	66844	0.01	0	0	0	0	0	0.01	0	0	0	0.02	0.01	0	0	0	0	0	0	0	0	0	0	0.01	0
ENSG00000081277	PKP1	1	1	plakophilin 1 (ectodermal dysplasia/skin fragility syndrome) [Source:HGNC Symbol;Acc:9023]	protein_coding	6211	43316	0	0	0	0	0	0	0	0	0	0	0	0	0	0	0	0	0	0	0	0	0	0	0	0
ENSG00000081307	UBA5	3	1	ubiquitin-like modifier activating enzyme 5 [Source:HGNC Symbol;Acc:23230]	protein_coding	6827	16815	13.79	0.53	12.11	0.62	10.64	0.18	9.8	0.08	9.99	0.41	17.33	0.06	1.79	0.02	1	0.1	2.7	0.1	1.08	0.01	0.57	0.14	10.37	0.02
ENSG00000081320	STK17B	2	-1	serine/threonine kinase 17b [Source:HGNC Symbol;Acc:11396]	protein_coding	6227	36699	4.93	0.33	5.04	0.28	7.31	0.02	7.68	0.29	8.8	0.08	5.42	0.35	0.11	0.01	0.05	0	0.73	0	0.27	0.01	0.19	0.01	3.27	0.02
ENSG00000081377	CDC14B	9	-1	CDC14 cell division cycle 14 homolog B (S. cerevisiae) [Source:HGNC Symbol;Acc:1719]	protein_coding	10457	119113	6.84	0.08	6.99	0.23	4.66	0.35	4.46	0.11	5.58	0.09	3.32	0.15	0.11	0.02	0.04	0.01	0.69	0.15	0.17	0.01	0.13	0.01	2.38	0.3
ENSG00000081386	ZNF510	9	-1	zinc finger protein 510 [Source:HGNC Symbol;Acc:29161]	protein_coding	5921	16339	3.81	0.11	3.45	0.04	4.32	0.13	3.26	0.12	3.39	0.31	15.42	0.69	0.08	0.02	0.02	0.01	0.56	0.13	0.11	0.01	0.06	0.01	3.75	0.51
ENSG00000081479	LRP2	2	-1	low density lipoprotein receptor-related protein 2 [Source:HGNC Symbol;Acc:6694]	protein_coding	16260	219238	1.01	0.08	1	0.04	1.88	0.1	1.18	0.1	1.62	0.06	3.5	0.11	0.01	0	0	0	0.12	0.02	0.03	0	0.02	0	0.42	0.05
ENSG00000081665	ZNF506	19	-1	zinc finger protein 506 [Source:HGNC Symbol;Acc:23780]	protein_coding	8414	27492	0.07	0	0.07	0	0.09	0.01	0.08	0.01	0.05	0.01	0.23	0.09	0.03	0	0.01	0.01	0.03	0	0.02	0	0.03	0	0.12	0.03
ENSG00000081692	JMJD4	1	-1	jumonji domain containing 4 [Source:HGNC Symbol;Acc:25724]	protein_coding	4315	669	19.96	0.5	19.4	1.56	19.68	0.16	25.1	0.4	23.44	0.46	30.65	0.92	0.89	0.03	0.67	0.08	2.83	0.18	2.94	0.04	1.4	0.44	13.31	1.06
ENSG00000081721	DUSP12	1	1	dual specificity phosphatase 12 [Source:HGNC Symbol;Acc:3067]	protein_coding	1762	5713	17.54	0.32	15.71	0.43	12.8	1.11	14.33	0.98	14.1	0.09	24.05	1.47	2.65	0.15	1.29	0.1	2.14	0.12	1.25	0.08	0.93	0.15	12.57	1.22
ENSG00000081760	AACS	12	1	acetoacetyl-CoA synthetase [Source:HGNC Symbol;Acc:21298]	protein_coding	16089	61839	1.81	0.05	1.63	0.01	1.62	0.14	1.64	0.03	1.71	0.02	2.66	0.04	0.15	0.02	0.08	0	0.35	0.05	0.17	0.01	0.1	0.01	1.19	0.16
ENSG00000081791	KIAA0141	5	1	KIAA0141 [Source:HGNC Symbol;Acc:28969]	protein_coding	6047	12181	13.01	0.29	11.44	0.1	8.55	0.2	8.98	0.69	9.42	0.18	17.85	0.49	1.14	0.01	0.76	0.07	1.27	0.11	0.91	0.06	0.5	0.11	6.72	0.3
ENSG00000081800	SLC13A1	7	-1	solute carrier family 13 (sodium/sulfate symporters), member 1 [Source:HGNC Symbol;Acc:10916]	protein_coding	4415	82023	0	0	0	0	0	0.01	0	0	0	0	0.01	0.01	0	0	0	0	0	0	0	0	0	0	0	0
ENSG00000081803	CADPS2	7	-1	Ca++-dependent secretion activator 2 [Source:HGNC Symbol;Acc:16018]	protein_coding	6364	561936	3.69	0.08	4.29	0.05	5.16	0.04	4.83	0.11	5.79	0.11	4.34	0.37	0.02	0	0.01	0	0.42	0.04	0.07	0	0.03	0	1.01	0.13
ENSG00000081842	PCDHA6	5	1	protocadherin alpha 6 [Source:HGNC Symbol;Acc:8672]	protein_coding	5374	178990	0.09	0.01	0.04	0.02	0.03	0	0.06	0.02	0.07	0.01	0.03	0.02	0.01	0	0.01	0	0.02	0	0.01	0	0.01	0	0.03	0
ENSG00000081853	PCDHGA2	5	1	protocadherin gamma subfamily A, 2 [Source:HGNC Symbol;Acc:8700]	protein_coding	4653	169352	1.7	0.08	1.81	0.04	0.54	0.14	0.73	0.14	0.89	0.1	0.3	0.09	0.06	0	0.08	0	0.07	0.01	0.05	0	0.06	0	0.1	0.01
ENSG00000081870	HSPB11	1	-1	heat shock protein family B (small), member 11 [Source:HGNC Symbol;Acc:25019]	protein_coding	2759	21977	11.27	0.84	9.2	0.32	7.21	0.11	7.48	0.07	7.64	0.71	13.4	0.84	0.55	0.05	0.26	0.03	0.78	0.09	0.31	0.03	0.29	0.03	4.88	0.06
ENSG00000081913	PHLPP1	18	1	PH domain and leucine rich repeat protein phosphatase 1 [Source:HGNC Symbol;Acc:20610]	protein_coding	9153	255821	3.37	0.16	3.64	0.1	3.35	0.47	2.84	0.13	3.7	0.04	3.86	0.09	0.03	0	0.01	0	0.46	0.09	0.1	0	0.05	0.01	1.56	0.21
ENSG00000081923	ATP8B1	18	-1	ATPase, aminophospholipid transporter, class I, type 8B, member 1 [Source:HGNC Symbol;Acc:3706]	protein_coding	6652	149995	0.16	0	0.14	0.01	0.18	0.05	0.2	0	0.18	0.03	0.06	0.02	0.01	0	0	0	0.02	0	0.01	0	0.01	0	0.02	0
ENSG00000081985	IL12RB2	1	1	interleukin 12 receptor, beta 2 [Source:HGNC Symbol;Acc:5972]	protein_coding	4233	85288	0.36	0.12	0.41	0.08	0.32	0.02	0.34	0.05	0.41	0.09	0.18	0.01	0	0	0	0	0.02	0.01	0.01	0	0.01	0	0.03	0
ENSG00000082014	SMARCD3	7	-1	SWI/SNF related, matrix associated, actin dependent regulator of chromatin, subfamily d, member 3 [Source:HGNC Symbol;Acc:11108]	protein_coding	5198	33923	9.93	0.22	9.52	0.25	5.07	0.26	6.5	0.47	5.8	0.13	11.07	0.36	0.28	0.03	0.18	0	0.36	0.1	0.26	0.03	0.09	0	1	0.09
ENSG00000082068	WDR70	5	1	WD repeat domain 70 [Source:HGNC Symbol;Acc:25495]	protein_coding	7039	367168	4.52	0.07	4.27	0.18	5.07	0.08	5.28	0.22	5.22	0.01	7.04	0.66	0.05	0.01	0.02	0	0.61	0.1	0.11	0	0.06	0.01	2.1	0.28
ENSG00000082074	FYB	5	-1	FYN binding protein [Source:HGNC Symbol;Acc:4036]	protein_coding	6100	163168	0	0	0	0	0	0	0	0	0	0	0	0	0.01	0	0	0	0	0	0	0	0	0	0	0
ENSG00000082126	MPP4	2	-1	membrane protein, palmitoylated 4 (MAGUK p55 subfamily member 4) [Source:HGNC Symbol;Acc:13680]	protein_coding	7266	46531	0.02	0	0.01	0	0.04	0.02	0.02	0	0.01	0.01	0.14	0.04	0.01	0	0	0	0.03	0	0.01	0	0	0	0.09	0.01
ENSG00000082146	STRADB	2	1	STE20-related kinase adaptor beta [Source:HGNC Symbol;Acc:13205]	protein_coding	3242	89735	9.71	0.64	9.27	0.03	6.23	0.26	6.93	0.54	8.74	0.35	6.72	0.18	0.05	0	0.04	0	0.11	0.01	0.05	0	0.03	0	0.41	0.01
ENSG00000082153	BZW1	2	1	basic leucine zipper and W2 domains 1 [Source:HGNC Symbol;Acc:18380]	protein_coding	4593	8645	25.94	0.21	27.35	1.29	20.95	0.02	24.94	0.7	26.7	0.6	13.61	0.28	0.91	0.04	0.52	0.07	2.57	0.07	1.46	0.02	0.62	0.02	8.67	0.55
ENSG00000082175	PGR	11	-1	progesterone receptor [Source:HGNC Symbol;Acc:8910]	protein_coding	15305	85589	0.25	0	0.28	0.03	0.26	0.02	0.17	0.02	0.26	0.01	0.16	0.03	0.01	0	0.01	0	0.02	0	0.01	0	0.01	0	0.07	0.01
ENSG00000082196	C1QTNF3	5	-1	C1q and tumor necrosis factor related protein 3 [Source:HGNC Symbol;Acc:14326]	protein_coding	6347	130999	2.86	0.16	2.76	0.03	2.14	0.1	2.4	0.11	2.79	0.05	2.02	0.16	0.11	0	0.06	0	0.44	0.04	0.11	0	0.07	0	1.75	0.16
ENSG00000082212	ME2	18	1	malic enzyme 2, NAD(+)-dependent, mitochondrial [Source:HGNC Symbol;Acc:6984]	protein_coding	3427	65831	17.14	0.27	18.88	0.16	13.51	0.1	15.97	0.03	18.14	0.13	7.29	0.11	0.13	0	0.07	0.01	0.31	0.06	0.13	0	0.09	0	1.61	0.06
ENSG00000082213	C5orf22	5	1	chromosome 5 open reading frame 22 [Source:HGNC Symbol;Acc:25639]	protein_coding	4172	18611	12.78	0.22	15.37	0.78	9.78	0.39	10.61	0.5	13.05	0.65	9.69	0.53	0.3	0.06	0.16	0.02	0.66	0.06	0.35	0.02	0.23	0	3.6	0.01
ENSG00000082258	CCNT2	2	1	cyclin T2 [Source:HGNC Symbol;Acc:1600]	protein_coding	9081	32018	11.71	0.64	9.61	0.19	10.65	0.08	8.15	0.47	7.77	0.35	23.68	1	0.71	0.02	0.47	0.01	2.24	0.2	0.77	0.01	0.52	0	8.51	0.58
ENSG00000082269	FAM135A	6	1	family with sequence similarity 135, member A [Source:HGNC Symbol;Acc:21084]	protein_coding	10589	137621	3.89	0.15	4.37	0	6.1	0.03	5.18	0.29	5.63	0.28	10.94	0.21	0.13	0	0.06	0	0.96	0.09	0.2	0.02	0.12	0.01	3.53	0.42
ENSG00000082293	COL19A1	6	1	collagen, type XIX, alpha 1 [Source:HGNC Symbol;Acc:2196]	protein_coding	8333	334829	0.19	0.02	0.23	0.02	0.44	0.01	0.28	0.04	0.31	0.04	0.42	0.02	0.01	0	0.01	0	0.07	0.01	0.02	0	0.01	0	0.08	0
ENSG00000082397	EPB41L3	18	-1	erythrocyte membrane protein band 4.1-like 3 [Source:HGNC Symbol;Acc:3380]	protein_coding	10975	227302	6.29	0.02	6.83	0.14	5.74	0.18	6.14	0.3	7.15	0.08	7.23	0.12	0.05	0	0.02	0	0.56	0.08	0.12	0	0.05	0	1.85	0.25
ENSG00000082438	COBLL1	2	-1	COBL-like 1 [Source:HGNC Symbol;Acc:23571]	protein_coding	17180	172848	1.29	0.01	1.37	0.11	1.42	0.04	0.65	0.01	0.78	0.03	2.42	0.23	0.03	0	0.01	0	0.5	0.05	0.08	0.01	0.04	0	1.18	0.1
ENSG00000082458	DLG3	X	1	discs, large homolog 3 (Drosophila) [Source:HGNC Symbol;Acc:2902]	protein_coding	7841	52764	5.41	0.01	5.57	0.06	4.51	0.07	5.49	0.37	6.48	0.17	3.55	0.13	0.11	0.01	0.03	0.01	0.33	0.01	0.11	0.01	0.08	0.01	1.27	0.11
ENSG00000082482	KCNK2	1	1	potassium channel, subfamily K, member 2 [Source:HGNC Symbol;Acc:6277]	protein_coding	3910	227399	1.09	0.11	1.26	0.15	0.78	0.03	0.8	0.04	1.01	0.01	0.2	0.04	0	0	0	0	0.02	0	0.01	0	0	0	0.03	0
ENSG00000082497	SERTAD4	1	1	SERTA domain containing 4 [Source:HGNC Symbol;Acc:25236]	protein_coding	5467	8361	6.35	0.05	6.79	0.36	4.25	0.11	4.18	0.09	5.65	0.11	3.84	0.64	0.3	0.06	0.24	0.01	0.43	0.06	0.25	0.02	0.15	0.01	2.2	0.01
ENSG00000082512	TRAF5	1	1	TNF receptor-associated factor 5 [Source:HGNC Symbol;Acc:12035]	protein_coding	9022	39300	2.35	0.02	1.88	0	1.75	0.09	1.52	0.02	1.59	0.07	2.95	0.08	0.21	0.01	0.14	0.02	0.37	0.04	0.17	0.02	0.14	0.01	1.14	0.11
ENSG00000082516	GEMIN5	5	-1	gem (nuclear organelle) associated protein 5 [Source:HGNC Symbol;Acc:20043]	protein_coding	5637	45130	14.43	1.08	16.97	0.3	15.53	0.33	16.57	0.65	20.6	0.22	11.51	0.27	0.11	0.02	0.05	0	0.53	0	0.27	0.01	0.15	0.01	2.49	0.09
ENSG00000082556	OPRK1	8	-1	opioid receptor, kappa 1 [Source:HGNC Symbol;Acc:8154]	protein_coding	5730	20239	0	0	0	0	0	0	0	0	0	0	0	0	0	0	0	0	0	0	0	0	0	0	0	0
ENSG00000082641	NFE2L1	17	1	nuclear factor (erythroid-derived 2)-like 1 [Source:HGNC Symbol;Acc:7781]	protein_coding	5825	7319	28.87	1.73	32.32	0.71	15.38	0.93	18.05	1.23	22.43	0.51	15.75	1.28	0.62	0.08	0.48	0	0.77	0.21	0.64	0.18	0.35	0.01	3.48	0.16
ENSG00000082684	SEMA5B	3	-1	sema domain, seven thrombospondin repeats (type 1 and type 1-like), transmembrane domain (TM) and short cytoplasmic domain, (semaphorin) 5B [Source:HGNC Symbol;Acc:10737]	protein_coding	6223	113161	0.16	0	0.11	0.01	0.06	0.02	0.09	0.02	0.11	0	0.07	0.03	0.01	0	0	0	0.02	0	0.01	0	0	0	0.03	0
ENSG00000082701	GSK3B	3	-1	glycogen synthase kinase 3 beta [Source:HGNC Symbol;Acc:4617]	protein_coding	8006	265078	10.15	0.09	12.04	0.03	10.23	0.97	8.09	0.16	11.12	0.46	8.37	0.38	0.05	0	0.01	0	1.02	0.13	0.16	0.01	0.1	0.01	3.02	0.41
ENSG00000082781	ITGB5	3	-1	integrin, beta 5 [Source:HGNC Symbol;Acc:6160]	protein_coding	9350	116511	2.75	0.02	2.91	0.12	2.08	0	2.89	0.01	3.4	0.08	1.11	0.05	0.02	0.01	0.01	0	0.12	0.03	0.05	0	0.03	0	0.39	0.05
ENSG00000082805	ERC1	12	1	ELKS/RAB6-interacting/CAST family member 1 [Source:HGNC Symbol;Acc:17072]	protein_coding	13475	491911	3.94	0.3	5.13	0.21	4.65	0.64	2.98	0.18	3.67	0.04	6.33	0.63	0.03	0	0.01	0	0.45	0.08	0.08	0	0.05	0.01	1.79	0.28
ENSG00000082898	XPO1	2	-1	exportin 1 (CRM1 homolog, yeast) [Source:HGNC Symbol;Acc:12825]	protein_coding	11708	49045	50.71	0.87	53.54	2.03	46.36	1.49	47.57	0.57	49.39	1.11	57.5	0.36	0.83	0.03	0.42	0.04	3.79	0.35	1.43	0.03	1.14	0.11	13.72	0.61
ENSG00000082929	C4orf6	4	1	chromosome 4 open reading frame 6 [Source:HGNC Symbol;Acc:13716]	protein_coding	1164	2065	0	0	0	0	0	0	0	0	0	0	0.01	0.02	0	0	0	0	0	0	0	0	0	0	0	0
ENSG00000082996	RNF13	3	1	ring finger protein 13 [Source:HGNC Symbol;Acc:10057]	protein_coding	3654	145764	9.14	0.06	8.66	0.07	9.06	0.43	10.17	0.08	10.33	0.16	8.46	0.38	0.09	0	0.02	0	0.88	0.12	0.14	0	0.11	0.01	2.6	0.25
ENSG00000083067	TRPM3	9	-1	transient receptor potential cation channel, subfamily M, member 3 [Source:HGNC Symbol;Acc:17992]	protein_coding	13946	897896	0	0	0	0	0.01	0	0	0	0	0	0.02	0.01	0.01	0	0.01	0	0.01	0	0	0	0	0	0.01	0
ENSG00000083093	PALB2	16	-1	partner and localizer of BRCA2 [Source:HGNC Symbol;Acc:26144]	protein_coding	4740	33390	6.41	0.13	7.57	0.18	7.09	0.33	7.23	0.12	8.14	0.36	7.56	0.58	0.18	0.01	0.1	0.01	0.4	0.05	0.21	0.02	0.16	0.04	1.58	0.03
ENSG00000083097	DOPEY1	6	1	dopey family member 1 [Source:HGNC Symbol;Acc:21194]	protein_coding	10613	93032	5.89	0.25	5.24	0.13	8.78	0.04	6.69	0.19	7.33	0.34	18.86	0.91	0.2	0.01	0.07	0.01	1.44	0.16	0.36	0.01	0.22	0.02	7.03	0.47
ENSG00000083099	LYRM2	6	-1	LYR motif containing 2 [Source:HGNC Symbol;Acc:25229]	protein_coding	8679	61922	9.09	0.06	10.58	0.48	8.33	0.04	10.24	0.42	11.71	0.12	7.57	0.87	0.05	0	0.04	0	0.07	0.02	0.04	0	0.03	0.01	0.43	0.01
ENSG00000083123	BCKDHB	6	1	branched chain keto acid dehydrogenase E1, beta polypeptide [Source:HGNC Symbol;Acc:987]	protein_coding	4102	235509	6.04	0.19	6.22	0.03	5.46	0.14	4.88	0.35	5.01	0.03	6.37	0.22	0.05	0	0.01	0	0.88	0.1	0.13	0	0.07	0.01	1.77	0.27
ENSG00000083168	KAT6A	8	-1	K(lysine) acetyltransferase 6A [Source:HGNC Symbol;Acc:13013]	protein_coding	11852	110642	9.47	0.69	13.04	0.01	11.97	0.94	11.07	0.03	13	0.08	18.81	0.35	0.1	0.01	0.03	0	1.2	0.2	0.32	0	0.17	0.01	5.33	0.66
ENSG00000083223	ZCCHC6	9	-1	zinc finger, CCHC domain containing 6 [Source:HGNC Symbol;Acc:25817]	protein_coding	6707	59987	5.76	0.2	6.81	0.05	8.4	0.08	6.86	0.26	7.45	0.08	14.86	0.74	0.47	0	0.38	0.03	0.99	0.09	0.47	0.02	0.41	0	3.46	0.22
ENSG00000083290	ULK2	17	-1	unc-51-like kinase 2 (C. elegans) [Source:HGNC Symbol;Acc:13480]	protein_coding	9843	87234	2.05	0.13	1.94	0.02	1.66	0.1	1.6	0.02	1.79	0.01	2.13	0.09	0.04	0	0.02	0	0.17	0.03	0.07	0	0.05	0.01	0.69	0.01
ENSG00000083307	GRHL2	8	1	grainyhead-like 2 (Drosophila) [Source:HGNC Symbol;Acc:2799]	protein_coding	6060	171220	0.01	0.01	0.01	0	0	0	0.01	0.01	0.01	0.01	0.01	0.01	0	0	0	0	0	0	0	0	0	0	0	0
ENSG00000083312	TNPO1	5	1	transportin 1 [Source:HGNC Symbol;Acc:6401]	protein_coding	11842	88551	27.56	0.49	31.97	0.75	30.64	0.25	29.03	0.82	35.99	1.91	26.59	0.91	0.17	0	0.1	0.02	1.79	0.16	0.61	0.01	0.39	0.03	6.38	0.23
ENSG00000083444	PLOD1	1	1	procollagen-lysine, 2-oxoglutarate 5-dioxygenase 1 [Source:HGNC Symbol;Acc:9081]	protein_coding	5327	35990	16.21	0.17	15.9	0.4	9.65	0.21	11.06	1.17	14.09	0.66	6.09	0.48	0.13	0.01	0.08	0.02	0.56	0.13	0.38	0.03	0.22	0.02	1.98	0.04
ENSG00000083454	P2RX5	17	-1	purinergic receptor P2X, ligand-gated ion channel, 5 [Source:HGNC Symbol;Acc:8536]	protein_coding	4190	20003	0.14	0	0.07	0.01	0.11	0.02	0.07	0.01	0.04	0.04	0.19	0.04	0.02	0	0.01	0	0.03	0	0.02	0	0.03	0	0.07	0.04
ENSG00000083457	ITGAE	17	-1	integrin, alpha E (antigen CD103, human mucosal lymphocyte antigen 1; alpha polypeptide) [Source:HGNC Symbol;Acc:6147]	protein_coding	6657	79926	4.97	0.12	3.67	0.11	2.8	0.04	3.5	0.04	2.49	0.07	3.16	0.13	0.19	0.02	0.11	0	0.12	0	0.1	0	0.08	0	0.77	0.02
ENSG00000083520	DIS3	13	-1	DIS3 mitotic control homolog (S. cerevisiae) [Source:HGNC Symbol;Acc:20604]	protein_coding	7602	19072	27.94	0.08	30.54	1.14	27.59	0.03	29.3	0.08	30.99	0.25	39.82	0.56	0.93	0.1	0.55	0.06	3.06	0.12	1.48	0.03	0.51	0.04	13.27	0.17
ENSG00000083535	PIBF1	13	1	progesterone immunomodulatory binding factor 1 [Source:HGNC Symbol;Acc:23352]	protein_coding	3669	230705	11.04	0.77	11.6	0.97	17.41	0.8	15.67	0.25	13.5	0.65	26.73	1.8	0.12	0	0.04	0	1.33	0.16	0.29	0.02	0.16	0.01	4.69	0.53
ENSG00000083544	TDRD3	13	1	tudor domain containing 3 [Source:HGNC Symbol;Acc:20612]	protein_coding	4114	173292	5.03	0.16	4.71	0.32	6.14	0.27	6.15	0.55	6.37	0.2	4.55	0.05	0.09	0.01	0.05	0	0.76	0.06	0.16	0	0.1	0	1.41	0.12
ENSG00000083635	NUFIP1	13	-1	nuclear fragile X mental retardation protein interacting protein 1 [Source:HGNC Symbol;Acc:8057]	protein_coding	3492	46734	3.33	0.23	3.91	0.06	2.95	0.14	3.47	0.31	3.65	0.02	3.62	0.2	0.12	0.02	0.05	0	0.51	0.06	0.19	0.01	0.16	0.02	1.9	0.16
ENSG00000083642	PDS5B	13	1	PDS5, regulator of cohesion maintenance, homolog B (S. cerevisiae) [Source:HGNC Symbol;Acc:20418]	protein_coding	13212	178348	4.37	0.12	4.43	0.19	5.72	0.47	3.2	0.03	3.42	0.04	8.81	0.57	0.08	0	0.03	0	1.18	0.1	0.24	0.01	0.15	0.01	3.61	0.34
ENSG00000083720	OXCT1	5	-1	3-oxoacid CoA transferase 1 [Source:HGNC Symbol;Acc:8527]	protein_coding	4194	136242	20.29	0.57	21.5	0.63	14.58	0.12	16.76	0.95	19.27	0.14	8.06	0.83	0.1	0	0.04	0	0.63	0.08	0.14	0.01	0.07	0	1.63	0.08
ENSG00000083750	RRAGB	X	1	Ras-related GTP binding B [Source:HGNC Symbol;Acc:19901]	protein_coding	2725	38301	6.62	0.2	5.56	0.2	5.48	0.28	5.15	0.02	4.85	0.14	12.58	0.85	0.47	0.01	0.22	0.03	0.72	0.09	0.31	0.02	0.2	0.02	3.76	0.26
ENSG00000083782	EPYC	12	-1	epiphycan [Source:HGNC Symbol;Acc:3053]	protein_coding	1805	39537	0	0	0	0	0	0	0	0	0	0	0	0	0	0	0	0	0	0	0	0	0	0	0	0
ENSG00000083799	CYLD	16	1	cylindromatosis (turban tumor syndrome) [Source:HGNC Symbol;Acc:2584]	protein_coding	12963	46903	3.58	0.04	3.55	0.11	4.09	0.08	3.7	0.06	4.31	0.16	7.27	0.05	0.1	0.02	0.05	0	0.56	0.03	0.18	0.01	0.08	0	2.59	0.15
ENSG00000083807	SLC27A5	19	-1	solute carrier family 27 (fatty acid transporter), member 5 [Source:HGNC Symbol;Acc:10999]	protein_coding	8025	24868	0.74	0.01	0.59	0.02	0.75	0.03	0.91	0.05	0.76	0.08	1.96	0.13	0.06	0	0.04	0	0.25	0.05	0.16	0.02	0.09	0	1.08	0.06
ENSG00000083812	ZNF324	19	1	zinc finger protein 324 [Source:HGNC Symbol;Acc:14096]	protein_coding	3795	2725	5.62	0.39	5.59	0.38	6.24	0.01	7.52	0.61	8.31	0.38	12.69	0.12	0.28	0.03	0.2	0.02	0.55	0.09	0.74	0	0.31	0.11	3.98	0.48
ENSG00000083814	ZNF671	19	-1	zinc finger protein 671 [Source:HGNC Symbol;Acc:26279]	protein_coding	3532	4340	0	0	0.01	0.01	0.02	0.02	0.01	0.01	0.01	0	0.01	0.01	0.01	0	0	0	0	0.01	0.01	0	0	0	0	0
ENSG00000083817	ZNF416	19	-1	zinc finger protein 416 [Source:HGNC Symbol;Acc:20645]	protein_coding	2561	4798	1.81	0.21	1.87	0.02	2.3	0.1	2.68	0.14	2.77	0.21	3.58	0.38	0.09	0.01	0.07	0.01	0.3	0.02	0.34	0.16	0.15	0.03	1.64	0.04
ENSG00000083828	ZNF586	19	1	zinc finger protein 586 [Source:HGNC Symbol;Acc:25949]	protein_coding	3287	47017	2.19	0.02	2.08	0.16	3.22	0.1	2.96	0.04	2.89	0.07	7.6	0.28	0.14	0.02	0.07	0	0.35	0.06	0.16	0	0.13	0.01	3.07	0.43
ENSG00000083838	ZNF446	19	1	zinc finger protein 446 [Source:HGNC Symbol;Acc:21036]	protein_coding	4923	2288	4.49	0.18	4.19	0.17	3.23	0.07	3.59	0.17	3.59	0.11	8.85	0.1	0.97	0.1	0.77	0.02	0.66	0.13	0.75	0.17	0.42	0.07	3.06	0.07
ENSG00000083842	ZNF8	19	1	zinc finger protein 8 [Source:HGNC Symbol;Acc:13154]	protein_coding	2211	14724	3.58	0.03	3.35	0.15	8.16	0.25	7.44	0.08	8.44	0.22	13.28	0.4	0.21	0.04	0.16	0.01	0.76	0.04	0.51	0.04	0.35	0.02	3.82	0.03
ENSG00000083844	ZNF264	19	1	zinc finger protein 264 [Source:HGNC Symbol;Acc:13057]	protein_coding	3042	18811	2.33	0.01	2.76	0.38	6.34	0.7	5.35	0.21	6.42	0.34	10.93	1.55	0.15	0.02	0.08	0.02	0.86	0.09	0.45	0.05	0.18	0.02	3.92	0.47
ENSG00000083857	FAT1	4	-1	FAT tumor suppressor homolog 1 (Drosophila) [Source:HGNC Symbol;Acc:3595]	protein_coding	16168	122741	7.06	0.67	7.63	0.05	18.37	0.71	14.26	0.65	19.93	1.13	15.88	0.72	0.07	0	0.03	0	0.49	0.08	0.13	0	0.07	0.01	1.32	0.16
ENSG00000083896	YTHDC1	4	-1	YTH domain containing 1 [Source:HGNC Symbol;Acc:30626]	protein_coding	7032	32654	0	0	0	0	0	0	0	0	0	0	0	0	0	0	0	0	0	0	0	0	0	0	0	0
ENSG00000083937	CHMP2B	3	1	charged multivesicular body protein 2B [Source:HGNC Symbol;Acc:24537]	protein_coding	3106	25166	29.61	0.46	32.94	0.66	22.78	0.07	27.68	0.14	28.53	0.13	9.34	0.19	0.31	0.01	0.17	0.01	0.89	0.09	0.32	0.02	0.23	0.01	3.45	0.3
ENSG00000084070	SMAP2	1	1	small ArfGAP2 [Source:HGNC Symbol;Acc:25082]	protein_coding	3299	75166	17.59	0.85	19.94	0.05	10.39	0.76	11.4	1.34	14.39	0.32	8.86	0.57	0.11	0.01	0.06	0	0.4	0.06	0.13	0.02	0.09	0	1.81	0.26
ENSG00000084072	PPIE	1	1	peptidylprolyl isomerase E (cyclophilin E) [Source:HGNC Symbol;Acc:9258]	protein_coding	8071	63647	7.6	0.07	6.55	0.05	5.08	0.32	5.9	0.47	5.9	0.1	5.08	0.12	0.24	0.01	0.21	0	0.26	0.04	0.22	0.02	0.19	0	0.88	0.09
ENSG00000084073	ZMPSTE24	1	1	zinc metallopeptidase STE24 homolog (S. cerevisiae) [Source:HGNC Symbol;Acc:12877]	protein_coding	3572	32495	26.81	0.23	29.55	0.38	22.81	0.01	29.03	0.54	32.44	0.32	12.46	1.41	0.29	0.01	0.13	0	0.73	0.02	0.37	0.02	0.28	0.03	3.72	0.06
ENSG00000084090	STARD7	2	-1	StAR-related lipid transfer (START) domain containing 7 [Source:HGNC Symbol;Acc:18063]	protein_coding	4414	19547	85.54	0.5	92.32	0	74.21	2.07	93.87	0.11	113.25	3.66	44.31	6.33	0.57	0.05	0.36	0.04	1.71	0.22	0.88	0	0.52	0	12.01	0.09
ENSG00000084092	NOA1	4	-1	nitric oxide associated 1 [Source:HGNC Symbol;Acc:28473]	protein_coding	3415	12033	17.58	0.24	17.1	0.27	13.32	1.31	15.44	0.65	17.73	0.16	15.2	2.86	0.52	0.06	0.29	0.01	0.63	0	0.38	0.02	0.29	0.01	3.44	0.18
ENSG00000084093	REST	4	1	RE1-silencing transcription factor [Source:HGNC Symbol;Acc:9966]	protein_coding	7875	20055	7.57	0.03	7.87	0.28	10.71	0.64	8.7	0.08	10.33	0.17	15.24	0.68	0.15	0.04	0.07	0.01	0.99	0.18	0.35	0.02	0.32	0.05	5.72	0.1
ENSG00000084110	HAL	12	-1	histidine ammonia-lyase [Source:HGNC Symbol;Acc:4806]	protein_coding	5146	18536	0.16	0.08	0.11	0.02	0.25	0.05	0.16	0.01	0.08	0.01	0.63	0.07	0.04	0	0.02	0	0.14	0.01	0.05	0.01	0.02	0	0.41	0.03
ENSG00000084112	SSH1	12	-1	slingshot homolog 1 (Drosophila) [Source:HGNC Symbol;Acc:30579]	protein_coding	10324	64561	5.5	0.29	6.75	0.19	4	0.44	3.31	0.06	4.77	0.09	3.28	0.03	0.08	0.01	0.04	0	0.45	0.08	0.22	0	0.13	0.01	1.6	0.28
ENSG00000084207	GSTP1	11	1	glutathione S-transferase pi 1 [Source:HGNC Symbol;Acc:4638]	protein_coding	1925	1139	181.79	1.68	157.06	2.86	122.58	10.52	164.15	9.69	193.2	4.91	31.55	3.3	3.75	0.17	2.48	0.33	2.07	0.1	2.55	0.06	1.18	0.05	6.56	0.11
ENSG00000084234	APLP2	11	1	amyloid beta (A4) precursor-like protein 2 [Source:HGNC Symbol;Acc:598]	protein_coding	7444	67502	53.03	0.73	58.64	0.62	37.69	0.18	47.9	2.39	53.85	0.35	23.34	2.43	0.17	0.03	0.08	0	1.08	0.19	0.36	0.03	0.2	0.01	3.67	0.35
ENSG00000084444	KIAA1467	12	1	KIAA1467 [Source:HGNC Symbol;Acc:29288]	protein_coding	6807	91417	6.89	0.01	7.9	0.26	6.93	0.23	8.26	0.67	10.29	0.04	6.22	0.62	0.04	0	0.02	0	0.23	0.04	0.1	0	0.05	0	0.81	0.14
ENSG00000084453	SLCO1A2	12	-1	solute carrier organic anion transporter family, member 1A2 [Source:HGNC Symbol;Acc:10956]	protein_coding	11637	143338	0	0	0.01	0	0.01	0	0	0	0	0	0.02	0.01	0	0	0	0	0	0	0	0	0	0	0	0
ENSG00000084463	WBP11	12	-1	WW domain binding protein 11 [Source:HGNC Symbol;Acc:16461]	protein_coding	3418	13635	38.35	0.73	45.56	0.09	15.7	0.66	16.27	1.62	19.45	0.01	15.43	0.34	0.59	0.02	0.39	0.05	1.42	0.11	0.85	0.06	0.33	0.04	5.43	0.16
ENSG00000084623	EIF3I	1	1	eukaryotic translation initiation factor 3, subunit I [Source:HGNC Symbol;Acc:3272]	protein_coding	1725	7942	215.88	7.31	231.23	4.18	153.09	4.32	228.92	12	244.45	1.39	54.47	5.2	1.27	0.06	0.64	0.03	2.3	0.09	1.9	0.12	1.15	0.13	9.19	0.36
ENSG00000084628	NKAIN1	1	-1	Na+/K+ transporting ATPase interacting 1 [Source:HGNC Symbol;Acc:25743]	protein_coding	2987	56816	2.04	0.29	2.3	0.05	1.05	0.23	1.3	0.09	1.83	0.13	0.5	0.15	0.01	0	0.01	0	0.06	0	0.03	0	0.01	0	0.19	0.01
ENSG00000084636	COL16A1	1	-1	collagen, type XVI, alpha 1 [Source:HGNC Symbol;Acc:2193]	protein_coding	9552	42443	0.03	0.01	0.03	0	0.03	0.02	0.03	0	0.02	0.01	0.06	0.01	0	0	0	0	0.01	0	0	0	0	0	0.01	0
ENSG00000084652	TXLNA	1	1	taxilin alpha [Source:HGNC Symbol;Acc:30685]	protein_coding	5103	13487	46.77	1.63	47.14	0.1	44.39	1.29	54.98	4.24	62.65	1.12	69.53	2.34	1.38	0.2	0.78	0.02	3.23	0.29	2.21	0.23	1.28	0.17	16.01	0.61
ENSG00000084674	APOB	2	-1	apolipoprotein B (including Ag(x) antigen) [Source:HGNC Symbol;Acc:603]	protein_coding	14828	27788	0	0	0	0	0	0	0	0	0	0	0	0	0	0	0	0	0	0	0	0	0	0	0	0
ENSG00000084676	NCOA1	2	1	nuclear receptor coactivator 1 [Source:HGNC Symbol;Acc:7668]	protein_coding	8633	270131	5.09	0.22	5.96	0.31	5.28	0.53	3.95	0.01	5.15	0.01	6.98	0.17	0.03	0	0.01	0	0.68	0.09	0.11	0.01	0.07	0.01	2.44	0.27
ENSG00000084693	AGBL5	2	1	ATP/GTP binding protein-like 5 [Source:HGNC Symbol;Acc:26147]	protein_coding	5283	22956	23.6	0.92	25.15	0.01	15.34	0.09	19.62	0.81	25.54	1.27	7.01	0.87	0.3	0.01	0.2	0.02	0.39	0	0.28	0	0.19	0.03	1.28	0.1
ENSG00000084710	EFR3B	2	1	EFR3 homolog B (S. cerevisiae) [Source:HGNC Symbol;Acc:29155]	protein_coding	6828	106393	0.56	0.05	0.72	0.15	0.87	0.03	0.89	0.09	1.19	0.08	0.61	0.07	0.01	0	0.01	0	0.05	0.01	0.02	0	0.01	0	0.16	0.02
ENSG00000084731	KIF3C	2	-1	kinesin family member 3C [Source:HGNC Symbol;Acc:6321]	protein_coding	6397	49742	3.58	0.49	4.12	0.16	2.28	0.09	2.35	0.09	3.17	0.05	1.23	0.08	0.03	0.01	0	0	0.12	0.02	0.05	0.01	0.03	0	0.35	0.05
ENSG00000084733	RAB10	2	1	RAB10, member RAS oncogene family [Source:HGNC Symbol;Acc:9759]	protein_coding	3631	99711	47.07	0.76	50.45	0.11	35.79	0.48	39.56	0.54	48	0.49	17.87	0.26	0.22	0.01	0.08	0.01	1.09	0.21	0.32	0.03	0.26	0.04	6.06	0.47
ENSG00000084734	GCKR	2	1	glucokinase (hexokinase 4) regulator [Source:HGNC Symbol;Acc:4196]	protein_coding	3149	23678	0.01	0.01	0.01	0.01	0.02	0.01	0.01	0.02	0.01	0.01	0.04	0	0	0.01	0	0	0	0	0.01	0	0	0	0.01	0
ENSG00000084754	HADHA	2	-1	hydroxyacyl-CoA dehydrogenase/3-ketoacyl-CoA thiolase/enoyl-CoA hydratase (trifunctional protein), alpha subunit [Source:HGNC Symbol;Acc:4801]	protein_coding	3971	50101	44.15	0.9	44.41	1.41	35.98	1.77	44.9	2.11	52.63	0.66	22.26	1.73	0.2	0.01	0.13	0.01	0.59	0.08	0.28	0.01	0.19	0.01	2.65	0.24
ENSG00000084764	MAPRE3	2	1	microtubule-associated protein, RP/EB family, member 3 [Source:HGNC Symbol;Acc:6892]	protein_coding	3459	53117	5.85	0.07	5.22	0.56	1.66	0.06	1.73	0.01	1.32	0.06	6.89	0.04	0.09	0.01	0.05	0	0.27	0.03	0.1	0	0.03	0.01	1.29	0.17
ENSG00000084774	CAD	2	1	carbamoyl-phosphate synthetase 2, aspartate transcarbamylase, and dihydroorotase [Source:HGNC Symbol;Acc:1424]	protein_coding	8271	18090	34.44	2.86	40.89	0.6	27.83	2.37	30.44	3.1	34.16	0.66	48.6	1.74	0.58	0.04	0.41	0.05	1.6	0.14	1.25	0.04	0.48	0	7.06	0.53
ENSG00000085063	CD59	11	-1	CD59 molecule, complement regulatory protein [Source:HGNC Symbol;Acc:1689]	protein_coding	4942	33234	15.68	0.47	16.34	0.06	12.59	0.63	15.64	0.46	16.97	0.39	8.22	0.85	0.7	0.01	0.65	0.06	0.99	0.11	0.81	0.03	0.9	0.03	2.75	0.05
ENSG00000085117	CD82	11	1	CD82 molecule [Source:HGNC Symbol;Acc:6210]	protein_coding	4054	51868	0.5	0.02	0.69	0.12	0.27	0.09	0.33	0.02	0.47	0.03	0.13	0.01	0	0	0	0	0.03	0.01	0.01	0	0	0	0.04	0.01
ENSG00000085185	BCORL1	X	1	BCL6 corepressor-like 1 [Source:HGNC Symbol;Acc:25657]	protein_coding	7996	68964	5.49	0.38	6.96	0.21	1.84	0.59	1.09	0.14	1.57	0.15	3.11	0	0.04	0.01	0.02	0	0.24	0.04	0.13	0	0.09	0.02	1.26	0.15
ENSG00000085224	ATRX	X	-1	alpha thalassemia/mental retardation syndrome X-linked [Source:HGNC Symbol;Acc:886]	protein_coding	12202	269087	13.45	0.15	14	0.8	19.44	1.64	13.55	0.34	13.31	0.66	54.17	9.63	0.13	0	0.06	0	1.08	0.16	0.25	0	0.17	0.01	4.36	0.65
ENSG00000085231	TAF9	5	-1	TAF9 RNA polymerase II, TATA box binding protein (TBP)-associated factor, 32kDa [Source:HGNC Symbol;Acc:11542]	protein_coding	4050	14972	30.69	0.38	27.89	1.22	19.96	0.95	24.27	0.53	25.59	0.89	15.86	0.76	1.04	0.12	0.54	0.02	1.13	0.11	0.67	0.05	0.53	0.04	6.78	0.14
ENSG00000085265	FCN1	9	-1	ficolin (collagen/fibrinogen domain containing) 1 [Source:HGNC Symbol;Acc:3623]	protein_coding	1286	7085	0	0	0	0	0	0	0	0	0	0	0	0	0	0	0	0	0	0	0	0	0	0	0	0.01
ENSG00000085274	MYNN	3	1	myoneurin [Source:HGNC Symbol;Acc:14955]	protein_coding	5387	11256	8.25	0.36	7.76	0.17	8.78	0.06	8.58	0.01	8.3	0.04	17.8	0.59	1.09	0.05	0.59	0.07	2.2	0.06	1.19	0.08	0.61	0.04	12.76	0.58
ENSG00000085276	MECOM	3	-1	MDS1 and EVI1 complex locus [Source:HGNC Symbol;Acc:3498]	protein_coding	9103	570992	3.24	0.11	3.73	0.08	4.39	0.15	4.02	0.03	4.25	0.06	3.91	0.11	0.34	0.01	0.28	0.01	1.42	0.18	0.42	0.01	0.32	0	2.89	0.32
ENSG00000085377	PREP	6	-1	prolyl endopeptidase [Source:HGNC Symbol;Acc:9358]	protein_coding	3762	121743	15.93	0.45	17.78	0.73	10.49	0.23	9.37	0.55	11.64	0.36	5.4	0.08	0.12	0.01	0.06	0.01	0.62	0.1	0.17	0	0.09	0.01	1.31	0.17
ENSG00000085382	HACE1	6	-1	HECT domain and ankyrin repeat containing E3 ubiquitin protein ligase 1 [Source:HGNC Symbol;Acc:21033]	protein_coding	9238	122561	5.18	0.13	4.51	0.2	6.63	0.04	4.48	0.11	4.39	0.06	15.93	0.11	0.17	0.01	0.07	0.01	1.2	0.11	0.25	0	0.16	0.01	4.61	0.33
ENSG00000085415	SEH1L	18	1	SEH1-like (S. cerevisiae) [Source:HGNC Symbol;Acc:30379]	protein_coding	10481	29910	8.21	0.12	8.2	0.43	5.55	0.2	4.61	0.08	5.09	0.06	6.21	0.06	0.37	0.02	0.21	0.03	0.81	0.15	0.37	0.04	0.27	0.03	4.11	0.11
ENSG00000085433	WDR47	1	-1	WD repeat domain 47 [Source:HGNC Symbol;Acc:29141]	protein_coding	4536	67463	7.25	0.1	6.92	0.48	7.53	0.26	7.42	0.05	8.03	0.34	11.69	0.41	0.1	0	0.04	0	0.42	0.06	0.17	0.01	0.11	0.01	2.3	0.15
ENSG00000085449	WDFY1	2	-1	WD repeat and FYVE domain containing 1 [Source:HGNC Symbol;Acc:20451]	protein_coding	5516	84144	12.9	0	14.03	0.74	12.48	0.07	13.8	0.02	17.6	0.08	9.31	0.65	0.07	0.01	0.04	0	0.29	0.02	0.14	0	0.11	0.01	1.46	0.08
ENSG00000085465	OVGP1	1	-1	oviductal glycoprotein 1, 120kDa [Source:HGNC Symbol;Acc:8524]	protein_coding	2988	10467	2.52	0.13	1.24	0.14	1.7	0.03	0.99	0.05	0.8	0.05	15.09	0.32	0.29	0.01	0.12	0.03	0.44	0.1	0.15	0.02	0.08	0.01	3.51	0.15
ENSG00000085491	SLC25A24	1	-1	solute carrier family 25 (mitochondrial carrier; phosphate carrier), member 24 [Source:HGNC Symbol;Acc:20662]	protein_coding	6548	60256	12.94	0.01	15.5	0.15	10.68	0.5	12.26	0.47	14.4	0.39	5.99	0.09	0.08	0	0.04	0.01	0.5	0.07	0.16	0.01	0.07	0.01	1.76	0.22
ENSG00000085511	MAP3K4	6	1	mitogen-activated protein kinase kinase kinase 4 [Source:HGNC Symbol;Acc:6856]	protein_coding	7522	118108	8.77	0.22	9.21	0.19	12.69	1.02	11.49	0.25	12.31	0.25	23.59	1.46	0.21	0.02	0.07	0.01	1.43	0.23	0.29	0.03	0.15	0.01	6.15	0.81
ENSG00000085514	PILRA	7	1	paired immunoglobin-like type 2 receptor alpha [Source:HGNC Symbol;Acc:20396]	protein_coding	2004	30555	5.9	0.06	4.59	0.09	2.94	0.16	3.11	0.19	1.3	0.15	15.49	0.75	0.36	0.03	0.18	0.02	0.27	0.02	0.21	0.03	0.11	0.01	2.78	0.08
ENSG00000085552	IGSF9	1	-1	immunoglobulin superfamily, member 9 [Source:HGNC Symbol;Acc:18132]	protein_coding	6620	11921	0.47	0.07	0.44	0.02	0.19	0.04	0.26	0	0.27	0.02	0.55	0.12	0.04	0.01	0.04	0.02	0.05	0	0.05	0.01	0.01	0	0.41	0.05
ENSG00000085563	ABCB1	7	-1	ATP-binding cassette, sub-family B (MDR/TAP), member 1 [Source:HGNC Symbol;Acc:40]	protein_coding	5552	203853	1.7	0.14	1.96	0.3	1.66	0.15	2.01	0.26	2.27	0.13	0.85	0.06	0.01	0	0	0	0.03	0	0.01	0	0.01	0	0.06	0.01
ENSG00000085644	ZNF213	16	1	zinc finger protein 213 [Source:HGNC Symbol;Acc:13005]	protein_coding	6443	6584	2.78	0.17	3.11	0.11	1.12	0.3	1.01	0.06	1.25	0.03	1.1	0.02	0.15	0.01	0.12	0.01	0.09	0.02	0.13	0.03	0.12	0.01	0.35	0.04
ENSG00000085662	AKR1B1	7	-1	aldo-keto reductase family 1, member B1 (aldose reductase) [Source:HGNC Symbol;Acc:381]	protein_coding	3701	13201	48.18	0.41	43.85	1.96	20.26	0.45	24.07	2.38	27.73	0.48	13.72	0.09	0.51	0.01	0.25	0.01	0.77	0.09	0.39	0.02	0.22	0.02	3.38	0.04
ENSG00000085719	CPNE3	8	1	copine III [Source:HGNC Symbol;Acc:2316]	protein_coding	6792	69856	26.9	1.19	32.62	1.11	26.16	0.04	29.02	0.15	34.98	0.43	15.91	1.1	0.09	0.01	0.06	0	0.42	0.02	0.19	0.01	0.12	0.01	1.93	0.06
ENSG00000085721	RRN3	16	-1	RRN3 RNA polymerase I transcription factor homolog (S. cerevisiae) [Source:HGNC Symbol;Acc:30346]	protein_coding	4156	30122	17.03	0.99	16.93	0.63	13.44	0.04	15.49	0.13	17.38	0.21	13.99	0.31	0.25	0.01	0.15	0	0.83	0.11	0.46	0.03	0.3	0.02	3.93	0.15
ENSG00000085733	CTTN	11	1	cortactin [Source:HGNC Symbol;Acc:3338]	protein_coding	6949	31216	28.37	0.32	25.33	0.38	21.13	0.93	25.17	1.41	26.79	0.72	49.67	1.64	0.68	0.03	0.4	0.01	1.07	0.11	0.79	0.09	0.36	0.02	6.85	0.37
ENSG00000085741	WNT11	11	-1	wingless-type MMTV integration site family, member 11 [Source:HGNC Symbol;Acc:12776]	protein_coding	2424	22005	2.5	0.12	2.32	0.17	1.77	0.04	2.12	0.14	2.32	0.27	1.6	0.25	0.18	0.03	0.12	0.01	0.35	0.08	0.31	0.04	0.14	0.01	1.34	0.04
ENSG00000085760	MTIF2	2	-1	mitochondrial translational initiation factor 2 [Source:HGNC Symbol;Acc:7441]	protein_coding	3371	29367	22.73	0.71	22.66	0.65	20.86	0.55	23.91	0.85	26.22	0.8	12.54	0.36	0.31	0.02	0.14	0.01	0.6	0.08	0.35	0.02	0.22	0.03	1.73	0.09
ENSG00000085788	DDHD2	8	1	DDHD domain containing 2 [Source:HGNC Symbol;Acc:29106]	protein_coding	10686	39634	8.79	0.06	8.82	0.33	7.7	0	7.79	0.1	8.42	0.03	22.8	0.74	0.42	0.01	0.29	0.02	0.76	0.09	0.43	0.03	0.27	0.03	5.08	0.1
ENSG00000085831	TTC39A	1	-1	tetratricopeptide repeat domain 39A [Source:HGNC Symbol;Acc:18657]	protein_coding	9362	48472	1.31	0.04	1.4	0.08	1.18	0.12	1.23	0.04	1.45	0.09	1.55	0.14	0.03	0.01	0.01	0.01	0.11	0	0.08	0	0.05	0	0.39	0.01
ENSG00000085832	EPS15	1	-1	epidermal growth factor receptor pathway substrate 15 [Source:HGNC Symbol;Acc:3419]	protein_coding	7551	157487	10.16	0.43	11.09	0.42	10.83	0.08	10.35	0.02	12.08	0.78	10.35	0.46	0.07	0	0.03	0.01	0.53	0.12	0.13	0	0.09	0.01	2	0.29
ENSG00000085840	ORC1	1	-1	origin recognition complex, subunit 1 [Source:HGNC Symbol;Acc:8487]	protein_coding	3157	28458	17.91	0.69	20.33	0.24	17.05	0.12	19.92	0.46	23.53	0.46	19.74	0.95	0.29	0	0.15	0.01	0.66	0.08	0.39	0.03	0.21	0.01	3.16	0.21
ENSG00000085871	MGST2	4	1	microsomal glutathione S-transferase 2 [Source:HGNC Symbol;Acc:7063]	protein_coding	3182	71788	5.34	0.17	5.03	0.52	3.61	0.35	4.29	0.57	4.48	0.17	1.63	0.07	0.05	0	0.02	0	0.18	0.03	0.05	0	0.04	0	0.55	0.07
ENSG00000085872	CHERP	19	-1	calcium homeostasis endoplasmic reticulum protein [Source:HGNC Symbol;Acc:16930]	protein_coding	6113	18512	25.57	1.22	29.76	0	4.22	1.05	3.66	0.51	4.58	0.04	9.35	0.23	0.54	0.09	0.32	0.03	0.68	0.11	0.67	0.04	0.43	0.08	2.98	0.13
ENSG00000085978	ATG16L1	2	1	autophagy related 16-like 1 (S. cerevisiae) [Source:HGNC Symbol;Acc:21498]	protein_coding	6047	79557	6.59	0.17	6.46	0.3	7.08	0.08	7.47	0.17	7.1	0.11	14.24	0.16	0.13	0	0.06	0.01	2.97	0.15	0.8	0.37	0.32	0.01	4.14	0.08
ENSG00000085982	USP40	2	-1	ubiquitin specific peptidase 40 [Source:HGNC Symbol;Acc:20069]	protein_coding	9352	81874	5.5	0.32	4.89	0.04	5.06	0.23	4.5	0.14	4.87	0.16	11.87	0.79	0.18	0.01	0.09	0	0.63	0.08	0.2	0.01	0.11	0.01	2.81	0.29
ENSG00000085998	POMGNT1	1	-1	protein O-linked mannose beta1,2-N-acetylglucosaminyltransferase [Source:HGNC Symbol;Acc:19139]	protein_coding	6366	25239	11.18	0.31	10.95	0.69	7.24	0.01	9.42	0.56	8.81	0.1	12.27	0.08	0.09	0	0.07	0	0.12	0	0.1	0.01	0.04	0	0.45	0
ENSG00000085999	RAD54L	1	1	RAD54-like (S. cerevisiae) [Source:HGNC Symbol;Acc:9826]	protein_coding	3212	27557	27.28	0.02	26.54	0.4	15.41	1.53	13.24	1.37	13.38	0.09	35.9	1.2	0.74	0.02	0.42	0.03	1.11	0.21	0.56	0.03	0.25	0.03	6.52	0.64
ENSG00000086015	MAST2	1	1	microtubule associated serine/threonine kinase 2 [Source:HGNC Symbol;Acc:19035]	protein_coding	8876	240328	7.64	0.19	7.32	0.13	4.47	0.22	4.07	0.45	4.95	0.02	8.49	0.01	0.06	0.01	0.03	0	0.4	0.08	0.1	0	0.06	0	1.57	0.21
ENSG00000086061	DNAJA1	9	1	DnaJ (Hsp40) homolog, subfamily A, member 1 [Source:HGNC Symbol;Acc:5229]	protein_coding	2730	11958	104.2	1.22	106.97	1.19	70.92	1.14	90.15	4.33	100.69	2.93	33.99	0.17	1.46	0.06	0.66	0.08	3.14	0.21	1.8	0	1.17	0.14	11.25	0.61
ENSG00000086062	B4GALT1	9	-1	UDP-Gal:betaGlcNAc beta 1,4- galactosyltransferase, polypeptide 1 [Source:HGNC Symbol;Acc:924]	protein_coding	5065	58203	11.35	0.67	14.58	0.12	5.89	0.67	5.57	0.31	8.25	0.14	2.78	0.44	0.06	0	0.02	0	0.3	0.05	0.12	0	0.06	0.01	1.05	0.19
ENSG00000086065	CHMP5	9	1	charged multivesicular body protein 5 [Source:HGNC Symbol;Acc:26942]	protein_coding	2237	14794	28.12	0.88	26.39	1.04	20.52	1.2	25.02	0.87	22.66	1.23	8.11	0.49	0.42	0.05	0.27	0	0.56	0.09	0.34	0.02	0.29	0.03	3.17	0.04
ENSG00000086102	NFX1	9	1	nuclear transcription factor, X-box binding 1 [Source:HGNC Symbol;Acc:7803]	protein_coding	7147	73476	11.3	0.41	12.27	0.06	9.5	0.06	9.35	0.69	10.77	0.05	15.16	0.29	0.2	0.02	0.1	0.01	0.99	0.13	0.45	0.03	0.28	0.03	4.32	0.28
ENSG00000086159	AQP6	12	1	aquaporin 6, kidney specific [Source:HGNC Symbol;Acc:639]	protein_coding	5129	4811	0.14	0.06	0.11	0.01	0.09	0	0.09	0	0.09	0.01	0.02	0	0.04	0.01	0.02	0.01	0.01	0.02	0.03	0.02	0.02	0.02	0.02	0.02
ENSG00000086189	DIMT1	5	-1	DIM1 dimethyladenosine transferase 1 homolog (S. cerevisiae) [Source:HGNC Symbol;Acc:30217]	protein_coding	3736	12938	12.76	0.55	12.53	0.46	10.03	0.79	12.33	0.43	10.7	0.27	13.68	0.5	0.74	0.05	0.47	0.02	1.43	0.11	0.85	0.03	0.44	0.01	8.66	0.32
ENSG00000086200	IPO11	5	1	importin 11 [Source:HGNC Symbol;Acc:20628]	protein_coding	7488	217085	8.87	0.52	10.2	0.36	10.29	0.6	9.24	0.44	10.21	0.28	8.94	0.57	0.05	0.01	0.02	0	0.74	0.07	0.18	0.01	0.12	0.01	2.46	0.27
ENSG00000086205	FOLH1	11	-1	folate hydrolase (prostate-specific membrane antigen) 1 [Source:HGNC Symbol;Acc:3788]	protein_coding	3824	58190	0.12	0.02	0.09	0.01	0.08	0.02	0.06	0.01	0.08	0.02	0.02	0.03	0	0	0	0	0.01	0	0	0	0	0	0.01	0
ENSG00000086232	EIF2AK1	7	-1	eukaryotic translation initiation factor 2-alpha kinase 1 [Source:HGNC Symbol;Acc:24921]	protein_coding	5674	31289	41.23	0.28	47.8	0.02	21.82	0.95	25.6	1.05	30.18	0.3	14.4	1.08	0.54	0.08	0.31	0	0.89	0.1	0.56	0.02	0.43	0.03	4.42	0.08
ENSG00000086288	NME8	7	1	NME/NM23 family member 8 [Source:HGNC Symbol;Acc:16473]	protein_coding	2439	49349	0	0	0	0	0	0	0	0	0	0	0	0	0	0	0	0	0	0	0	0	0	0	0	0
ENSG00000086289	EPDR1	7	1	ependymin related protein 1 (zebrafish) [Source:HGNC Symbol;Acc:17572]	protein_coding	2864	265229	5.28	0.19	5.66	0.24	4.21	0.38	5.47	0.07	5.78	0.07	1.27	0.3	0.01	0	0	0	0.04	0.01	0.01	0	0.01	0	0.09	0.01
ENSG00000086300	SNX10	7	1	sorting nexin 10 [Source:HGNC Symbol;Acc:14974]	protein_coding	3421	78977	7.54	0.13	7.72	0.03	5.76	0.07	6	0.19	7.1	0.44	1.57	0.38	0.03	0	0.01	0	0.16	0.03	0.05	0	0.03	0	0.45	0.08
ENSG00000086475	SEPHS1	10	-1	selenophosphate synthetase 1 [Source:HGNC Symbol;Acc:19685]	protein_coding	3979	26884	22.62	0.78	22.04	0.02	14.97	0.03	18.32	0.31	21.57	0.38	10.01	1.7	0.45	0.03	0.26	0.01	0.99	0.12	0.53	0.06	0.4	0.01	3.96	0.11
ENSG00000086506	HBQ1	16	1	hemoglobin, theta 1 [Source:HGNC Symbol;Acc:4833]	protein_coding	536	191	9.5	0.43	8.08	0.66	6.49	0.51	6.55	0.47	6.29	0.19	2.35	0.36	0	0	0.04	0.06	0	0	0.07	0	0.04	0.06	0	0
ENSG00000086544	ITPKC	19	1	inositol-trisphosphate 3-kinase C [Source:HGNC Symbol;Acc:14897]	protein_coding	3385	20367	3.75	0.01	3.64	0.08	3.26	0.2	3.93	0.23	4.25	0.16	3.08	0.17	0.07	0.01	0.05	0	0.19	0.04	0.14	0.01	0.12	0	0.86	0.04
ENSG00000086548	CEACAM6	19	1	carcinoembryonic antigen-related cell adhesion molecule 6 (non-specific cross reacting antigen) [Source:HGNC Symbol;Acc:1818]	protein_coding	3052	18170	0	0	0	0	0	0	0	0	0	0	0	0	0	0	0	0	0	0	0	0	0	0	0	0
ENSG00000086570	FAT2	5	-1	FAT tumor suppressor homolog 2 (Drosophila) [Source:HGNC Symbol;Acc:3596]	protein_coding	14537	50293	0.01	0	0.01	0.01	0.01	0.01	0.01	0.01	0	0.01	0	0	0	0	0	0	0	0	0	0	0	0	0	0
ENSG00000086589	RBM22	5	-1	RNA binding motif protein 22 [Source:HGNC Symbol;Acc:25503]	protein_coding	3631	6673	26.83	0.37	28.29	0.74	17.43	0.13	20.64	0.54	22.9	0.27	34.59	0.31	1.34	0.15	1.12	0.2	1.85	0.09	1.53	0.05	0.64	0	10.06	0.11
ENSG00000086598	TMED2	12	1	transmembrane emp24 domain trafficking protein 2 [Source:HGNC Symbol;Acc:16996]	protein_coding	3937	10097	79.61	2.07	82.9	0.85	62.33	0.09	78.62	0.95	81.25	0.71	28.3	5.65	0.43	0.02	0.26	0.01	0.81	0.01	0.64	0.01	0.69	0.03	5.38	0.07
ENSG00000086619	ERO1LB	1	-1	ERO1-like beta (S. cerevisiae) [Source:HGNC Symbol;Acc:14355]	protein_coding	5688	60761	10.83	0.06	10.39	0.41	6.76	0.37	5.31	0.07	5.64	0.2	11.38	0.13	0.15	0.02	0.08	0.01	1.02	0.15	0.31	0.02	0.23	0.02	3.44	0.2
ENSG00000086666	ZFAND6	15	1	zinc finger, AN1-type domain 6 [Source:HGNC Symbol;Acc:30164]	protein_coding	5065	73748	10.71	0.62	9.33	0.28	9.07	0.27	9.37	0.21	8.49	0.66	10	0.3	0.26	0.02	0.08	0	1.82	0.24	0.28	0.02	0.2	0.03	5.78	0.68
ENSG00000086696	HSD17B2	16	1	hydroxysteroid (17-beta) dehydrogenase 2 [Source:HGNC Symbol;Acc:5211]	protein_coding	5762	57763	0	0	0	0	0	0	0	0	0	0	0.01	0.01	0	0	0	0	0	0	0	0	0	0	0	0
ENSG00000086712	TXLNG	X	1	taxilin gamma [Source:HGNC Symbol;Acc:18578]	protein_coding	4460	53624	31.04	0.6	32.98	0.32	22.67	0.68	24.36	0.69	27.57	0.42	26.33	0.07	0.4	0.04	0.21	0.01	1.29	0.23	0.52	0.03	0.35	0.05	5.64	0.41
ENSG00000086717	PPEF1	X	1	protein phosphatase, EF-hand calcium binding domain 1 [Source:HGNC Symbol;Acc:9243]	protein_coding	3519	148472	0.15	0.03	0.11	0	0.16	0.02	0.12	0	0.13	0.03	0.1	0.05	0	0	0	0	0.01	0	0	0	0	0	0.02	0.01
ENSG00000086730	LAT2	7	1	linker for activation of T cells family, member 2 [Source:HGNC Symbol;Acc:12749]	protein_coding	4542	25623	0.08	0.04	0.08	0.02	0.07	0.02	0.08	0.04	0.05	0.02	0.16	0.01	0.03	0.01	0.02	0	0.03	0	0.03	0.01	0.03	0	0.22	0.01
ENSG00000086758	HUWE1	X	-1	HECT, UBA and WWE domain containing 1, E3 ubiquitin protein ligase [Source:HGNC Symbol;Acc:30892]	protein_coding	17373	137159	32.97	3.28	36.44	0.74	40.06	5.67	26.12	2.54	42.64	0.96	38.56	2.5	0.22	0.02	0.09	0	2.43	0.39	0.89	0.04	0.52	0.01	8.01	0.92
ENSG00000086827	ZW10	11	-1	ZW10, kinetochore associated, homolog (Drosophila) [Source:HGNC Symbol;Acc:13194]	protein_coding	2992	37618	19.91	0.02	21.46	0.53	19.87	1.06	23.34	0.81	26.33	0.1	20.15	1.01	0.24	0.02	0.11	0	0.78	0.08	0.35	0.04	0.18	0.02	3.16	0.21
ENSG00000086848	ALG9	11	-1	asparagine-linked glycosylation 9, alpha-1,2-mannosyltransferase homolog (S. cerevisiae) [Source:HGNC Symbol;Acc:15672]	protein_coding	7990	81374	4.89	0.03	4.66	0.04	4.52	0.14	4.55	0.22	5.35	0.06	9.96	0.56	0.09	0.01	0.05	0.01	0.31	0.07	0.1	0	0.07	0.01	1.61	0.15
ENSG00000086967	MYBPC2	19	1	myosin binding protein C, fast type [Source:HGNC Symbol;Acc:7550]	protein_coding	3708	29684	0.05	0.03	0.02	0.03	0.02	0.01	0.03	0.02	0.03	0.01	0	0	0	0	0	0	0	0	0	0	0	0	0	0
ENSG00000086991	NOX4	11	-1	NADPH oxidase 4 [Source:HGNC Symbol;Acc:7891]	protein_coding	6327	258905	0	0	0	0	0	0	0	0	0	0	0	0	0	0	0	0	0	0	0	0	0	0	0	0
ENSG00000087008	ACOX3	4	-1	acyl-CoA oxidase 3, pristanoyl [Source:HGNC Symbol;Acc:121]	protein_coding	3416	70576	4.56	0.06	4.49	0.09	4.08	0.12	4.46	0.29	4.72	0.26	6.33	0.39	0.2	0.01	0.13	0	0.39	0.05	0.24	0.02	0.14	0.01	1.84	0.13
ENSG00000087053	MTMR2	11	-1	myotubularin related protein 2 [Source:HGNC Symbol;Acc:7450]	protein_coding	6119	86293	12.19	0.31	13.58	0.16	10.24	0.25	10.05	0.39	12.91	0.43	5.17	0.12	0.05	0.01	0.04	0.01	0.66	0.08	0.16	0	0.07	0	1.8	0.21
ENSG00000087074	PPP1R15A	19	1	protein phosphatase 1, regulatory subunit 15A [Source:HGNC Symbol;Acc:14375]	protein_coding	3093	572	31.56	1.78	31.56	0.86	15.25	0.97	19.91	1.47	20.97	0.37	29.61	0.43	0.69	0.38	0.43	0.02	1.63	0.55	1.53	0.58	0.8	0.11	8.18	1.86
ENSG00000087076	HSD17B14	19	-1	hydroxysteroid (17-beta) dehydrogenase 14 [Source:HGNC Symbol;Acc:23238]	protein_coding	1281	22373	3.04	0.32	2.4	0.06	1.25	0.22	1.57	0.03	1.67	0.04	3.1	0.23	0.08	0.01	0.03	0	0.07	0.04	0.03	0	0.02	0	0.25	0.19
ENSG00000087077	TRIP6	7	1	thyroid hormone receptor interactor 6 [Source:HGNC Symbol;Acc:12311]	protein_coding	2802	3507	35.73	0.61	34.26	1.88	22.01	0.61	28.56	1.65	30.4	1.02	32.54	0.45	2.17	0.11	1.57	0.22	1.65	0.01	1.88	0.13	0.69	0.06	7.69	0.59
ENSG00000087085	ACHE	7	-1	acetylcholinesterase [Source:HGNC Symbol;Acc:108]	protein_coding	3730	3243	2.87	0.01	2.52	0.04	1.05	0.05	1.11	0.09	0.89	0.03	2.36	0.25	0.64	0.08	0.56	0.01	0.17	0.07	0.25	0	0.09	0.02	1.4	0.11
ENSG00000087086	FTL	19	1	ferritin, light polypeptide [Source:HGNC Symbol;Acc:3999]	protein_coding	878	697	451.48	1.05	419.66	21.53	212.52	19.13	267.47	9.13	327.48	11.28	53.06	13.33	1.37	0.02	0.91	0.09	0.85	0.07	0.81	0.07	0.62	0.26	3.94	0.28
ENSG00000087087	SRRT	7	1	serrate RNA effector molecule homolog (Arabidopsis) [Source:HGNC Symbol;Acc:24101]	protein_coding	4587	8945	53.45	0.97	56.47	0.47	26.37	0.96	36.27	2.6	35.33	0.05	50.71	1.87	2.68	0.02	2.29	0.11	1.4	0.2	1.37	0.01	0.34	0.08	9.86	0.69
ENSG00000087088	BAX	19	1	BCL2-associated X protein [Source:HGNC Symbol;Acc:959]	protein_coding	2587	4394	50.99	1.53	46.92	0.6	21.49	0.06	28.75	2.7	33.46	0.08	25.78	2.74	1.19	0.1	0.77	0.02	1.34	0.21	1.5	0.37	1.46	0.21	7.19	0.29
ENSG00000087095	NLK	17	1	nemo-like kinase [Source:HGNC Symbol;Acc:29858]	protein_coding	5288	149344	5.04	0.35	5.18	0.18	4.64	0.01	4.75	0.19	5.39	0.12	7.43	0.6	0.04	0	0.02	0	0.62	0.07	0.12	0.01	0.08	0.01	2.02	0.23
ENSG00000087111	PIGS	17	-1	phosphatidylinositol glycan anchor biosynthesis, class S [Source:HGNC Symbol;Acc:14937]	protein_coding	5990	12493	14.9	0.48	16.18	0.5	9.93	0.44	12.35	0.79	14.69	0.18	9.28	0.82	0.29	0.01	0.19	0	0.64	0.02	0.39	0.08	0.2	0.02	3.43	0.36
ENSG00000087116	ADAMTS2	5	-1	ADAM metallopeptidase with thrombospondin type 1 motif, 2 [Source:HGNC Symbol;Acc:218]	protein_coding	7687	226871	1.07	0.02	1.03	0.13	0.62	0.01	0.7	0.14	0.82	0.05	1.55	0.01	0.02	0	0.01	0	0.04	0.01	0.02	0	0.01	0	0.21	0.03
ENSG00000087128	TMPRSS11E	4	1	transmembrane protease, serine 11E [Source:HGNC Symbol;Acc:24465]	protein_coding	2138	48009	0	0	0	0	0	0	0	0	0	0	0	0	0	0	0	0	0	0	0	0	0	0	0	0
ENSG00000087152	ATXN7L3	17	-1	ataxin 7-like 3 [Source:HGNC Symbol;Acc:25416]	protein_coding	5301	2996	16.23	0.59	17.06	0.59	9.57	0.61	13.09	0.49	14.3	0.02	10.99	0.28	0.45	0	0.5	0.01	0.52	0.08	0.62	0.11	0.32	0	2.86	0.4
ENSG00000087157	PGS1	17	1	phosphatidylglycerophosphate synthase 1 [Source:HGNC Symbol;Acc:30029]	protein_coding	4968	41495	8.24	0.12	7.58	0.04	6.63	0.57	7.21	0.42	7.48	0.01	14.81	0.23	0.45	0.02	0.27	0	0.82	0.09	0.51	0.04	0.38	0.02	4	0.4
ENSG00000087191	PSMC5	17	1	proteasome (prosome, macropain) 26S subunit, ATPase, 5 [Source:HGNC Symbol;Acc:9552]	protein_coding	4483	382	30.75	0.55	30.01	0.13	11.69	1.18	13.49	2.33	15.52	1.04	9.89	0.86	0.78	0.51	0.42	0.09	1.14	0.12	1.04	0.31	0.32	0.12	2.15	0.11
ENSG00000087206	UIMC1	5	-1	ubiquitin interaction motif containing 1 [Source:HGNC Symbol;Acc:30298]	protein_coding	4852	112757	9.57	0.03	9.33	0.09	9.51	0.2	9.33	0.45	8.95	0.26	16.02	0.1	0.15	0.01	0.05	0	0.93	0.16	0.3	0.02	0.23	0.03	4.44	0.4
ENSG00000087237	CETP	16	1	cholesteryl ester transfer protein, plasma [Source:HGNC Symbol;Acc:1869]	protein_coding	2085	19895	0	0	0.01	0.02	0.02	0.03	0.02	0.02	0	0	0.03	0.05	0	0	0	0	0.01	0.01	0	0	0	0	0.01	0
ENSG00000087245	MMP2	16	1	matrix metallopeptidase 2 (gelatinase A, 72kDa gelatinase, 72kDa type IV collagenase) [Source:HGNC Symbol;Acc:7166]	protein_coding	4933	112041	0.71	0.02	0.88	0.02	0.22	0.07	0.29	0.04	0.46	0.03	0.11	0.01	0	0	0	0	0	0	0	0	0	0	0.01	0
ENSG00000087250	MT3	16	1	metallothionein 3 [Source:HGNC Symbol;Acc:7408]	protein_coding	1837	177	0	0	0	0	0	0	0	0	0	0	0	0	0	0	0	0	0	0	0	0	0	0	0	0
ENSG00000087253	LPCAT2	16	1	lysophosphatidylcholine acyltransferase 2 [Source:HGNC Symbol;Acc:26032]	protein_coding	7439	70219	3.25	0.1	3.59	0.06	2.47	0.04	2.45	0.15	2.65	0.04	2.15	0.05	0.06	0	0.04	0	0.26	0.02	0.07	0.01	0.03	0	0.69	0.08
ENSG00000087258	GNAO1	16	1	guanine nucleotide binding protein (G protein), alpha activating activity polypeptide O [Source:HGNC Symbol;Acc:4389]	protein_coding	9813	156228	1.37	0.02	1.73	0.06	0.39	0.04	0.32	0.08	0.53	0.03	0.62	0.06	0.01	0	0.01	0	0.13	0.02	0.04	0	0.01	0	0.35	0.07
ENSG00000087263	OGFOD1	16	1	2-oxoglutarate and iron-dependent oxygenase domain containing 1 [Source:HGNC Symbol;Acc:25585]	protein_coding	5806	21792	16.39	0.28	16.64	0.2	11.6	0.33	13.61	0.81	16.15	0.03	9.53	0.19	0.28	0.01	0.15	0.02	1.01	0.15	0.51	0.01	0.37	0.04	3.91	0.08
ENSG00000087266	SH3BP2	4	1	SH3-domain binding protein 2 [Source:HGNC Symbol;Acc:10825]	protein_coding	13968	34086	4.26	0.14	3.78	0.05	2.64	0.15	2.7	0.13	2.96	0.07	5.85	0.1	0.06	0.01	0.04	0	0.18	0.04	0.16	0	0.08	0.01	0.54	0.06
ENSG00000087269	NOP14	4	-1	NOP14 nucleolar protein homolog (yeast) [Source:HGNC Symbol;Acc:16821]	protein_coding	3538	21898	51.39	0.9	57.2	0.11	42.35	0.23	52.98	3.59	60.07	0.26	45.42	0.23	0.86	0.01	0.54	0.01	1.77	0.27	1.45	0.15	0.54	0.01	10.43	0.52
ENSG00000087274	ADD1	4	1	adducin 1 (alpha) [Source:HGNC Symbol;Acc:243]	protein_coding	13106	73095	10.94	0.1	12.34	0.1	7.6	0.4	8.93	0.38	10.82	0.08	10.64	0.26	0.24	0.01	0.11	0	0.53	0.1	0.21	0	0.15	0.03	2.63	0.29
ENSG00000087299	L2HGDH	14	-1	L-2-hydroxyglutarate dehydrogenase [Source:HGNC Symbol;Acc:20499]	protein_coding	3911	71062	7.07	0.03	9.08	0.22	6.38	0.23	6.62	0.07	7.1	0.06	6.27	0.3	0.33	0.01	0.25	0	0.81	0.12	0.27	0.01	0.23	0	2.83	0.25
ENSG00000087301	TXNDC16	14	-1	thioredoxin domain containing 16 [Source:HGNC Symbol;Acc:19965]	protein_coding	4739	117173	12.32	0.38	13.62	0.06	10.87	0.45	10.99	0.31	12.11	0.08	15.91	0.57	0.06	0.01	0.02	0	0.77	0.08	0.15	0.01	0.1	0.01	2.51	0.16
ENSG00000087302	C14orf166	14	1	chromosome 14 open reading frame 166 [Source:HGNC Symbol;Acc:23169]	protein_coding	2334	12887	49.59	1.89	46.66	2.86	34.52	2.89	41.98	2.09	50.67	0.06	20.86	1.55	0.47	0.04	0.29	0	1.55	0.04	0.72	0	0.42	0	6.39	0.18
ENSG00000087303	NID2	14	-1	nidogen 2 (osteonidogen) [Source:HGNC Symbol;Acc:13389]	protein_coding	6158	58014	4.87	0.02	6.39	0.11	3.98	0.47	4.76	0.11	6.12	0.22	2.6	0.29	0.05	0.01	0.03	0	0.16	0.01	0.07	0.01	0.04	0	0.28	0
[truncated: 18,511 more rows]
