# Supplementary material for: Influence of RNA extraction methods and library selection schemes on RNA-seq data
Source: BMC Genomics. 2014 Aug 11;15(1):675. doi: 10.1186/1471-2164-15-675 (PMC4148917; doi:10.1186/1471-2164-15-675)
Supplement: Supplementary file 4 — Additional file 4: Table S3: Mean RPKM expression of lncRNAs. The table lists for each annotated lncRNA it’s expression values across the different methods. The lncRNA annotation is based on the Ensembl version 70. (XLSX 1 MB) [file 12864_2014_6375_MOESM4_ESM.xlsx]

## Sheet: Sheet1
g	symbol	chr	strand	description	biotype	transcript length	RPKM_PolyA_Qia_RNA	RPKM_PolyA_Tri_RNA	RPKM_RiboZ_Qia_RNA	RPKM_RiboZ_Tri_RNA	RPKM_RiboZ_cyt_RNA	RPKM_RiboZ_nuc_RNA
ENSG00000242125	SNHG3	1	1	small nucleolar RNA host gene 3 (non-protein coding) [Source:HGNC Symbol;Acc:10118]	processed_transcript	4088	24.5024	36.2112	510.588	561.703	77.1537	1068.98
ENSG00000244324	RP11-67L3.6	1	-1		processed_transcript	503	91.457	99.2313	72.0656	56.2689	89.8898	25.9641
ENSG00000243960	RP11-552M11.4	1	-1		processed_transcript	861	100.857	103.237	87.7534	70.7691	99.4914	75.8746
ENSG00000188206	HNRNPU-AS1	1	-1	HNRNPU antisense RNA 1 [Source:HGNC Symbol;Acc:27651]	processed_transcript	5408	35.9804	59.656	26.6477	42.9155	25.8494	214.796
ENSG00000234741	GAS5	1	-1	growth arrest-specific 5 (non-protein coding) [Source:HGNC Symbol;Acc:16355]	processed_transcript	3631	43.0583	66.0072	66.924	67.6833	26.5841	168.987
ENSG00000242590	RP11-54O7.14	1	1		processed_transcript	402	24.3827	28.066	16.2129	10.5831	16.8575	19.5906
ENSG00000197989	SNHG12	1	-1	small nucleolar RNA host gene 12 (non-protein coding) [Source:HGNC Symbol;Acc:30062]	lincRNA	3377	10.5906	14.8312	23.8628	21.1586	9.7066	49.3032
ENSG00000241073	RP4-714D9.2	1	-1		processed_transcript	384	20.1138	26.564	13.9171	17.1286	15.8615	40.3941
ENSG00000250135	RP4-622L5.2	1	1		processed_transcript	667	24.8835	23.2922	33.6272	31.8787	43.149	29.6554
ENSG00000233461	RP11-295G20.2	1	-1		antisense	1021	14.8176	14.924	7.71671	6.38981	9.07592	4.70534
ENSG00000223764	RP11-54O7.3	1	-1		processed_transcript	1813	13.4836	14.5289	8.05897	6.98581	4.72526	7.77078
ENSG00000228830	RP4-781K5.2	1	1		antisense	693	11.4052	8.48493	5.49586	3.22367	6.55218	0.101648
ENSG00000240963	RP11-518L10.2	1	-1		processed_transcript	642	23.5219	24.4665	21.0038	17.7176	23.8249	17.6215
ENSG00000215908	CROCCP2	1	-1	ciliary rootlet coiled-coil, rootletin pseudogene 2 [Source:HGNC Symbol;Acc:28170]	lincRNA	4534	9.76272	14.1982	7.80711	8.06022	6.86506	21.1109
ENSG00000260766	RP11-226L15.5	1	-1		sense_overlapping	1842	6.53975	8.96494	2.75567	3.44516	4.12211	6.78416
ENSG00000250094	RP4-639F20.3	1	-1		processed_transcript	277	16.3049	18.1297	13.8948	11.6958	15.0799	6.76448
ENSG00000236358	RP5-827C21.2	1	1		antisense	410	7.31569	6.8068	2.50223	2.06229	2.97781	1.47757
ENSG00000232184	RP11-370K11.1	1	-1		processed_transcript	389	0.0178074	0.115095	1.08595	5.81157	0.476075	14.849
ENSG00000263182	RP11-504P24.6	1	1		3prime_overlapping_ncrna	1886	3.4158	7.30374	1.00616	2.24634	1.12013	7.29819
ENSG00000236269	ENO1-IT1	1	-1	ENO1 intronic transcript 1 (non-protein coding) [Source:HGNC Symbol;Acc:41331]	sense_intronic	744	0.614501	0.852514	4.35306	6.12501	3.31887	21.9658
ENSG00000249602	RP11-98D18.3	1	-1		processed_transcript	382	19.2399	19.8857	17.6761	13.9564	17.2732	7.26549
ENSG00000259357	RP11-316M1.12	1	1		antisense	765	10.0601	10.0371	6.38102	4.87486	8.3922	3.02026
ENSG00000223380	SEC22B	1	1	SEC22 vesicle trafficking protein homolog B (S. cerevisiae) (gene/pseudogene) [Source:HGNC Symbol;Acc:10700]	lincRNA	2356	31.9717	31.2004	29.8865	26.1308	34.2805	21.3957
ENSG00000240731	RP5-890O3.9	1	-1		processed_transcript	386	7.48342	8.75722	3.76958	3.87375	2.59434	16.7528
ENSG00000227751	RP1-20B21.4	1	1		antisense	311	6.01388	8.13382	6.01539	2.43259	6.46202	0.0906008
ENSG00000185495	RP11-504P24.4	1	1		processed_transcript	2255	3.36064	6.94909	1.40054	3.63515	1.41743	9.93374
ENSG00000259865	RP11-488L18.10	1	-1		lincRNA	1246	4.70887	7.89319	3.07821	3.25015	2.67534	6.23011
ENSG00000242861	RP11-285F7.2	1	-1		processed_transcript	348	5.21523	6.64719	2.65901	2.45528	2.10895	9.91857
ENSG00000230325	RP11-385F5.4	1	-1		processed_transcript	494	7.23559	9.59185	5.47014	9.67513	5.91485	17.967
ENSG00000242391	RP4-631H13.2	1	1		processed_transcript	380	2.78907	4.37902	3.79381	7.28428	3.91685	24.6177
ENSG00000230124	RP5-1180C10.2	1	-1		antisense	4866	3.47209	6.62625	2.13865	4.64226	1.2503	11.7288
ENSG00000237424	FOXD2-AS1	1	-1	FOXD2 antisense RNA 1 (head to head) [Source:HGNC Symbol;Acc:44256]	antisense	2509	4.24074	4.84777	1.12513	1.68856	1.48717	2.68404
ENSG00000218510	LINC00339	1	1	long intergenic non-protein coding RNA 339 [Source:HGNC Symbol;Acc:25011]	lincRNA	1424	8.45943	10.5956	7.51995	6.29403	8.05355	8.15229
ENSG00000259943	RP1-39G22.7	1	-1		antisense	1541	7.55643	9.50062	6.58349	5.25592	6.16465	6.25339
ENSG00000228939	AKT3-IT1	1	-1	AKT3 intronic transcript 1 (non-protein coding) [Source:HGNC Symbol;Acc:41304]	sense_intronic	517	0.0267973	0.202066	0.544727	3.78741	0.291873	15.2057
ENSG00000250784	RP11-540D14.6	1	1		processed_transcript	928	9.368	10.413	8.52617	6.43553	8.44072	7.84883
ENSG00000227372	TP73-AS1	1	-1	TP73 antisense RNA 1 [Source:HGNC Symbol;Acc:29052]	antisense	6506	7.49992	8.31303	5.68191	4.72928	6.34874	11.1975
ENSG00000258634	RP4-773N10.4	1	1		antisense	4216	6.05135	7.66023	4.03656	4.64231	4.7294	14.8938
ENSG00000261716	RP11-196G18.22	1	-1		sense_overlapping	4527	5.03121	6.64608	2.7713	4.90338	3.4545	19.379
ENSG00000117242	PINK1-AS	1	-1	PINK1 antisense RNA [Source:HGNC Symbol;Acc:38872]	processed_transcript	4443	9.99853	9.69237	9.2136	6.60469	10.3665	7.07116
ENSG00000237250	RP11-193H5.1	1	1		processed_transcript	3127	9.45692	7.83904	8.28999	5.76662	10.7809	3.51422
ENSG00000235477	RP11-122G18.5	1	1		antisense	1806	4.31505	5.28455	1.90467	3.54833	2.25975	11.4283
ENSG00000224407	RP5-956O18.3	1	-1		antisense	1029	3.70926	4.16248	2.14388	1.14174	2.69961	0
ENSG00000231663	RP5-827C21.4	1	-1		antisense	575	5.4694	5.74899	3.90658	2.84813	3.30425	3.0137
ENSG00000233728	RP11-109P14.9	1	-1		antisense	700	4.02761	2.75028	1.33149	1.10619	2.14589	0.825179
ENSG00000261326	RP5-1057J7.6	1	-1		lincRNA	5444	0.592951	2.77152	0.949634	3.28288	0.590903	25.8866
ENSG00000242396	RP11-67L3.5	1	1		antisense	575	6.0597	4.24361	3.69668	2.98744	4.06769	0.514534
ENSG00000229691	RP11-21N7.2	1	-1		antisense	301	4.02738	4.18963	2.13858	1.68546	2.55219	0.234027
ENSG00000236535	RC3H1-IT1	1	-1	RC3H1 intronic transcript 1 (non-protein coding) [Source:HGNC Symbol;Acc:41496]	sense_intronic	448	0	0.0499688	0.538821	2.68204	0.367447	15.9438
ENSG00000224985	RP11-297K8.2	1	-1		antisense	379	4.47794	4.46933	2.4946	2.20749	2.62416	1.93298
ENSG00000226419	RP11-31F15.1	1	1		lincRNA	3581	3.35039	3.74455	3.85917	5.98745	3.71394	25.9186
ENSG00000182109	RP11-69E11.4	1	-1		processed_transcript	3059	2.43207	4.32986	1.68346	2.00761	0.943982	14.1345
ENSG00000237976	RP11-126K1.6	1	1		antisense	618	3.94553	3.91212	2.33276	1.56981	2.41952	0.889075
ENSG00000228060	RP11-15J6.1	1	1		antisense	551	3.3064	2.35642	1.38731	0.678434	1.58093	0.0255688
ENSG00000241326	RP11-807G9.2	1	1		processed_transcript	436	6.87943	6.38378	7.35126	4.85848	8.58949	3.87755
ENSG00000230798	RP4-792G4.2	1	-1		antisense	1208	5.44764	5.78182	4.86247	3.35239	4.13357	4.17521
ENSG00000226920	RP5-1068B5.3	1	-1		lincRNA	478	3.59398	4.54277	4.81157	6.16325	5.71106	13.9411
ENSG00000268575	RP1-283E3.8	1	-1		processed_transcript	5079	4.79537	5.00993	3.32428	2.91248	2.79141	9.39505
ENSG00000231365	RP11-418J17.1	1	1		antisense	5462	5.65886	6.9128	4.62695	6.67612	5.14865	13.766
ENSG00000233184	RP11-421L21.3	1	1		lincRNA	3057	5.13924	7.30578	5.03832	5.8055	4.4201	6.57644
ENSG00000232093	RP11-307C12.11	1	-1		antisense	822	4.0703	4.71141	2.96111	2.46872	3.11242	2.58802
ENSG00000219481	NBPF1	1	-1	neuroblastoma breakpoint family, member 1 [Source:HGNC Symbol;Acc:26088]	lincRNA	11378	8.1563	7.99257	6.10599	6.80085	6.97294	16.1389
ENSG00000231789	RP11-558F24.4	1	-1		lincRNA	983	5.79959	6.50553	5.21829	4.25553	6.09147	2.32179
ENSG00000224818	RP11-134G8.8	1	-1		lincRNA	598	3.71839	4.51713	2.67989	2.64928	4.18652	10.531
ENSG00000232347	RP11-488L18.8	1	-1		processed_transcript	706	1.20685	0.697581	2.28893	2.60961	1.86534	1.99553
ENSG00000243613	RP11-216N14.8	1	-1		antisense	235	3.12456	1.93695	1.34107	1.1741	1.22586	0
ENSG00000250661	RP11-458I7.4	1	1		processed_transcript	484	4.76596	5.92027	5.36149	3.86175	6.09374	3.63854
ENSG00000230337	RP4-635E18.6	1	1		antisense	536	3.42478	4.31571	3.17753	2.2251	3.25035	1.15651
ENSG00000225518	RP11-396C23.2	1	1		lincRNA	407	3.55716	4.25352	2.55363	2.47112	3.2357	5.46922
ENSG00000230415	RP5-902P8.10	1	1		processed_transcript	513	3.57833	3.651	3.18928	1.85642	1.13648	7.08541
ENSG00000240397	RP11-4K3__A.2	1	-1		antisense	418	1.97207	1.6245	0.513327	0.276807	0.459455	0.101113
ENSG00000228526	RP3-510D11.1	1	-1		lincRNA	548	0.341299	0.108934	1.17466	1.88403	1.17654	5.96444
ENSG00000235919	ASH1L-AS1	1	1	ASH1L antisense RNA 1 [Source:HGNC Symbol;Acc:44146]	lincRNA	1955	3.40863	3.70619	2.23625	2.11698	2.27698	6.25512
ENSG00000230184	SMYD3-IT1	1	-1	SMYD3 intronic transcript 1 (non-protein coding) [Source:HGNC Symbol;Acc:41406]	sense_intronic	361	0.0191886	0.165363	0.334338	1.75049	0.171	4.80021
ENSG00000237895	EYA3-IT1	1	-1	EYA3 intronic transcript 1 (non-protein coding) [Source:HGNC Symbol;Acc:41332]	sense_intronic	507	0.286921	0.662308	0.687726	2.08905	0.730545	7.14147
ENSG00000179743	RP11-169K16.9	1	-1		lincRNA	2882	7.22274	8.08858	6.84725	6.26919	6.69241	14.3475
ENSG00000251289	RP5-1007M22.3	1	1		processed_transcript	448	7.93215	7.24547	6.15154	6.69517	9.04838	5.25171
ENSG00000223745	RP4-717I23.3	1	-1		processed_transcript	4699	2.97929	4.35111	2.79971	3.99846	1.99683	18.04
ENSG00000225750	RP11-242O24.3	1	-1		lincRNA	279	0	0.160473	1.12957	1.56315	0.491685	14.9469
ENSG00000153363	LINC00467	1	1	long intergenic non-protein coding RNA 467 [Source:HGNC Symbol;Acc:28227]	lincRNA	877	11.0818	12.397	12.8525	12.2292	12.8108	1.79921
ENSG00000260920	RP1-228H13.5	1	1		sense_overlapping	2446	2.10985	2.1843	0.784025	0.927883	0.956223	1.98136
ENSG00000233602	ERI3-IT1	1	-1	ERI3 intronic transcript 1 (non-protein coding) [Source:HGNC Symbol;Acc:41431]	sense_intronic	619	0.167862	0.349593	0.725779	1.79734	0.398908	9.49091
ENSG00000228703	RP5-1160K1.6	1	-1		antisense	688	2.35602	2.02819	1.32547	0.763261	1.44558	0.0819094
ENSG00000233059	RP1-178F15.3	1	-1		antisense	357	1.62991	2.06929	0.657385	0.648209	1.0375	0.0394634
ENSG00000248201	RP4-671G15.3	1	1		processed_transcript	1459	3.98344	2.54189	2.67018	2.49504	3.42715	7.20354
ENSG00000224900	RP11-421E17.3	1	1		sense_intronic	704	0.0393585	0.148392	0.6191	1.59297	0.360488	3.52211
ENSG00000242349	NPPA-AS1	1	1	NPPA antisense RNA 1 [Source:HGNC Symbol;Acc:37635]	antisense	1427	1.66988	2.24854	0.822308	0.804591	0.567178	2.02391
ENSG00000225113	RP5-1160K1.3	1	1		antisense	596	0.127849	0.212842	0.832541	1.64269	0.955197	13.0247
ENSG00000230470	GS1-115G20.1	1	1		sense_intronic	423	0	0.0882033	0.158518	1.47288	0.0972909	4.69614
ENSG00000241180	RP11-54O7.2	1	1		antisense	443	2.37679	2.98143	1.74066	1.40638	1.43993	3.84808
ENSG00000228470	RP11-176D17.3	1	-1		processed_transcript	518	2.46059	1.00838	1.52747	2.35397	2.2113	2.71977
ENSG00000236066	RP11-389O22.1	1	1		lincRNA	543	0.357198	1.34673	1.00024	1.99972	0.492636	23.792
ENSG00000230699	RP11-54O7.1	1	1		antisense	3043	2.42437	2.74154	1.68129	1.2694	1.16082	3.70382
ENSG00000269621	RP11-98D18.15	1	1		antisense	629	3.23779	3.6183	3.4646	2.13666	4.19828	0.111991
ENSG00000260948	RP11-552M11.8	1	-1		sense_overlapping	2023	1.41076	2.01397	1.12695	2.56937	1.13243	22.3827
ENSG00000232536	RP11-74C1.4	1	1		processed_transcript	526	0.0395082	0.0709316	0.739371	1.37059	0.260799	4.09796
ENSG00000230068	CDC42-IT1	1	1	CDC42 intronic transcript 1 (non-protein coding) [Source:HGNC Symbol;Acc:41317]	sense_intronic	690	0.0200785	0.205475	0.340125	1.4189	0.328039	8.51431
ENSG00000229989	RP11-31E23.1	1	-1		lincRNA	1698	0.0448752	0.0703133	0.52916	1.37332	0.105026	2.63847
ENSG00000236263	RP11-263K19.6	1	-1		antisense	568	1.30493	1.53707	0.330544	0.407413	0.313969	1.83546
ENSG00000228172	RP1-317E23.3	1	-1		processed_transcript	615	1.64448	1.3468	0.686888	0.318388	0.669171	0.91632
ENSG00000228106	RP11-452F19.3	1	1		processed_transcript	1069	3.84911	4.79551	3.39971	4.3045	3.09906	5.9174
ENSG00000232686	ARID4B-IT1	1	-1	ARID4B intronic transcript 1 (non-protein coding) [Source:HGNC Symbol;Acc:41407]	sense_intronic	463	0.239381	0.580199	0.564812	1.61476	0.548128	5.69014
ENSG00000236782	RP11-96L14.7	1	-1		antisense	1290	2.14257	2.27331	1.71012	0.952136	1.35585	0.0218425
ENSG00000251020	RP1-50O24.8	1	-1		processed_transcript	388	2.92795	3.63484	2.31576	2.47743	2.634	5.84597
ENSG00000236810	RP5-886K2.3	1	-1		antisense	1347	3.81582	4.49271	3.55925	3.10556	3.96162	4.72752
ENSG00000224616	RP11-305E17.6	1	-1		antisense	423	2.75119	2.18744	3.29718	3.45075	2.20526	6.22821
ENSG00000203394	RP5-930J4.4	1	1		antisense	572	1.35635	1.35673	0.445459	0.295643	0.431686	0
ENSG00000203706	SERTAD4-AS1	1	-1	SERTAD4 antisense RNA 1 [Source:HGNC Symbol;Acc:32019]	antisense	1004	2.24924	2.10333	1.45594	1.04606	1.83772	0.98226
ENSG00000232995	RP11-267N12.3	1	-1		processed_transcript	3996	2.32463	2.64046	2.28881	3.48354	2.43738	6.38844
ENSG00000224468	RP11-181K3.4	1	1		processed_transcript	524	0.938595	1.85126	1.15168	2.02127	0.510499	8.79182
ENSG00000233421	RP5-875O13.1	1	-1		lincRNA	1548	0.0447487	0.0337429	0.879317	0.983184	0.487397	1.7565
ENSG00000225855	RUSC1-AS1	1	-1	RUSC1 antisense RNA 1 [Source:HGNC Symbol;Acc:26680]	antisense	3516	2.51984	3.13464	2.36861	1.90868	2.19855	3.32577
ENSG00000242557	RP11-316M1.11	1	-1		processed_transcript	582	5.79639	5.01313	5.79516	4.84781	7.28327	6.9958
ENSG00000236975	RP5-1065P14.2	1	-1		lincRNA	599	1.22583	1.80633	0.582099	1.1887	0.824455	2.96351
ENSG00000224066	RP4-622L5.7	1	-1		antisense	1357	2.44516	3.27734	2.10993	2.61044	1.04629	19.9024
ENSG00000227773	ASH1L-IT1	1	-1	ASH1L intronic transcript 1 (non-protein coding) [Source:HGNC Symbol;Acc:41449]	sense_intronic	448	0.0463868	0.149906	0.344247	1.09268	0.122482	3.86803
ENSG00000229874	RP11-312O7.2	1	-1		antisense	758	0.877311	0.649726	1.19422	1.72607	0.913931	3.6615
ENSG00000240453	RP11-206L10.10	1	-1		lincRNA	402	0.258474	0.352682	0.833996	1.262	0.426555	2.5233
ENSG00000231563	RP11-245P10.4	1	1		antisense	283	0.832231	0.975597	1.56379	1.79266	1.06642	6.2228
ENSG00000225265	RP11-378J18.3	1	1		antisense	1450	2.05424	2.49591	1.6509	1.46089	1.66035	0.485808
ENSG00000261311	RP5-1014C4.3	1	1		lincRNA	3083	0.945932	1.63375	0.526335	1.08837	0.649637	7.26127
ENSG00000228288	KDM5B-AS1	1	1	KDM5B antisense RNA 1 (head to head) [Source:HGNC Symbol;Acc:43714]	antisense	890	0.926207	1.05642	0.120545	0.330015	0.223496	0.110808
ENSG00000230735	RP11-413E1.4	1	1		processed_transcript	437	0	0	0.107408	0.936885	0.0313913	2.12777
ENSG00000231581	RP5-997D24.5	1	-1		antisense	390	1.74066	2.0664	1.16913	1.14108	1.07282	1.58946
ENSG00000236030	RP11-108M21.1	1	1		lincRNA	858	0.258353	0.37397	0.53924	1.19294	0.447674	2.16745
ENSG00000235999	RP11-403I13.8	1	1		processed_transcript	1986	1.11615	1.55928	0.641497	0.761867	0.77017	0.829983
ENSG00000225667	LINC00505	1	1	long intergenic non-protein coding RNA 505 [Source:HGNC Symbol;Acc:43556]	lincRNA	354	2.15249	3.05647	2.65183	2.26281	2.77073	0.835754
ENSG00000234222	RP11-315I20.1	1	-1		antisense	3175	1.55996	1.27148	0.927131	0.616721	1.07584	0.217428
ENSG00000243533	RP11-293G6__A.2	1	1		processed_transcript	337	5.5499	5.55775	5.65078	6.39139	6.08559	15.8442
ENSG00000237200	ZBTB40-IT1	1	1	ZBTB40 intronic transcript 1 (non-protein coding) [Source:HGNC Symbol;Acc:41493]	sense_intronic	273	0.431358	0.874667	0.638603	1.36929	0.200997	9.70192
ENSG00000229388	RP11-442N24__B.1	1	1		lincRNA	978	0.913697	1.06818	1.80317	1.4197	1.68319	1.74305
ENSG00000229348	HYI-AS1	1	1	HYI antisense RNA 1 [Source:HGNC Symbol;Acc:41173]	antisense	545	0.48299	1.13642	0.22146	0.473599	0.213951	1.16326
ENSG00000261252	RP11-318L16.6	1	1		lincRNA	262	2.30022	2.87657	2.45691	1.93635	3.84837	0.967907
ENSG00000236021	RP11-195C7.1	1	1		antisense	579	1.19639	1.22434	1.64449	2.01374	1.18463	1.80059
ENSG00000225087	RP4-660H19.1	1	-1		lincRNA	499	0.263757	0.34394	0.443439	1.10586	0.426111	3.41623
ENSG00000237481	RP4-803J11.2	1	1		antisense	640	0.0974123	0.629606	0.450514	1.0152	0.0750204	4.33659
ENSG00000203288	RP11-98D18.9	1	1		antisense	1141	1.76061	1.9685	1.35752	1.13888	1.49083	2.21019
ENSG00000261065	RP11-74C13.4	1	1		processed_transcript	444	1.0141	1.24367	0.664492	0.420965	0.756962	0.761536
ENSG00000225627	RP1-39G22.5	1	1		antisense	451	0.0460783	0.148909	0.341957	0.848597	0.243335	3.34249
ENSG00000235501	RP4-639F20.1	1	1		antisense	1012	2.34782	2.44801	1.72271	1.86451	2.12819	1.22508
ENSG00000236723	RP5-1024G6.2	1	-1		antisense	524	1.87719	1.52373	1.26685	1.07009	2.05508	7.39373
ENSG00000231599	RP11-445P19.1	1	1		lincRNA	493	1.79852	1.80117	1.16969	1.94978	1.16867	3.68642
ENSG00000225762	RP11-511I2.2	1	-1		antisense	483	1.66365	1.48313	1.11061	0.902939	1.02246	0.729214
ENSG00000258686	RP4-773N10.5	1	1		processed_transcript	4870	12.099	11.8595	11.7529	11.2818	11.211	29.7477
ENSG00000234871	RP11-139E24.1	1	-1		lincRNA	276	0	0.0270362	0.121473	0.709452	0.0248515	1.32717
ENSG00000233384	RP11-100E13.1	1	-1		antisense	403	1.58137	1.49981	1.36436	0.839244	1.00417	0.139835
ENSG00000237938	RP11-288I21.1	1	-1		antisense	645	0.966572	1.02964	0.363855	0.510566	0.669949	0.0218425
ENSG00000228126	LINC00568	1	1	long intergenic non-protein coding RNA 568 [Source:HGNC Symbol;Acc:43713]	lincRNA	566	1.43193	1.26564	0.971444	1.76121	1.53903	3.75857
ENSG00000227740	RP11-318C24.2	1	-1		lincRNA	657	0.305762	0.772323	0.306179	0.948293	0.198358	4.95346
ENSG00000223814	RP11-543D5.2	1	-1		lincRNA	407	0.816955	0.770035	0.1977	0.26242	0.337052	0.415383
ENSG00000203469	RP5-1113E3.3	1	1		antisense	467	1.94315	1.42209	1.52198	1.16258	1.79186	0.120672
ENSG00000231992	RP11-57H12.2	1	1		processed_transcript	420	0.0329862	0.0533	0.255441	0.720509	0.195972	2.88477
ENSG00000203739	RP11-296O14.3	1	-1		antisense	2282	0.33998	0.54281	0.523028	1.07257	0.420798	1.91385
ENSG00000230896	RP11-767N6.7	1	-1		processed_transcript	598	2.33992	2.23361	2.61261	1.86045	3.10835	1.29576
ENSG00000230955	RP11-109P14.10	1	1		antisense	481	0.676868	1.07043	0.446093	0.388583	0.641695	0.146449
ENSG00000235079	ZRANB2-AS1	1	1	ZRANB2 antisense RNA 1 [Source:HGNC Symbol;Acc:43594]	antisense	967	0.787984	0.825682	0.2843	0.303737	0.27663	0.0145692
ENSG00000230272	RP11-296A18.7	1	1		antisense	579	0.0358917	0.206204	0.115809	0.691741	0.154002	2.89555
ENSG00000224645	RP11-126K1.8	1	1		antisense	358	0.986821	0.979648	0.992689	0.397783	0.862166	0.0787063
ENSG00000237726	RP11-386O9.2	1	1		lincRNA	518	0.0668639	0.172865	0.0906126	0.68729	0.0264826	0.870327
ENSG00000223356	RP11-66D17.5	1	-1		antisense	433	0.895883	1.1891	0.557487	1.15109	0.47522	10.9974
ENSG00000228794	RP11-206L10.11	1	1		lincRNA	8232	1.59377	1.68149	1.08905	1.19688	1.19816	1.92877
ENSG00000228436	RP5-864K19.4	1	1		antisense	977	1.48894	1.71848	1.05007	1.59424	1.37601	5.03261
ENSG00000230063	RP11-384C4.6	1	1		sense_intronic	650	0	0	0.103159	0.602489	0.116075	4.39992
ENSG00000225030	RP4-784A16.3	1	-1		sense_intronic	237	0.0292283	0.125941	0.282925	0.67598	0.202587	0.951117
ENSG00000225721	RP11-269F19.2	1	-1		antisense	765	1.39447	1.31682	1.3586	0.791147	1.06696	0.165746
ENSG00000231485	RP4-535B20.1	1	-1		lincRNA	310	0.670364	0.48142	0.930094	1.11973	0.774404	2.95402
ENSG00000224238	WARS2-IT1	1	-1	WARS2 intronic transcript 1 (non-protein coding) [Source:HGNC Symbol;Acc:41393]	sense_intronic	2060	0	0.021734	0.0553353	0.574638	0.0566034	1.52511
ENSG00000232519	RP11-29H23.4	1	-1		antisense	448	0.170085	0.383094	0.658559	0.774812	0.688963	0.849079
ENSG00000260855	RP11-439E19.10	1	1		antisense	3472	0.223455	0.528702	0.343764	0.845948	0.266695	7.46216
ENSG00000177788	RP5-1061H20.4	1	-1		processed_transcript	1155	1.73927	1.29858	1.10885	1.26378	1.50245	3.74471
ENSG00000240553	RP1-184J9.2	1	-1		processed_transcript	666	3.08911	2.80105	2.45661	2.92671	2.81157	4.37883
ENSG00000228150	RP11-84A14.4	1	1		processed_transcript	440	0.236151	0.407018	0.640054	0.849584	0.592369	2.72163
ENSG00000223989	RP11-84A14.5	1	1		antisense	424	0.45745	0.703962	0.253031	0.0839661	0.485307	0.0332274
ENSG00000227280	RP11-458D21.2	1	-1		antisense	784	1.40486	1.45623	1.22304	0.874147	1.50478	0.826617
ENSG00000226520	KIRREL-IT1	1	1	KIRREL intronic transcript 1 (non-protein coding) [Source:HGNC Symbol;Acc:41412]	sense_intronic	587	0.0118008	0.0635605	0.217038	0.591339	0.0350545	1.82405
ENSG00000229956	ZRANB2-AS2	1	1	ZRANB2 antisense RNA 2 (head to head) [Source:HGNC Symbol;Acc:43595]	lincRNA	4787	0.215613	0.174586	0.289953	0.738137	0.27224	0.671017
ENSG00000233222	RP11-216N14.9	1	-1		antisense	316	1.09606	0.826488	0.615363	0.506985	0.586054	0
ENSG00000233061	TTLL7-IT1	1	-1	TTLL7 intronic transcript 1 (non-protein coding) [Source:HGNC Symbol;Acc:41486]	sense_intronic	2921	0.0118574	0.104739	0.0826402	0.578938	0.0375707	1.77974
ENSG00000233593	RP4-665J23.1	1	-1		lincRNA	3370	2.51595	2.94937	2.57867	3.02667	2.53397	4.19726
ENSG00000226891	RP11-182I10.3	1	-1		lincRNA	4326	0.0800635	0.158693	0.254201	0.658375	0.248928	4.23369
ENSG00000230424	RP1-43E13.2	1	1		antisense	507	1.94013	1.39821	1.41513	1.49218	1.24463	1.97293
ENSG00000227050	RP11-460I13.2	1	-1		antisense	491	0.648975	0.790273	0.286786	0.290033	0.321298	0.143467
ENSG00000225375	RP11-231P20.3	1	1		antisense	580	0	0.025731	0.161853	0.552439	0.520338	4.05649
ENSG00000237457	RP11-547I7.2	1	1		lincRNA	607	0.627661	0.614662	0.375587	0.0879776	0.553692	0.0232099
ENSG00000237605	RP11-343H5.6	1	-1		antisense	358	1.00617	1.22977	0.730469	0.696121	1.14955	0.275472
ENSG00000227409	ZMYM4-AS1	1	-1	ZMYM4 antisense RNA 1 [Source:HGNC Symbol;Acc:40624]	antisense	459	1.11679	0.536484	0.891122	0.736853	0.687395	0.0306937
ENSG00000228327	RP11-206L10.2	1	-1		lincRNA	1317	0.457599	0.458939	0.677152	0.973165	0.40102	2.439
ENSG00000236434	RP11-296A18.6	1	1		antisense	393	0.0176262	0.0759491	0.102371	0.543536	0.209435	3.15466
ENSG00000229463	LYST-IT2	1	-1	LYST intronic transcript 2 (non-protein coding) [Source:HGNC Symbol;Acc:41320]	sense_intronic	522	0.0530812	0.11436	0.154146	0.57972	0.0394196	2.75291
ENSG00000233540	DNM3-IT1	1	1	DNM3 intronic transcript 1 (non-protein coding) [Source:HGNC Symbol;Acc:41494]	sense_intronic	396	0	0.0753738	0.169327	0.539418	0.138566	1.3875
ENSG00000226754	RP5-1024G6.5	1	1		lincRNA	1181	1.02059	1.13099	0.743775	0.617979	0.662089	0.178938
ENSG00000228084	RP5-884G6.2	1	-1		antisense	655	1.19506	1.3443	1.26941	0.815304	1.14142	0.172072
ENSG00000242663	RP11-196G18.21	1	-1		processed_transcript	459	0.226376	0.308885	0.248346	0.717462	0.343697	0.982199
ENSG00000235052	RP1-150O5.3	1	-1		lincRNA	456	0.531685	0.621834	0.132342	0.25374	0.210584	0.370748
ENSG00000233875	RP11-61L14.6	1	-1		antisense	321	0.0647392	0.0232461	0.438666	0.443634	0.0213676	6.4956
ENSG00000260938	RP4-593C16.3	1	1		sense_overlapping	600	0.115452	0.584524	0.0894044	0.207676	0.20577	1.12707
ENSG00000261254	RP4-714D9.5	1	1		sense_overlapping	5067	0.195495	0.549305	0.268637	0.679782	0.339769	4.57936
ENSG00000229832	RP11-384C4.2	1	1		antisense	496	0.0698296	0.0752218	0.351489	0.538331	0.0829718	3.20966
ENSG00000243155	RP11-46A10.5	1	-1		processed_transcript	2424	3.27494	3.34928	3.5546	3.77827	4.33781	4.55084
ENSG00000228192	RP11-342M1.3	1	-1		antisense	610	1.94186	2.29976	1.79175	2.14485	1.52922	2.47125
ENSG00000234546	RP3-510D11.2	1	1		lincRNA	269	1.39057	1.69213	1.19649	1.25731	1.09642	3.77088
ENSG00000223525	RABGAP1L-IT1	1	1	RABGAP1L intronic transcript 1 (non-protein coding) [Source:HGNC Symbol;Acc:41471]	sense_intronic	737	0	0	0.0909814	0.458908	0.0465333	1.33811
ENSG00000250734	RP11-404E16.1	1	1		processed_transcript	535	1.25594	0.739226	0.9024	0.898358	1.29488	1.81701
ENSG00000237781	RP11-54A4.2	1	-1		antisense	1297	0.0854538	0.230131	0.237814	0.590158	0.116344	3.21525
ENSG00000240289	RP11-240D10.2	1	1		processed_transcript	480	1.21224	1.18148	0.935952	0.760243	1.07172	0.264158
ENSG00000233706	RP5-1087E8.3	1	1		antisense	440	0.598249	0.576609	0.198112	0.242738	0.265007	0.864517
ENSG00000241014	RP11-244H3.1	1	-1		processed_transcript	3346	0.780489	0.981256	0.53306	0.553283	0.69697	1.29684
ENSG00000266993	RP4-657D16.3	1	1		antisense	1786	0.228835	0.463764	0.206491	0.652829	0.0883299	2.68989
ENSG00000226852	RP1-212P9.2	1	1		lincRNA	1746	0.317393	0.491484	0.818004	0.621907	0.923177	0.451862
ENSG00000244697	RP11-378J18.5	1	1		processed_transcript	1302	0.388386	0.29229	0.638603	0.738282	0.537341	1.53653
ENSG00000224805	PDZK1IP1-AS1	1	1	PDZK1IP1 antisense RNA 1 (tail to tail) [Source:HGNC Symbol;Acc:43716]	antisense	661	0.419189	0.790227	0.38548	0.336626	0.425445	0.0426276
ENSG00000230679	ENO1-AS1	1	1	ENO1 antisense RNA 1 [Source:HGNC Symbol;Acc:40214]	antisense	456	0.987415	1.29276	0.88228	0.839292	1.09804	0.370748
ENSG00000223883	RP11-424D14.1	1	1		lincRNA	627	0.154672	0	0.117637	0.468442	0.0984546	0.629148
ENSG00000232335	RP11-435D7.3	1	1		antisense	539	1.0667	1.10753	0.671777	0.891692	0.954407	0.0522761
ENSG00000232085	RP11-261C10.4	1	1		antisense	488	0.681354	0.30582	0.261068	0.291816	0.337328	0
ENSG00000231050	RP1-140A9.1	1	1		antisense	906	0.695768	0.667133	0.355249	0.324187	0.423956	0.948558
ENSG00000229953	RP11-284F21.7	1	-1		antisense	758	0.456933	0.344552	0.0973069	0.0469678	0.135732	0.743452
ENSG00000225880	LINC00115	1	-1	long intergenic non-protein coding RNA 115 [Source:HGNC Symbol;Acc:26211]	lincRNA	1317	0.804743	0.957539	0.488771	0.750148	0.635382	3.2413
ENSG00000234978	RP11-423O2.5	1	-1		lincRNA	1742	1.03787	1.06661	0.665914	1.03719	1.10642	2.29685
ENSG00000226758	DISC1-IT1	1	1	DISC1 intronic transcript 1 (non-protein coding) [Source:HGNC Symbol;Acc:41325]	sense_intronic	762	0.027272	0.0489633	0.0967961	0.432172	0.0450066	1.20177
ENSG00000261737	RP4-612B15.3	1	-1		antisense	961	0.893819	0.90072	0.516331	0.666836	0.692324	0.571747
ENSG00000225077	LINC00337	1	1	long intergenic non-protein coding RNA 337 [Source:HGNC Symbol;Acc:28620]	antisense	1685	0.785208	1.08498	1.15801	0.824014	1.01766	0.752497
ENSG00000241784	RP11-342M1.2	1	-1		antisense	622	0.935492	1.25966	0.894763	0.85856	0.981433	0.883358
ENSG00000226067	FAM91A2	1	1	family with sequence similarity 91, member A2 [Source:HGNC Symbol;Acc:29050]	processed_transcript	695	0.60799	0.977039	0.578877	0.717155	0.434239	1.31762
ENSG00000261662	RP5-1042I8.7	1	-1		sense_overlapping	1359	0.519915	0.916964	0.60195	0.563234	0.615746	1.90748
ENSG00000233246	RP11-415J8.5	1	1		antisense	490	0.50893	0.685286	0.84843	0.908204	0.909868	1.32259
ENSG00000228063	RP11-135J2.4	1	-1		lincRNA	724	1.31079	1.54599	1.6115	1.24163	1.46843	0.272428
ENSG00000224358	RP11-466F5.8	1	1		antisense	2150	0.521949	0.531017	0.888846	0.74929	0.893266	2.43762
ENSG00000223779	RP11-403I13.4	1	1		processed_transcript	6772	0.826505	0.680968	1.01887	1.06589	1.12325	1.54365
ENSG00000234478	RP11-275I14.4	1	1		antisense	535	1.12646	0.739226	0.764533	0.914995	1.19231	0.052667
ENSG00000226862	RP11-569A11.1	1	1		antisense	314	0.176487	0.54658	0.256255	0.170071	0.10922	2.24338
ENSG00000257551	HLA-AS1	1	-1	HLA antisense RNA 1 [Source:HGNC Symbol;Acc:42509]	antisense	563	0.479852	0.622938	0.5955	0.237133	0.487318	0.200191
ENSG00000224950	RP5-1086K13.1	1	-1		lincRNA	2295	0.283724	0.604764	0.265876	0.542944	0.0866715	2.70719
ENSG00000259834	RP11-284N8.3	1	-1		lincRNA	3481	0.684551	0.750273	0.360212	0.536939	0.541863	0.368298
ENSG00000225891	RP3-476K8.3	1	-1		antisense	529	0.117852	0.253906	0.126755	0.487924	0.0518639	2.60995
ENSG00000225554	RP11-527D7.1	1	1		lincRNA	668	0.528865	0.860141	0.77292	0.532958	0.687954	0.126543
ENSG00000225643	RP11-70P17.1	1	1		lincRNA	483	0.444596	0.185391	0.402597	0.589675	0.51123	4.69614
ENSG00000231424	RP1-45C12.1	1	-1		antisense	500	1.88417	1.91027	1.66292	2.06489	1.49526	1.52155
ENSG00000268288	RP11-98D18.16	1	-1		antisense	515	0.511126	0.188361	0.169261	0.190106	0.266369	0.820685
ENSG00000226849	RP4-635E18.7	1	1		antisense	2682	0.333183	0.539757	0.165008	0.228981	0.219938	0.882496
ENSG00000237505	RP11-76N22.2	1	-1		lincRNA	3681	0.227704	0.304075	0.296922	0.592393	0.219876	1.07165
ENSG00000260879	RP11-483I13.5	1	1		antisense	1566	1.00412	1.13407	0.809264	0.801377	0.722692	0.332868
ENSG00000236200	KDM4A-AS1	1	-1	KDM4A antisense RNA 1 [Source:HGNC Symbol;Acc:40528]	antisense	1931	1.09413	0.981537	0.826447	0.732866	0.806315	0.87551
ENSG00000243153	RP11-342M1.4	1	-1		antisense	514	2.08891	1.93083	1.89158	1.71428	2.54877	0.822281
ENSG00000261168	RP11-68I18.10	1	-1		sense_overlapping	1536	0.288629	0.548962	0.244465	0.214398	0.107172	0.807149
ENSG00000229895	RP4-655J12.3	1	-1		antisense	477	0.0726111	0.109505	0.0843438	0.391842	0.0287589	0
ENSG00000229983	RP11-15I11.2	1	1		lincRNA	510	0.122243	0.380416	0.144625	0.401391	0.0806942	3.95028
ENSG00000229739	RP11-295K2.3	1	1		antisense	314	0.110304	0.451522	0.384382	0.340143	0.10922	3.3202
ENSG00000236933	RP11-439A17.7	1	-1		antisense	754	0.275614	0.197931	0.480223	0.483974	0.463938	0.635287
ENSG00000233203	RP11-67L3.4	1	1		antisense	765	0.642907	0.595009	0.34184	0.407208	0.215185	0.276244
ENSG00000231064	RP11-263K19.4	1	1		antisense	2084	0.498592	0.69822	0.357146	0.559478	0.190894	2.14977
ENSG00000231272	RP4-799P18.4	1	1		sense_intronic	452	0	0.0495266	0	0.295367	0	0.124676
ENSG00000234917	RP5-994D16.3	1	1		lincRNA	596	0.418415	0.738688	0.495024	0.477874	0.460336	3.0257
ENSG00000198468	FLVCR1-AS1	1	-1	FLVCR1 antisense RNA 1 (head to head) [Source:HGNC Symbol;Acc:39077]	lincRNA	3094	0.947047	0.776588	0.706509	0.62136	0.667279	0.878819
ENSG00000215869	RP11-364B6.1	1	1		processed_transcript	1225	0.638989	0.89544	0.788218	0.595782	0.96306	0.276018
ENSG00000241374	RP4-798A10.5	1	-1		lincRNA	693	0.0499791	0.0215354	0.29995	0.231179	0.168258	0.670877
ENSG00000261135	RP4-798A10.7	1	1		lincRNA	1110	0.268347	0.591582	0.374532	0.376864	0.370757	0.253845
ENSG00000223345	RP11-439A17.11	1	1		processed_transcript	752	0	0	0.276417	0.165699	0.200662	0.0374692
ENSG00000232527	RP11-14N7.2	1	1		lincRNA	840	4.88195	4.56603	4.65382	4.71509	4.46652	3.95818
ENSG00000232586	RP11-46A10.4	1	-1		lincRNA	1440	1.17857	0.927568	0.875418	1.02602	0.781165	4.01129
ENSG00000227953	RP11-439E19.3	1	1		processed_transcript	3984	0.3008	0.473867	0.260875	0.536169	0.146339	3.86159
ENSG00000224687	RASAL2-AS1	1	-1	RASAL2 antisense RNA 1 [Source:HGNC Symbol;Acc:44170]	lincRNA	2356	0.546876	0.620778	0.341528	0.392887	0.454162	0.430546
ENSG00000224699	LAMTOR5-AS1	1	1	LAMTOR5 antisense RNA 1 [Source:HGNC Symbol;Acc:40823]	antisense	4175	0.525962	0.772116	0.48985	0.530826	0.420576	1.7716
ENSG00000228606	RP11-574F21.2	1	1		antisense	557	0.982479	0.910981	1.11956	0.814938	1.18216	0.708215
ENSG00000237491	RP11-206L10.9	1	1		lincRNA	5505	0.284382	0.464935	0.157128	0.344375	0.166959	1.56367
ENSG00000224977	RP11-160H22.3	1	1		lincRNA	335	0.0206779	0.155922	0.280223	0.292252	0.163797	0.126165
ENSG00000177133	RP1-163G9.1	1	-1		processed_transcript	4881	0.478269	0.449463	0.218428	0.280816	0.195329	0.675413
ENSG00000229044	RP11-266K22.2	1	-1		antisense	439	0.552274	0.628916	0.351304	0.42576	0.359356	0
ENSG00000237101	RP11-365O16.6	1	1		antisense	1323	0.340334	0.552741	0.26355	0.417101	0.243668	5.54805
ENSG00000226029	RP4-798A10.2	1	1		lincRNA	3245	0.085388	0.158668	0.208702	0.373022	0.245191	2.5789
ENSG00000230898	RP11-9L18.3	1	-1		sense_intronic	484	0	0.0308347	0.152394	0.25745	0.0141715	1.22255
ENSG00000237950	RP11-7O11.3	1	-1		antisense	557	0.746187	0.79041	0.589876	0.862876	0.738852	1.66936
ENSG00000226526	RP1-37C10.3	1	1		antisense	636	0.490125	0.269852	0.326832	0.237904	0.506876	0.0221516
ENSG00000225285	RP4-758J18.10	1	-1		lincRNA	851	0.366298	0.58749	0.504279	0.355598	0.394937	0.529764
ENSG00000227230	RP11-261C10.5	1	1		antisense	694	0.289461	0.354821	0.115942	0.166722	0.316265	0.0203003
ENSG00000261654	RP11-96K19.4	1	-1		sense_overlapping	5985	0.0694446	0.113457	0.123239	0.312295	0.167321	1.70662
ENSG00000236943	RP11-640M9.1	1	-1		antisense	6056	0.363741	0.363489	0.174941	0.180771	0.188011	0.120971
ENSG00000231871	IPO9-AS1	1	-1	IPO9 antisense RNA 1 [Source:HGNC Symbol;Acc:40892]	antisense	1274	1.42457	1.44671	1.4158	1.64175	1.4644	6.33647
ENSG00000229780	UBE2Q1-AS1	1	1	UBE2Q1 antisense RNA 1 [Source:HGNC Symbol;Acc:40722]	antisense	432	0.224489	0.32819	0.0931296	0.123617	0.0317547	0
ENSG00000237899	RP4-739H11.3	1	-1		lincRNA	471	0.455924	0.396072	0.498273	0.642492	0.451442	1.73488
ENSG00000230498	RP4-706A16.2	1	1		antisense	497	0.0418135	0.0450423	0.215866	0.232807	0.234614	0.255122
ENSG00000258673	RP4-773N10.6	1	1		antisense	579	0.311061	0.335081	0.104228	0.23058	0.0592315	0.656973
ENSG00000223393	RP5-858B6.3	1	1		antisense	794	0.776463	0.742441	0.91206	0.952814	0.976156	0.301641
ENSG00000227741	RP11-536C5.7	1	-1		lincRNA	1578	0.513606	0.491792	0.28895	0.451224	0.269492	0.937443
ENSG00000229431	RP1-92O14.6	1	1		antisense	731	0.104238	0.214367	0.201802	0	0.112597	0.115637
ENSG00000223365	PROX1-IT1	1	1	PROX1 intronic transcript 1 (non-protein coding) [Source:HGNC Symbol;Acc:41372]	sense_intronic	229	0.0302493	0.0325852	0.234247	0.155466	0.029952	0.738258
ENSG00000233621	RP11-422J8.1	1	-1		antisense	1395	0.317802	0.395834	0.394148	0.185026	0.354013	0.161588
ENSG00000227811	RP4-773A18.4	1	1		lincRNA	2131	0.750896	0.717837	0.638753	0.530432	0.766046	0.61484
ENSG00000185044	BX004987.4	1	-1		lincRNA	5705	0.120207	0.159573	0.164548	0.336983	0.12143	0.940874
ENSG00000203307	RP11-375H19.2	1	1		antisense	594	0.256559	0.238684	0.158038	0.0449515	0.08083	1.54166
ENSG00000236947	RP11-98G7.1	1	-1		lincRNA	990	0.503789	0.422093	0.562164	0.341632	0.339486	0.597691
ENSG00000240219	RP11-430C7.5	1	1		lincRNA	2219	0.193547	0.30265	0.0695009	0.188517	0.0525476	1.2698
ENSG00000234694	RP1-92O14.3	1	-1		antisense	661	0.660223	0.496714	0.436202	0.538602	0.767877	1.81167
ENSG00000232937	RP11-98D18.2	1	1		processed_transcript	424	0.179712	0.228788	0.0316289	0.0629745	0.0323538	0.232592
ENSG00000226375	RP3-395P12.2	1	-1		lincRNA	690	0	0.021629	0.0485894	0.206386	0.0198812	0.428778
ENSG00000236137	RP11-27K13.3	1	-1		antisense	1946	0.448517	0.456309	0.254982	0.38419	0.433534	0.709489
ENSG00000232077	RP11-452J13.1	1	1		lincRNA	779	0	0	0.0430381	0.194232	0.0176098	0.795752
ENSG00000226944	RP1-120G22.11	1	-1		antisense	378	0.623072	0.651445	0.443474	0.565105	0.907276	1.26721
ENSG00000226088	RP11-180O5.2	1	-1		antisense	575	0.0722828	0.0259548	0.0233229	0.216705	0.107358	0.0980064
ENSG00000226969	RP11-547D24.3	1	-1		antisense	538	0.0128756	0.0416097	0.0997075	0.215065	0.0509963	0.0523733
ENSG00000225075	RP11-426L16.3	1	-1		antisense	449	0.416552	0.465336	0.403216	0.257695	0.213867	0.282396
ENSG00000227045	RP11-98D18.1	1	1		antisense	386	0.161513	0.212648	0.0694853	0.276696	0.0888472	1.49644
ENSG00000260088	RP11-92G12.3	1	1		processed_transcript	736	0.432944	0.223049	0.337089	0.302323	0.298218	0.153135
ENSG00000238078	RP11-295M18.2	1	1		lincRNA	962	0.0216022	0.0387838	0.111523	0.212795	0.0142599	0.878696
ENSG00000223635	RP4-613A2.1	1	1		antisense	591	0.293024	0.340904	0.147495	0.316258	0.266933	0.381412
ENSG00000231612	RP11-522M21.3	1	-1		antisense	447	0.0464906	0.0667741	0.105005	0.238937	0.0920672	0.69339
ENSG00000186056	MATN1-AS1	1	1	MATN1 antisense RNA 1 [Source:HGNC Symbol;Acc:40364]	antisense	4380	0.710107	0.753015	0.66594	0.865656	0.610733	0.936012
ENSG00000237429	RP1-159A19.4	1	1		antisense	283	0.391638	0.237307	0.355406	0.220151	0.315078	0.19913
ENSG00000227959	RP11-276H7.2	1	1		antisense	904	0.298846	0.132071	0.163183	0.108301	0.0986361	0.0623381
ENSG00000243558	RP11-181G12.5	1	-1		processed_transcript	314	0	0.071293	0.192191	0.0283452	0.0655319	0.269206
ENSG00000260063	RP5-968P14.2	1	-1		antisense	2000	0.512605	0.425334	0.345325	0.520674	0.507566	0.887571
ENSG00000230027	RP11-550H2.2	1	1		lincRNA	399	0.0520834	0.224421	0.050416	0.133841	0.103143	0.0353093
ENSG00000224965	KCNC4-AS1	1	-1	KCNC4 antisense RNA 1 (head to head) [Source:HGNC Symbol;Acc:39958]	antisense	748	0.296346	0.239423	0.107572	0.261777	0.302603	0.47087
ENSG00000225243	RP1-127D3.4	1	-1		antisense	796	0.00870238	0	0	0.167721	0.0258505	0.283184
ENSG00000238287	RP11-656D10.3	1	-1		antisense	605	0.46944	0.66603	0.55416	0.544322	0.453488	1.49035
ENSG00000229372	SZT2-AS1	1	-1	SZT2 antisense RNA 1 [Source:HGNC Symbol;Acc:41225]	antisense	699	0.554961	0.640515	0.470045	0.636653	0.0686882	2.45892
ENSG00000260179	RP5-902P8.12	1	-1		lincRNA	1558	0.146723	0.311316	0.167848	0.142818	0.079244	1.72714
ENSG00000234225	RP4-704D21.2	1	-1		lincRNA	876	0.498182	0.340731	0.420997	0.325129	0.368006	0.24124
ENSG00000231073	RP11-316M1.3	1	1		antisense	368	0.225884	0.14194	0.072884	0.241859	0.13047	0.114851
ENSG00000261504	RP11-317P15.4	1	1		lincRNA	1376	0.589005	0.596526	0.531164	0.426909	0.478535	0.460741
ENSG00000182873	RP11-181G12.2	1	-1		antisense	2596	0.218807	0.215582	0.0929861	0.0719986	0.0898329	0.363607
ENSG00000231613	RP5-943J3.1	1	1		sense_intronic	509	0.0816554	0.190582	0.0395206	0.192347	0.0539018	0.719644
ENSG00000231966	RP11-12M5.4	1	-1		lincRNA	353	0.176612	0.147972	0.284929	0.302563	0.174876	0.997764
ENSG00000227612	RP5-1177E19.2	1	-1		antisense	408	0.18676	0.109735	0	0.109074	0.0840564	0
ENSG00000225334	RP11-449J1.1	1	1		antisense	423	0	0.052922	0.0158518	0.168329	0.0648606	0.366366
ENSG00000225506	CYP4A22-AS1	1	-1	CYP4A22 antisense RNA 1 [Source:HGNC Symbol;Acc:43715]	lincRNA	921	0.278287	0.445614	0.327622	0.405882	0.320236	0.0917812
ENSG00000231429	AL358175.2	1	1		lincRNA	496	0.0139659	0	0.0270376	0.161499	0	0.369253
ENSG00000235702	WI2-925H4.1	1	1		antisense	132	0.157434	0	0.050798	0	0.0519622	0.213461
ENSG00000259818	RP5-1024G6.7	1	1		antisense	3591	0.0270062	0.0415595	0.121372	0.18589	0.175725	0.1687
ENSG00000234915	RP11-384C4.7	1	-1		processed_transcript	387	0	0.11569	0	0.137991	0.0531706	0.910105
ENSG00000239216	RP4-712E4.2	1	-1		lincRNA	410	0	0	0.0163545	0.151958	0	0.68724
ENSG00000226889	RP11-474I16.8	1	-1		antisense	884	0.391804	0.312324	0.212386	0.312118	0.341398	0.239057
ENSG00000236140	RP11-89F3.2	1	-1		lincRNA	381	0.181814	0.156682	0.0175993	0.0934426	0.108016	0.073955
ENSG00000236528	RP1-125I3.2	1	1		antisense	849	0.342683	0.369145	0.213244	0.356435	0.387788	0.0497824
ENSG00000237436	RP11-312B8.1	1	-1		antisense	415	0.684364	0.73721	0.856343	0.750636	1.33875	1.49371
ENSG00000235545	RP11-230B22.1	1	1		antisense	1228	0.107178	0.200526	0.158351	0.27542	0.117296	0.757195
ENSG00000227070	RP11-191G24.1	1	1		processed_transcript	476	0.305607	0.2665	0.30991	0.430061	0.288194	0.828731
ENSG00000224387	RP3-395M20.2	1	-1		antisense	455	0.0152244	0.1804	0.0884219	0.058684	0	0.278672
ENSG00000241471	RP11-336K24.4	1	-1		processed_transcript	420	0.0329862	0.0710667	0.0638603	0.190723	0.0326619	1.20758
ENSG00000225675	RP4-784A16.5	1	1		lincRNA	326	0.0637463	0.114448	0.082274	0.218415	0.105199	0.518592
ENSG00000231999	RP5-1007M22.2	1	-1		antisense	2088	0.398109	0.521768	0.362884	0.447578	0.44347	0.539786
ENSG00000234807	RP4-794H19.2	1	1		lincRNA	2401	0.0259658	0.0155394	0.164771	0.088967	0.208541	0.0938837
ENSG00000230439	RP11-488P3.1	1	-1		lincRNA	1671	0.319202	0.397438	0.357136	0.479375	0.373531	0.556455
ENSG00000237188	RP11-337C18.8	1	1		lincRNA	1057	0.583266	0.621245	0.482124	0.631533	0.603489	0.386532
ENSG00000233368	RP11-277L2.3	1	-1		lincRNA	558	0.0868991	0.0802366	0.144201	0.223308	0.110629	0.12624
ENSG00000223390	RP11-91A18.4	1	1		antisense	762	0.390899	0.342743	0.325587	0.233606	0.522077	0.166399
ENSG00000228397	RP1-224A6.3	1	-1		lincRNA	615	0.078845	0.0970667	0.196254	0.0434166	0.0892228	0.251988
ENSG00000232721	RP11-403I13.5	1	1		lincRNA	1073	0.258233	0.319899	0.36245	0.215667	0.268479	0.223209
ENSG00000223774	RP11-307B6.3	1	1		antisense	671	0.196147	0.31138	0.259819	0.344874	0.163553	1.6167
ENSG00000230381	RP4-655J12.5	1	-1		processed_transcript	796	0.0522143	0.0281231	0.0421189	0.167721	0.0172337	0.90265
ENSG00000230015	RP11-80B9.4	1	-1		lincRNA	446	0.155316	0.0334619	0.0150344	0.0399121	0.0615157	0.18953
ENSG00000227963	RP5-1074L1.1	1	-1		lincRNA	2611	0.681832	0.71162	0.688253	0.569271	0.58844	1.59716
ENSG00000229639	RP3-380B4.1	1	1		lincRNA	458	0.0302493	0.0651703	0.0585618	0.174899	0	0.276847
ENSG00000226698	RP1-50O24.6	1	1		antisense	306	0.226376	0.365784	0.328693	0.261777	0.425886	0
ENSG00000261798	RP1-118J21.25	1	1		antisense	1196	0.144797	0.262044	0.235471	0.290231	0.143374	0.753895
ENSG00000226167	AP4B1-AS1	1	1	AP4B1 antisense RNA 1 [Source:HGNC Symbol;Acc:44114]	lincRNA	1734	0.14781	0.284021	0.170147	0.164252	0.225469	0
ENSG00000224592	RP5-884C9.2	1	1		antisense	684	0.496239	0.370918	0.362715	0.403381	0.361	0.988661
ENSG00000225938	RP4-575N6.4	1	-1		antisense	403	0.0171888	0.0370323	0.0831927	0.154598	0.102119	0
ENSG00000224167	RP3-522D1.1	1	1		lincRNA	587	0.129809	0.190681	0.274153	0.227438	0.186958	0.432013
ENSG00000236546	RP1-118J21.5	1	1		antisense	785	0.229433	0.152092	0.239171	0.113381	0.192227	0
ENSG00000234264	RP4-694A7.4	1	1		lincRNA	1247	0.472176	0.520605	0.591489	0.456797	0.478535	0.519701
ENSG00000232689	RP11-561I11.3	1	-1		sense_intronic	462	0.0149937	0	0.0435411	0.134855	0	0.5489
ENSG00000233396	RP11-458D21.1	1	-1		lincRNA	1307	1.5317	1.45586	1.5904	1.57306	1.78953	1.32584
ENSG00000244252	RP11-495P10.7	1	-1		lincRNA	551	0.113147	0.148969	0.121694	0.242298	0.0622414	0.0511376
ENSG00000260941	LINC00622	1	-1	long intergenic non-protein coding RNA 622 [Source:HGNC Symbol;Acc:44251]	sense_overlapping	1570	0.052946	0.180609	0.0683346	0.124719	0.0699007	0.906325
ENSG00000224198	RP4-604K5.2	1	-1		antisense	233	0	0	0	0.114597	0.0294378	0
ENSG00000228852	RP11-57H12.5	1	-1		antisense	563	0.0492156	0.013254	0	0.126471	0	0
ENSG00000230163	RP5-997D16.2	1	1		antisense	720	0.105831	0.165822	0.0279389	0.111255	0.0381056	0
ENSG00000227687	RP4-681L3.2	1	1		antisense	230	0	0	0.0291536	0.116092	0	0.490032
ENSG00000235643	RP1-69M21.2	1	1		lincRNA	1285	0.14555	0.0987191	0.0730542	0.0138528	0.0800662	0.0986738
ENSG00000227533	SLC2A1-AS1	1	1	SLC2A1 antisense RNA 1 [Source:HGNC Symbol;Acc:44187]	lincRNA	3364	0.249161	0.281711	0.193346	0.322785	0.238556	0.632388
ENSG00000224969	RP11-54O7.11	1	-1		antisense	471	0.147072	0.269329	0.170836	0.170071	0.0291253	0
ENSG00000225820	ERRFI1-IT1	1	-1	ERRFI1 intronic transcript 1 (non-protein coding) [Source:HGNC Symbol;Acc:41441]	sense_intronic	410	0	0.0546	0.0817723	0.13025	0.0669171	1.09958
ENSG00000241720	RP4-735C1.4	1	1		processed_transcript	1066	0.201445	0.21	0.182415	0.0918428	0.167293	0.132162
ENSG00000229393	RP3-395M20.3	1	-1		antisense	514	0.0808611	0.145175	0.0130454	0.0692638	0.0533775	0.164456
ENSG00000227637	RP11-242O24.5	1	1		antisense	320	0.0432944	0.163231	0.0838166	0.0556275	0.0857376	0
ENSG00000237756	RP11-77M5.1	1	1		lincRNA	469	0.0295399	0	0	0.113864	0	0
ENSG00000227591	RP1-28O10.1	1	-1		antisense	477	0.0871333	0.0469308	0.0281146	0.149273	0.0575179	0.059071
ENSG00000226876	RP11-36N20.1	1	1		antisense	588	0	0	0	0.105957	0	0
ENSG00000238260	RP11-46F15.2	1	-1		antisense	622	0.122505	0.191949	0.0754619	0.085856	0.033082	0.317103
ENSG00000232811	RP11-96K19.2	1	1		antisense	2359	0.161505	0.0759169	0.0454791	0.0565943	0.0581518	0.0059722
ENSG00000240710	RP11-430C7.4	1	1		antisense	683	0.0811373	0.207581	0.127627	0.130313	0.0903822	1.65018
ENSG00000231985	RP11-82L20.1	1	1		antisense	170	0.122243	0.0877883	0	0.0523553	0.0806942	0.248619
ENSG00000233589	RP4-694A7.2	1	1		antisense	960	0.266982	0.342008	0.328282	0.231781	0.150041	0.0440263
ENSG00000260971	RP11-504A18.1	1	-1		lincRNA	1351	0.128185	0.13256	0.0645221	0.191052	0.0913857	0.218991
ENSG00000234283	RP11-495P10.6	1	-1		processed_transcript	420	0.0494793	0.1066	0.175616	0.105957	0.146979	0.201263
ENSG00000232860	SMG7-AS1	1	-1	SMG7 antisense RNA 1 [Source:HGNC Symbol;Acc:24518]	lincRNA	3383	0.264143	0.189693	0.142709	0.173641	0.11354	0.291513
ENSG00000234996	RP11-480I12.7	1	1		processed_transcript	2316	0.571276	0.447849	0.509559	0.488062	0.636738	0.304154
ENSG00000227857	RP4-533D7.5	1	1		antisense	359	0.17366	0.228641	0.261489	0.148753	0.420329	0.0392435
ENSG00000236915	RP4-651E10.4	1	-1		antisense	522	0	0	0	0.102303	0.0131399	0.134947
ENSG00000235527	RP5-1073O3.7	1	-1		lincRNA	3087	0.127906	0.203048	0.251966	0.187407	0.306622	0.428996
ENSG00000178193	RP4-682C21.5	1	-1		antisense	861	0.0563179	0.0173333	0.116818	0.124047	0.0955959	0.376346
ENSG00000229291	RP4-580N22.2	1	-1		lincRNA	190	0.109375	0.0785474	0.105874	0	0.2888	0.741496
ENSG00000235927	NEXN-AS1	1	-1	NEXN antisense RNA 1 [Source:HGNC Symbol;Acc:31983]	antisense	2583	0.227953	0.234	0.124605	0.210191	0.0929405	0.278169
ENSG00000225446	RP4-665J23.2	1	1		lincRNA	580	0	0.11579	0.0231218	0.030691	0.0591294	0
ENSG00000237253	RP11-666A1.5	1	1		lincRNA	365	0	0.102219	0.110225	0.073154	0.131543	0.270189
ENSG00000239636	RP4-728D4.2	1	-1		antisense	1030	0.188309	0.260808	0.143221	0.172823	0.113207	1.70976
ENSG00000225857	RP11-46A10.2	1	1		lincRNA	748	0.11113	0.0897835	0.152394	0.202282	0.192566	1.05475
ENSG00000225782	RP11-322F10.2	1	-1		antisense	590	0.0352225	0.113827	0.0227299	0	0	0
ENSG00000234610	LINC00624	1	-1	long intergenic non-protein coding RNA 624 [Source:HGNC Symbol;Acc:44254]	lincRNA	701	0	0.0425792	0.076523	0.114271	0.097846	0.0200976
ENSG00000250970	RP11-274N19.2	1	-1		processed_transcript	532	0.117188	0.15429	0.037812	0.10038	0.154714	0.185374
ENSG00000224081	RP11-86H7.1	1	-1		processed_transcript	2357	0.317406	0.265935	0.312934	0.381392	0.352117	0.185295
ENSG00000229531	RP1-102G20.5	1	-1		antisense	971	0.00713398	0	0.0138112	0.100828	0.0141277	0.377239
ENSG00000236889	RP11-38J22.1	1	1		lincRNA	271	0	0	0.0247429	0.0985284	0.02531	0.0519868
ENSG00000254913	RP4-791M13.5	1	1		antisense	406	0	0.0367586	0.0330312	0.109611	0.0168941	0
ENSG00000236341	RP5-1103B4.3	1	1		antisense	610	0.0340677	0.0978623	0	0	0	0
ENSG00000228826	AL592494.4	1	-1		lincRNA	369	0	0.0404445	0	0.0964813	0.111529	0.03818
ENSG00000233730	RP4-666F24.3	1	1		lincRNA	491	0	0	0	0.0906355	0	0
ENSG00000227373	RP11-160H22.5	1	-1		lincRNA	1158	0.18544	0.148209	0.231618	0.130662	0.148079	0.133828
ENSG00000228634	RP4-534N18.2	1	1		lincRNA	517	0	0.0288665	0.0259394	0.103293	0.0132669	0
ENSG00000235795	RP11-421L21.2	1	1		antisense	671	0.113559	0.144569	0.189868	0.21223	0.0817765	0.5459
ENSG00000237852	RP4-630A11.3	1	1		sense_intronic	423	0.0655045	0.123485	0.142667	0.168329	0.0486454	0.999179
ENSG00000228988	RP4-677H15.4	1	-1		antisense	457	0	0	0.0733625	0.0779029	0.0600351	0.0308281
ENSG00000264443	RP4-594I10.3	1	-1		lincRNA	1445	0.134228	0.175577	0.0928073	0.0800728	0.104428	0
ENSG00000225300	RP11-439E19.1	1	1		sense_intronic	1960	0.00706847	0.0304572	0.0102633	0.0999025	0.013998	0.596602
ENSG00000237980	RP11-338C15.3	1	-1		lincRNA	473	0.014645	0	0.085057	0.0752677	0.0145011	0
ENSG00000260805	RP11-61J19.4	1	1		lincRNA	1899	0.153206	0.0864476	0.141239	0.0656165	0.162536	0.207728
ENSG00000179452	RP11-380B22.1	1	1		lincRNA	259	0	0.0576216	0.0517786	0.103093	0.0264826	0.652745
ENSG00000225602	MTOR-AS1	1	1	MTOR antisense RNA 1 [Source:HGNC Symbol;Acc:40242]	antisense	763	0.199733	0.156477	0.18455	0.104985	0.17979	0
ENSG00000231816	RP4-782L23.1	1	1		lincRNA	547	0.0759828	0.136417	0.0367751	0.0976278	0.0125393	0.463604
ENSG00000244344	RP11-122M14.2	1	1		lincRNA	461	0.0751312	0.0971193	0	0.0579202	0.0446356	0.275045
ENSG00000255811	RP1-34M23.5	1	-1		antisense	560	0.0247396	0.039975	0.0239476	0.111255	0.0244964	0.956
ENSG00000230220	RP4-652L8.1	1	1		sense_intronic	521	0	0	0.0128701	0.0854165	0	0
ENSG00000260940	RP4-575N6.5	1	1		sense_overlapping	592	0	0	0.079286	0	0	0.23798
ENSG00000227278	RP11-656D10.5	1	-1		antisense	432	0.0962097	0.0518195	0	0.0412056	0.047632	0.0652242
ENSG00000235565	RP11-86H7.7	1	-1		lincRNA	2272	0.213423	0.19706	0.171175	0.125358	0.178117	0.0992142
ENSG00000223562	RP11-543B16.3	1	-1		lincRNA	116	0	0	0	0.0767276	0.0591294	0.364356
ENSG00000267272	RP5-1052I5.1	1	1		lincRNA	6717	0.141285	0.195521	0.106814	0.124555	0.120495	0.560013
ENSG00000234166	ARHGEF19-AS1	1	1	ARHGEF19 antisense RNA 1 [Source:HGNC Symbol;Acc:39996]	antisense	439	0.110455	0.0339955	0.0305482	0.0405485	0.0468725	0
ENSG00000237402	CAMTA1-IT1	1	1	CAMTA1 intronic transcript 1 (non-protein coding) [Source:HGNC Symbol;Acc:41446]	sense_intronic	365	0.0948918	0.0613315	0.128595	0.146308	0.0563754	1.15795
ENSG00000260360	RP11-533E19.5	1	-1		lincRNA	1257	0.060619	0.142473	0.0746815	0.0708067	0.147329	0.100872
ENSG00000233008	RP11-475O6.1	1	-1		lincRNA	5425	0.00766131	0.00550194	0.0185401	0.083672	0.0139077	0.0805053
ENSG00000223396	RPS10P7	1	1	ribosomal protein S10 pseudogene 7 [Source:HGNC Symbol;Acc:36423]	processed_transcript	2329	0.0565113	0.0704869	0.138195	0.068788	0.0824612	0.0241965
ENSG00000236266	RP3-467L1.4	1	-1		antisense	830	0.0333836	0.0179807	0	0.085787	0.0330555	0
ENSG00000225306	RP5-983H21.3	1	1		antisense	436	0.0476635	0.102688	0.0153792	0.0408275	0	0.872448
ENSG00000224174	RP4-798A10.4	1	1		lincRNA	342	0	0.0654562	0.0784249	0.0260246	0.0200556	0.123583
ENSG00000234578	RP4-784A16.1	1	1		antisense	470	0.029477	0.0635064	0.0142667	0.0946851	0.0291873	0
ENSG00000228382	ITPKB-IT1	1	-1	ITPKB intronic transcript 1 (non-protein coding) [Source:HGNC Symbol;Acc:41349]	sense_intronic	870	0	0	0	0.0716124	0.00788391	0.113355
ENSG00000227082	AL592494.5	1	1		lincRNA	3662	0.0813395	0.101884	0.0512696	0.136107	0.116127	0.134652
ENSG00000223804	BX284650.1	1	-1		lincRNA	2561	0.175815	0.151513	0.14924	0.225899	0.0910606	0.671139
ENSG00000250463	RP11-226L15.4	1	-1		processed_transcript	593	0.0233629	0	0	0.0750456	0.0346999	0
ENSG00000264078	RP11-73M7.9	1	1		antisense	480	0	0	0.0139694	0.07417	0.157186	0.0293509
ENSG00000231196	RP11-495P10.8	1	-1		lincRNA	678	0.0817357	0.154083	0.138458	0.157529	0.0404661	0.33247
ENSG00000261000	RP11-534L20.5	1	1		antisense	509	0	0	0	0.0699442	0	0
ENSG00000228309	GS1-204I12.2	1	1		lincRNA	616	0	0	0.0108853	0.0722435	0	0.205837
ENSG00000234070	RP11-415L24.1	1	-1		antisense	420	0.0989585	0.0888334	0.0638603	0.0211914	0.0326619	0
ENSG00000234476	RP11-496N12.6	1	-1		sense_intronic	992	0.0558637	0.0977883	0.0135188	0.0628053	0.0138286	0.0284041
ENSG00000234396	RP11-181G12.4	1	-1		processed_transcript	324	0.0427599	0	0.0827819	0.0274704	0	0.0434828
ENSG00000226643	RP11-358H9.1	1	-1		lincRNA	316	0.0438424	0	0.0424388	0.0844975	0.0434114	0.0445836
ENSG00000232222	RP3-434O14.8	1	-1		processed_transcript	591	0.105489	0.113635	0.0567287	0.0451797	0.150875	0.0476766
ENSG00000237658	RP5-968D22.3	1	-1		lincRNA	519	0	0	0	0.0685966	0	0.0271453
ENSG00000237853	RP5-833A20.1	1	-1		lincRNA	531	0	0.0421582	0.0378832	0.0838079	0.0258343	0
ENSG00000267734	RP4-604K5.3	1	-1		lincRNA	746	0	0	0.0179768	0.071585	0	0
ENSG00000225561	RP11-412H9.2	1	-1		lincRNA	390	0	0.0382667	0	0.0684646	0	0.0722483
ENSG00000241505	RP11-161I10.1	1	1		lincRNA	506	0.150589	0.117976	0.106013	0.0703589	0.20333	0
ENSG00000269489	RP11-98D18.17	1	1		lincRNA	549	0.138794	0.217472	0.183206	0.194544	0.124936	0.179634
ENSG00000261060	RP11-545A16.4	1	1		sense_overlapping	934	0.0889991	0.11185	0.0574332	0.0381174	0.0440621	0
ENSG00000248322	RP4-559A3.6	1	-1		processed_transcript	342	0	0.0654562	0	0	0.0401111	0.0411942
ENSG00000225605	RP11-550H2.1	1	1		lincRNA	369	0.0187726	0.0606667	0.0726865	0.0964813	0.0371762	0.07636
ENSG00000249007	RP11-510N19.5	1	1		processed_transcript	987	0.0982567	0.0680426	0.0271746	0.0360705	0.0486454	0.157014
ENSG00000235185	RP5-1056L3.1	1	-1		antisense	207	0.0669285	0	0.0323929	0	0.0662706	0.06806
ENSG00000232151	RP11-277L2.2	1	1		processed_transcript	7416	0.113957	0.123763	0.0940338	0.169223	0.0915644	0.381846
ENSG00000228838	RP4-784A16.2	1	1		antisense	675	0.0615742	0.0221096	0.0993382	0.0527431	0.101615	0
ENSG00000259788	RP11-359K18.3	1	-1		antisense	1082	0.0384127	0	0.0557745	0.0740329	0.152141	0.156249
ENSG00000232542	DPYD-IT1	1	-1	DPYD intronic transcript 1 (non-protein coding) [Source:HGNC Symbol;Acc:41326]	sense_intronic	401	0	0	0.0167215	0.0665866	0	0.210799
ENSG00000231605	RP11-277B15.2	1	-1		antisense	1375	0.0100758	0.0705498	0.00975321	0.00647302	0	0.0717229
ENSG00000236846	RP11-239E10.2	1	1		lincRNA	613	0.0678019	0.0243458	0.0546927	0	0.044757	0.0459655
ENSG00000238198	RP11-31F15.2	1	-1		lincRNA	2459	0.0394385	0.0424839	0.0654445	0.104966	0.0613656	0.034376
ENSG00000226476	RP11-776H12.1	1	-1		lincRNA	1796	0.0462835	0.0581671	0.0448018	0.109025	0.0611047	0.094132
ENSG00000243636	RP11-164O23.7	1	1		processed_transcript	945	0	0.0631704	0	0.0282552	0.0290328	0.0298168
ENSG00000226349	RP11-145A3.2	1	-1		sense_intronic	534	0	0.0139738	0.062784	0.0500023	0.0128446	0.290211
ENSG00000227589	RP5-1092A11.5	1	-1		antisense	754	0	0	0	0.0590212	0	0
ENSG00000227010	RP11-336K24.6	1	-1		processed_transcript	429	0.0161471	0.0521818	0.0625206	0	0.0639534	0.492602
ENSG00000254942	RP5-1160K1.8	1	-1		antisense	582	0.0595112	0.0256426	0	0.0611712	0	0.266276
ENSG00000230550	RP11-74C13.3	1	1		antisense	1126	0.0615195	0.059643	0.01191	0.00790444	0.0609148	0.150143
ENSG00000234437	RP1-206D15.3	1	-1		processed_transcript	1600	0.00432944	0.0279825	0.05029	0.0723158	0.0171475	1.14468
ENSG00000231105	RP5-1071N3.1	1	1		antisense	2479	0.089418	0.0842824	0.0270485	0.0538548	0.0553369	0.147761
ENSG00000234775	RP11-335O13.7	1	-1		antisense	380	0	0	0.0529368	0.0468442	0	0.0370748
ENSG00000224810	RP11-538D16.2	1	-1		lincRNA	2463	0.0393745	0.0605928	0.070783	0.108409	0.0556964	0.0572003
ENSG00000240200	RP11-88H9.2	1	1		lincRNA	1128	0.0184231	0.0330763	0.0832222	0.0315617	0.0425648	0.0999179
ENSG00000269737	RP11-345P4.7	1	1		antisense	1422	0.0194855	0.0787131	0.0801622	0.0625907	0.0530584	0.0990747
ENSG00000261664	RP11-275F13.1	1	1		processed_transcript	1222	0.0510179	0.0427447	0.104256	0.0509843	0.0505164	0.103761
ENSG00000225313	RP11-415J8.3	1	1		antisense	1082	0.0128042	0.0620684	0.0557745	0.00822588	0.0253568	0.104166
ENSG00000223759	RP11-353N4.4	1	1		lincRNA	1988	0.114987	0.176416	0.124797	0.15222	0.113857	0.170082
ENSG00000235358	RP11-399E6.1	1	1		lincRNA	1468	0.00471873	0.00508311	0.041109	0.0606294	0.0280341	0.374284
ENSG00000175147	C1orf126	1	-1	chromosome 1 open reading frame 126 [Source:HGNC Symbol;Acc:26301]	lincRNA	2963	0.189367	0.171251	0.147096	0.126162	0.118059	0.161663
ENSG00000238186	RP11-656D10.6	1	-1		antisense	546	0.050748	0.082	0.0368425	0.0163011	0.0125623	0.025803
ENSG00000232192	RP11-62I21.1	1	-1		antisense	810	0	0	0	0.0549408	0.0169358	0
ENSG00000233030	RP11-196G18.3	1	-1		antisense	3543	0.078206	0.0905634	0.0302809	0.0502422	0.0619498	0.393665
ENSG00000261453	RP11-565N2.1	1	-1		processed_transcript	279	0	0.0534911	0	0	0	0
ENSG00000236206	RP11-306I1.2	1	1		lincRNA	492	0.0281589	0.0758334	0.0681436	0.0904512	0.0836464	0
ENSG00000226172	RP4-712E4.1	1	-1		lincRNA	653	0	0	0.0308055	0.0545201	0	0.970871
ENSG00000234614	AL450992.2	1	1		antisense	506	0.0547597	0.0294941	0	0	0	0
ENSG00000231057	RP11-122M14.1	1	1		antisense	2053	0.131591	0.0908671	0.0783867	0.0737004	0.0902061	0.178421
ENSG00000254539	RP4-791M13.3	1	-1		antisense	869	0.0159427	0.0257607	0.0694453	0.0614527	0.023679	0.324244
ENSG00000215808	RP11-371I1.2	1	-1		lincRNA	1537	0.301962	0.237891	0.266119	0.266375	0.209742	0.302484
ENSG00000236239	RP4-758J18.9	1	-1		lincRNA	1210	0.0686985	0.0616694	0.027708	0.0147114	0.0510174	0.116433
ENSG00000233693	RP11-506O24.1	1	-1		antisense	1963	0	0	0.0273269	0.054409	0.024459	0.0430619
ENSG00000233735	RP11-567G24.3	1	-1		antisense	497	0.0557513	0.0300282	0	0.0537248	0.0276016	0
ENSG00000215866	RP11-426L16.8	1	-1		lincRNA	1823	0.0493978	0.0695853	0.0147127	0.0195291	0.0338623	0.0850097
ENSG00000260464	RP4-561L24.3	1	1		lincRNA	1766	0.423628	0.397185	0.364503	0.413269	0.28741	0.614274
ENSG00000226026	RP11-57H12.3	1	-1		antisense	2505	0.0138265	0.0327673	0.0455052	0.0746142	0.0246431	0.044993
ENSG00000236364	RP11-525G13.2	1	-1		antisense	347	0.0199628	0.0430087	0.0579712	0	0	0
ENSG00000229813	RP4-740C4.4	1	1		lincRNA	371	0.0186714	0	0.054221	0.0479806	0	0
ENSG00000235096	RP11-83A16.1	1	1		antisense	703	0	0	0	0.0506424	0	0
ENSG00000232959	RP11-332H17.1	1	1		antisense	341	0.0406281	0.0437654	0.0589912	0	0	0
ENSG00000238142	RP11-108M9.4	1	-1		lincRNA	508	0.027272	0.014689	0.0527979	0.0700819	0.0405059	0.0554662
ENSG00000235526	RP5-1028L10.2	1	-1		antisense	508	0	0.014689	0.0527979	0	0.027004	0
ENSG00000236230	RP11-400N13.1	1	-1		processed_transcript	675	0.0205247	0	0	0.0527431	0.020323	0.0834869
ENSG00000254545	RP11-84A19.3	1	1		antisense	537	0.0515985	0.0277914	0	0	0.0127728	0
ENSG00000234866	RP5-994D16.7	1	1		antisense	465	0.0595879	0.0320946	0	0.0382813	0.0295011	0.181786
ENSG00000260698	RP11-439E19.9	1	1		lincRNA	2968	0.0420107	0.0653679	0.0158145	0.0689721	0.0138659	0.379742
ENSG00000232679	RP11-400N13.3	1	-1		lincRNA	562	0.0246516	0	0.059656	0.031674	0	0.100273
ENSG00000223653	RP11-131L23.1	1	1		lincRNA	2277	0.0273798	0.0622653	0.0382825	0.00390883	0.0060246	0.105184
ENSG00000234233	KCNH1-IT1	1	-1	KCNH1 intronic transcript 1 (non-protein coding) [Source:HGNC Symbol;Acc:41351]	sense_intronic	626	0.0553283	0.0476805	0.0964025	0.0853074	0.0657413	0.0450109
ENSG00000237096	RP4-782G3.1	1	-1		lincRNA	562	0.0493032	0.0663879	0.0238624	0.015837	0.0610232	0.250684
ENSG00000225279	RP11-536C5.2	1	1		antisense	645	0	0.046276	0.0311876	0	0.0638047	0
ENSG00000237094	RP4-669L17.10	1	1		lincRNA	7007	0.0237263	0.0543117	0.00574168	0.00508086	0.00391552	0.0844461
ENSG00000236031	RP11-269F20.1	1	1		antisense	751	0.101462	0.0993609	0.0624998	0.059257	0.054799	0.112557
ENSG00000227712	RP11-418J17.3	1	-1		lincRNA	898	0.0308557	0	0.00746696	0.0495568	0.0152762	0.0627547
ENSG00000250719	RP11-322N21.2	1	-1		processed_transcript	395	0	0	0	0.0450653	0.0694583	0.249668
ENSG00000232284	GNG12-AS1	1	1	GNG12 antisense RNA 1 [Source:HGNC Symbol;Acc:43938]	lincRNA	3506	0.11262	0.078749	0.0879764	0.126931	0.0782545	0.188864
ENSG00000228452	RP5-994D16.9	1	-1		antisense	484	0.0572487	0.0925042	0.0831239	0.110336	0.141715	0.0873249
ENSG00000231437	RP11-88H9.1	1	1		lincRNA	3068	0.0135471	0.0340509	0.0655671	0.0290104	0.0268279	0.0505126
ENSG00000241042	RP11-145M4.1	1	-1		lincRNA	171	0	0.0436374	0	0	0	0
ENSG00000235887	RP11-763B22.6	1	1		lincRNA	408	0	0	0	0.0436294	0	0
ENSG00000236268	RP11-170N11.1	1	-1		lincRNA	1586	0.157236	0.197607	0.15643	0.190803	0.0994686	0.35532
ENSG00000231128	RP5-1073O3.2	1	1		antisense	1080	0.0769678	0.0414556	0.0869209	0.0494467	0.127019	0.247852
ENSG00000234374	RP11-84A14.2	1	1		antisense	206	0	0	0	0.0432058	0	0
ENSG00000235736	RP1-10C16.1	1	-1		lincRNA	418	0	0	0	0.0425857	0	0.0337044
ENSG00000232650	RP5-834N19.1	1	1		lincRNA	751	0.285939	0.298083	0.258928	0.308136	0.210063	1.36945
ENSG00000228686	RP11-492I21.1	1	1		antisense	629	0	0	0	0.0424503	0	0
ENSG00000224276	RP11-336K24.5	1	1		antisense	401	0	0	0.0167215	0.044391	0	0
ENSG00000232194	RP1-313L4.3	1	1		antisense	718	0.0675344	0.0207855	0.0466945	0.0619805	0.0382117	0.470922
ENSG00000236065	RP1-117O3.2	1	1		processed_transcript	1680	0.0288629	0.039975	0	0.0476807	0.0204137	0
ENSG00000224459	RP11-169K16.4	1	-1		antisense	639	0	0	0	0.0417859	0	0.176381
ENSG00000232298	RP11-10N16.3	1	-1		antisense	2817	0.0368855	0.063574	0.0499865	0.0853074	0.0608715	0.225055
ENSG00000227527	RP11-223A3.1	1	-1		processed_transcript	660	0.0209912	0.0565303	0.0101596	0.0404564	0.0311773	0
ENSG00000226957	RP4-533D7.4	1	1		antisense	649	0	0	0	0.0411421	0.0105686	0.499282
ENSG00000227630	RP4-781K5.8	1	1		lincRNA	3574	0.0620221	0.0167029	0.0281421	0.0498064	0.069089	0.0867222
ENSG00000229167	RP11-73M7.1	1	-1		antisense	591	0.0468839	0.0126261	0.0453829	0.0602396	0.0348173	0.810501
ENSG00000233775	RP4-811H24.9	1	-1		lincRNA	687	0.0504156	0.0543086	0.0488015	0.0906882	0.079872	0.205072
ENSG00000228255	RP11-323I1.1	1	1		lincRNA	347	0.0399256	0	0	0.0256496	0	0.162403
ENSG00000223842	RP11-135J2.3	1	-1		lincRNA	1126	0	0.026508	0	0.0395222	0	0
ENSG00000227818	RP11-227F8.2	1	1		lincRNA	453	0	0	0	0.0392954	0	0
ENSG00000228067	RP11-61J19.3	1	1		lincRNA	332	0	0.0224759	0.0403936	0	0.0413193	0.127305
ENSG00000232274	BX571672.2	1	-1		lincRNA	5726	0.0399222	0.0547335	0.0163945	0.0139895	0.0119787	0.068892
ENSG00000236997	RP5-934G17.2	1	-1		antisense	432	0	0.0172732	0	0.0412056	0	0
ENSG00000215838	RP11-466F5.5	1	1		processed_transcript	1216	0.0740561	0.0552286	0.0275713	0.0585553	0.0958907	0.0463435
ENSG00000234482	RP11-433J22.2	1	1		antisense	510	0.0407476	0	0.0131477	0	0	0
ENSG00000233154	RP4-655J12.4	1	-1		lincRNA	1701	0.0203618	0.0394815	0.015768	0.057557	0.0161293	0.621183
ENSG00000229191	RP11-168O16.1	1	1		lincRNA	3508	0.100708	0.144645	0.120421	0.109098	0.138823	0.196788
ENSG00000234464	RP11-136B18.2	1	1		lincRNA	197	0	0.0378782	0	0	0	0
ENSG00000236423	RP13-15E13.1	1	1		lincRNA	4064	0.172155	0.214826	0.183143	0.199295	0.182277	0.974126
ENSG00000233427	RP1-212P9.3	1	-1		antisense	1085	0.0383065	0.0343871	0.0370802	0	0.0632166	0.22074
ENSG00000237934	RP11-467D18.2	1	1		antisense	573	0	0.0260454	0.0351064	0	0.0239407	0
ENSG00000203897	RP11-475E11.5	1	1		antisense	608	0	0.0368191	0.022057	0	0	0
ENSG00000232912	RP5-1115A15.1	1	1		antisense	702	0.00986766	0.0318889	0.038207	0	0	0.040138
ENSG00000226716	AL589986.2	1	1		antisense	789	0	0.0378302	0.016997	0	0	0
ENSG00000225767	RP5-850O15.3	1	1		antisense	503	0	0	0	0.0353893	0	0
ENSG00000227947	RP11-543D5.1	1	1		lincRNA	815	0.0424975	0.0183117	0.0246822	0	0.0168319	0.0518592
ENSG00000228140	RP3-467K16.4	1	-1		lincRNA	5178	0.0280937	0.0576439	0.0660432	0.0378155	0.0609336	0.0870663
ENSG00000229588	RP11-479J7.2	1	1		lincRNA	423	0.0163761	0	0.0158518	0.0420823	0.0162151	0.0666119
ENSG00000227181	RP11-317P15.3	1	1		lincRNA	259	0	0	0	0.0343645	0	0
ENSG00000224481	RP11-495P10.3	1	1		lincRNA	1331	0.0208177	0.0448505	0.00503781	0.013374	0.0257664	0.0105848
ENSG00000223956	RP4-710M16.2	1	1		lincRNA	545	0.0254205	0	0	0.032662	0.0503413	0
ENSG00000227091	RP5-1028L10.1	1	-1		antisense	997	0.0416877	0.0523912	0.013451	0.0446359	0.0275186	0.0847849
ENSG00000226438	RP11-420K8.1	1	-1		antisense	558	0.0496566	0.0267455	0.0120167	0.0159505	0.0122921	0
ENSG00000235790	RP11-73M7.6	1	1		antisense	1433	0.0338379	0.0676944	0.0701884	0.0621103	0.0239323	0.0491571
ENSG00000230461	PROX1-AS1	1	-1	PROX1 antisense RNA 1 [Source:HGNC Symbol;Acc:43656]	antisense	7537	0.0974224	0.103955	0.0907448	0.128718	0.0982848	0.349547
ENSG00000228549	RP11-108M9.3	1	1		lincRNA	2963	0.0561088	0.0604415	0.0724167	0.0931193	0.0740763	0.156908
ENSG00000238261	BX004987.5	1	1		lincRNA	5739	0.0748354	0.100117	0.0619241	0.0883992	0.0478063	0.405051
ENSG00000227006	RP5-956O18.2	1	-1		antisense	861	0.0402271	0.0693334	0.0311514	0.0413491	0	0
ENSG00000228153	RP11-23I7.1	1	1		lincRNA	445	0	0.0335371	0	0.0200009	0.030827	0
ENSG00000229294	RP5-1044H5.1	1	-1		processed_transcript	512	0	0	0.0130963	0.0347672	0.026793	0.0275164
ENSG00000229162	RP11-84D1.1	1	1		antisense	820	0.0337907	0.0182	0	0	0	0.034362
ENSG00000231252	RP11-436K8.1	1	-1		lincRNA	2344	0	0.00955034	0.0371883	0.0075942	0.0117048	0.0901563
ENSG00000226640	RP11-21J7.1	1	1		lincRNA	549	0	0	0	0.0324241	0	0.0513239
ENSG00000225826	LINC00626	1	1	long intergenic non-protein coding RNA 626 [Source:HGNC Symbol;Acc:44257]	lincRNA	955	0.00725351	0.0390681	0.0140426	0.0372792	0.0215466	0.0147523
ENSG00000225771	RP4-537K17.2	1	-1		antisense	429	0.0322942	0	0	0.0207469	0	0
ENSG00000223382	RP1-65J11.1	1	1		lincRNA	888	0.132613	0.15966	0.158572	0.130299	0.0772411	0.126923
ENSG00000226251	RP11-15I11.3	1	-1		lincRNA	511	0.013556	0.0292055	0	0.0348352	0.0536908	0
ENSG00000234277	CTD-2090I13.1	1	1		processed_transcript	2273	0.0335231	0.0426775	0.00589998	0.0313257	0.0331936	0
ENSG00000232453	RP4-794H19.1	1	-1		lincRNA	1249	0.133107	0.143385	0.134214	0.10689	0.120815	0.0676786
ENSG00000224525	RP11-561I11.2	1	1		antisense	532	0.0260417	0.0280526	0	0	0	0
ENSG00000234678	RP11-465N4.4	1	-1		antisense	1061	0.0326442	0.0351649	0.00631982	0.0419435	0.0129293	0.0663922
ENSG00000231691	RP11-203F10.5	1	1		antisense	446	0.0310632	0	0	0	0	0.18953
ENSG00000203729	LINC00272	1	1	long intergenic non-protein coding RNA 272 [Source:HGNC Symbol;Acc:26898]	lincRNA	740	0.00936094	0.0100838	0	0.0360827	0.00926893	0
ENSG00000237337	RP11-567C20.2	1	-1		antisense	858	0.0322942	0	0.00781507	0	0	0
ENSG00000225233	RP11-554K11.2	1	1		lincRNA	440	0	0	0.0304788	0.0202282	0.0467659	0.288172
ENSG00000231714	RP11-476H20.1	1	1		lincRNA	440	0.0314868	0.0169591	0	0	0.0467659	0.0320191
ENSG00000244137	RP11-99J16__A.2	1	-1		processed_transcript	1345	0.020601	0	0.00498538	0.033087	0	0.0837973
ENSG00000240618	RP11-206L10.5	1	-1		lincRNA	295	0	0	0	0.0301709	0	0
ENSG00000224209	LINC00466	1	-1	long intergenic non-protein coding RNA 466 [Source:HGNC Symbol;Acc:27294]	lincRNA	3323	0.00625377	0.0269467	0.02825	0.0428548	0.0309615	0.169587
ENSG00000230270	RP4-758J18.8	1	-1		antisense	443	0.0312736	0	0.0151362	0	0	0
ENSG00000237928	RP4-668G5.1	1	-1		antisense	1843	0	0.00809767	0.00727654	0.0338051	0	0.0152886
ENSG00000233894	RP4-650F12.2	1	1		antisense	905	0	0	0	0.0295041	0	0.0311346
ENSG00000230426	ERVMER61-1	1	1	endogenous retrovirus group MER61, member 1 [Source:HGNC Symbol;Acc:27919]	lincRNA	2393	0.0231579	0.0124731	0.044833	0.0148774	0.0343953	0.359128
ENSG00000224621	RP11-276H7.3	1	1		antisense	544	0.0636682	0.0548677	0.0369779	0.0327221	0.0756508	0.103591
ENSG00000228086	RP5-837M10.4	1	-1		antisense	592	0.0468047	0.0126047	0.0226531	0.0300689	0	0
ENSG00000240754	RP11-38J22.6	1	-1		processed_transcript	965	0.0287134	0	0	0	0	0.0437982
ENSG00000232480	RP11-224O19.2	1	-1		antisense	557	0.0870551	0.120571	0.108345	0.111854	0.160085	0.0252934
ENSG00000226330	RP11-739N20.2	1	1		processed_transcript	486	0	0	0.027594	0	0	0.057977
ENSG00000233411	RP11-104L21.2	1	-1		sense_intronic	303	0.0228617	0.0246271	0	0	0	0.0464964
ENSG00000225886	RP11-288L9.4	1	1		antisense	489	0	0	0.0274247	0	0	0
ENSG00000226927	RP11-302I18.3	1	-1		lincRNA	245	0	0	0.0273687	0	0	0
ENSG00000235121	RP11-90L20.2	1	-1		antisense	1809	0.375266	0.362994	0.392905	0.388685	0.405701	0.817736
ENSG00000232694	LYPD8	1	-1	LY6/PLAUR domain containing 8 [Source:HGNC Symbol;Acc:44208]	processed_transcript	1098	0.0315442	0	0.0244274	0.016212	0.0124936	0
ENSG00000228044	RP4-781K5.4	1	1		lincRNA	2201	0	0	0.00609299	0.0283066	0	0.00640092
ENSG00000228536	RP11-392O17.1	1	-1		lincRNA	811	0.0170829	0	0.016536	0.0329238	0	0
ENSG00000249913	RP4-671G15.2	1	-1		antisense	646	0.0321692	0	0.0103798	0.0137777	0	0
ENSG00000255148	RP4-791M13.4	1	1		antisense	670	0	0	0	0.0265684	0	0.042055
ENSG00000228423	RP4-633I8.4	1	1		lincRNA	353	0	0	0.0189953	0.0252136	0	0
ENSG00000233755	RP4-799D16.1	1	-1		lincRNA	863	0	0.0259398	0	0	0	0
ENSG00000227094	RP11-565P22.2	1	-1		antisense	517	0	0	0.0259394	0	0.0265339	0
ENSG00000215889	SKINTL	1	-1	Skint-like, pseudogene [Source:HGNC Symbol;Acc:33993]	lincRNA	645	0.0214794	0.023138	0	0	0	0.109213
ENSG00000231413	RP11-193P11.3	1	-1		lincRNA	292	0	0.0255548	0	0	0	0
ENSG00000233920	RP5-1061H20.5	1	-1		antisense	792	0	0	0.025399	0	0	0.0533652
ENSG00000225905	RP4-758J18.7	1	1		antisense	543	0.0255142	0	0	0.0163912	0.0252634	0.0259455
ENSG00000238140	RP11-253A20.1	1	1		antisense	678	0	0.0110059	0	0.0262549	0	0
ENSG00000214837	RP11-261C10.3	1	-1		processed_transcript	5818	0.0416721	0.0333469	0.0138302	0.0214173	0.016505	0.113812
ENSG00000237759	RP11-278H7.3	1	1		lincRNA	567	0.0244342	0	0	0	0	0
ENSG00000244619	RP11-315I20.3	1	1		processed_transcript	408	0.0848909	0.0914461	0.0821732	0.109074	0.0504339	0
ENSG00000231551	RP11-495P10.1	1	1		lincRNA	1800	0.00384839	0.0248733	0	0	0	0.0313076
ENSG00000231407	RP11-576I22.2	1	-1		antisense	3185	0.102221	0.0866857	0.113685	0.0922177	0.0861414	0.119431
ENSG00000226487	RP4-749H3.2	1	-1		lincRNA	376	0	0	0	0.0236713	0	0
ENSG00000232558	KCND3-IT1	1	-1	KCND3 intronic transcript 1 (non-protein coding) [Source:HGNC Symbol;Acc:41350]	sense_intronic	376	0	0	0	0.0236713	0	0.0374692
ENSG00000230630	DNM3OS	1	-1	DNM3 opposite strand/antisense RNA [Source:HGNC Symbol;Acc:41228]	antisense	568	0	0	0.0236103	0	0.0120757	0.0248036
ENSG00000224235	RP5-1027O11.1	1	-1		lincRNA	787	0.0176038	0	0	0.0226186	0.0174308	0.0358029
ENSG00000229400	RP11-3L21.2	1	-1		antisense	837	0.0248283	0	0	0.0106337	0.032779	0
ENSG00000231346	RP5-836N10.1	1	-1		lincRNA	1377	0.0754586	0.0650283	0.0486952	0.0710998	0.0249056	0.153469
ENSG00000237301	RP4-680D5.2	1	-1		lincRNA	2845	0.0633056	0.0498341	0.0659927	0.0782109	0.10608	0.113896
ENSG00000203356	RP11-296A18.3	1	-1		lincRNA	2366	0.0409887	0.0567692	0.0368425	0.0601887	0.0231919	0.0952725
ENSG00000225620	RP11-569A11.2	1	1		lincRNA	365	0.0189784	0.0204438	0	0	0	0.424583
ENSG00000229407	RP11-12M5.3	1	-1		antisense	601	0.011526	0.024832	0.0223139	0	0.0114127	0.0468833
ENSG00000235303	RP1-79C4.1	1	1		lincRNA	1923	0	0.0232824	0.0209215	0.023142	0	0
ENSG00000233485	RP3-467K16.2	1	-1		antisense	3105	0.0356952	0.0504676	0.036712	0.0229318	0.00662706	0.00907467
ENSG00000227237	AL672294.1	1	1		antisense	462	0.0149937	0.0161515	0.0290274	0.0385299	0	0.213461
ENSG00000232762	RP4-784A16.4	1	1		antisense	752	0	0.0198458	0.0178333	0	0.018242	0.0187346
ENSG00000227960	RP5-837I24.6	1	1		sense_intronic	343	0	0.0217551	0	0	0	0.0821482
ENSG00000230921	HAO2-IT1	1	1	HAO2 intronic transcript 1 (non-protein coding) [Source:HGNC Symbol;Acc:41342]	sense_intronic	311	0	0	0.0215605	0	0	0.770107
ENSG00000224939	LINC00184	1	1	long intergenic non-protein coding RNA 184 [Source:HGNC Symbol;Acc:37192]	lincRNA	2270	0.0183095	0.0131489	0.00590778	0.0313671	0.0151079	0.0620635
ENSG00000224093	RP5-1033H22.2	1	1		antisense	1954	0.0460861	0.0649202	0.0446107	0.0409947	0.0351024	0.432603
ENSG00000203325	RP11-277A4.4	1	-1		antisense	624	0.0222022	0.0119583	0	0	0	0.0451552
ENSG00000227240	RP11-563D10.1	1	1		processed_transcript	832	0	0	0	0.0213952	0	0.0338664
ENSG00000235373	RP11-206L10.3	1	-1		lincRNA	4860	0.0142533	0.0230309	0.013797	0.0366272	0	0.10146
ENSG00000233029	RP11-439A17.9	1	1		lincRNA	4514	0.018415	0.0297554	0.01634	0.00394347	0.00911698	0.0312105
ENSG00000227925	RP11-191N8.2	1	-1		lincRNA	423	0	0	0	0.0210411	0	0
ENSG00000223949	RP11-24J23.2	1	-1		antisense	3544	0.0742748	0.0589549	0.0548687	0.050228	0.0464493	1.28004
ENSG00000241169	RP4-752I6.1	1	1		lincRNA	428	0	0	0	0.0207953	0	0
ENSG00000231709	RP5-857K21.1	1	-1		lincRNA	842	0.0246809	0.00886224	0.00796358	0	0.0162922	0
ENSG00000236676	RP5-837I24.4	1	-1		processed_transcript	641	0.0216134	0	0.0104607	0	0	0
ENSG00000230035	RP11-174G17	1	-1		antisense	433	0	0	0	0.0205552	0	0
ENSG00000227290	RP4-544H6.2	1	-1		lincRNA	889	0	0	0	0.0200234	0	0.031695
ENSG00000237552	RP11-415A20.1	1	-1		lincRNA	448	0	0	0	0.019867	0	0.0628947
ENSG00000261831	RP11-533E19.2	1	-1		processed_transcript	448	0	0	0	0.019867	0	0.0314474
ENSG00000203601	RP11-375F2.2	1	-1		antisense	1129	0	0	0.0178175	0.0157669	0	0.074872
ENSG00000236244	RP4-799P18.3	1	-1		antisense	388	0	0.019232	0	0	0	0
ENSG00000228127	RP11-12L8.1	1	1		lincRNA	1396	0	0	0.019213	0.0127513	0.0196533	0
ENSG00000230024	RP11-95P13.1	1	-1		lincRNA	451	0.0307188	0.0165455	0.0297354	0.0394696	0	0
ENSG00000236936	RP3-329E20.2	1	1		antisense	723	0	0	0.0185486	0	0	0
ENSG00000225952	RP11-69E9.1	1	-1		antisense	480	0	0	0	0.0185425	0	0.0293509
ENSG00000225387	RP11-422P22.1	1	1		lincRNA	491	0	0	0	0.0181271	0	0.08608
ENSG00000237845	RP5-940F7.2	1	-1		lincRNA	740	0	0	0.0181225	0	0	0.0380768
ENSG00000226883	RP4-782L23.2	1	-1		antisense	767	0.0180628	0	0	0	0	0
ENSG00000235782	RP3-333A15.1	1	1		antisense	749	0	0	0.0179048	0	0.0183151	0
ENSG00000231666	RP11-404O13.1	1	-1		lincRNA	834	0	0.0178945	0	0	0	0
ENSG00000240284	RP11-293P20.3	1	-1		processed_transcript	418	0	0.0178517	0	0	0	0
ENSG00000229021	AL591893.1	1	1		processed_transcript	4109	0.0236017	0.0417683	0.0228461	0.0259929	0.0100156	0.0548588
ENSG00000226637	BX284650.3	1	-1		lincRNA	420	0	0.0177667	0	0	0	0
ENSG00000230005	SNAP47-AS1	1	-1	SNAP47 antisense RNA 1 [Source:HGNC Symbol;Acc:41501]	antisense	1708	0	0.0131066	0.0157033	0.020844	0.00803162	0
ENSG00000223776	LGALS8-AS1	1	-1	LGALS8 antisense RNA 1 [Source:HGNC Symbol;Acc:40340]	antisense	1440	0.00481048	0.0207278	0.00931296	0	0	0.0587018
ENSG00000224613	RP11-153F1.1	1	-1		antisense	650	0.0106571	0.02296	0.0309477	0.0273859	0.0105523	0.19507
ENSG00000224409	RP11-114B7.6	1	-1		antisense	395	0.017537	0	0	0	0	0
ENSG00000254154	RP4-798P15.3	1	-1		processed_transcript	7845	0.0300218	0.026633	0.0102567	0.019287	0.013989	0.0197543
ENSG00000233791	RP11-134P9.1	1	-1		lincRNA	2725	0.0711775	0.0684587	0.0688988	0.0522592	0.075512	0.0465306
ENSG00000236866	AL157902.3	1	-1		antisense	1091	0.00634931	0	0.0184381	0	0.0125738	0.0645666
ENSG00000225623	AGBL4-IT1	1	-1	AGBL4 intronic transcript 1 (non-protein coding) [Source:HGNC Symbol;Acc:41482]	sense_intronic	514	0	0	0	0.017316	0	0.0822281
ENSG00000235152	RP5-865N13.2	1	1		lincRNA	818	0.0169367	0	0	0	0	0.034446
ENSG00000225632	RP5-997D24.3	1	1		antisense	1111	0	0	0.0120708	0.0160223	0.0246949	0
ENSG00000224127	RP11-510C10.2	1	-1		antisense	670	0.0206779	0.0111373	0.0300239	0.0265684	0.0204746	0.0210275
ENSG00000228625	RP11-1B20.1	1	1		antisense	814	0	0	0.016475	0.0109342	0.0168526	0.0346153
ENSG00000236390	RP11-25B7.1	1	-1		antisense	579	0	0.0128877	0	0.015372	0	0.559644
ENSG00000230880	AL583842.3	1	1		lincRNA	1523	0.00909665	0.00489954	0.00880542	0.023376	0.00450362	0.101755
ENSG00000226919	RP11-80B9.1	1	1		antisense	572	0.0121103	0	0	0.0155601	0	0
ENSG00000237413	RP11-183M13.1	1	1		processed_transcript	2481	0	0	0.016216	0.0107623	0	0
ENSG00000177757	FAM87B	1	1	family with sequence similarity 87, member B [Source:HGNC Symbol;Acc:32236]	lincRNA	1944	0.0213799	0.0383848	0.0241447	0.022892	0.00705659	0.0289885
ENSG00000231080	RP11-342H21.2	1	1		antisense	861	0	0	0.0155757	0.0103373	0	0
ENSG00000234593	RP4-704D23.1	1	-1		lincRNA	579	0	0	0	0.015372	0	0
ENSG00000229484	RP5-888M10.2	1	1		lincRNA	438	0	0	0.015309	0	0.0313197	0.0643307
ENSG00000224149	RP11-510C10.3	1	-1		antisense	2203	0	0.0067744	0.0152186	0.0161605	0.0280214	0.0255804
ENSG00000225315	RP11-293P20.2	1	1		antisense	454	0.0152579	0	0	0	0	0
ENSG00000234318	RP4-771M4.3	1	1		lincRNA	447	0.108478	0.100161	0.0900044	0.0995571	0.0767227	0.126071
ENSG00000203849	AL583842.6	1	-1		processed_transcript	5786	0.00838052	0.0141863	0.00927111	0.0246122	0.00355635	0.0243492
ENSG00000237292	RP11-540K16.1	1	1		lincRNA	667	0.0623127	0.055937	0.0502648	0.0667197	0.0822669	0.781517
ENSG00000229444	RP11-184I16.4	1	-1		antisense	469	0	0	0.0142971	0	0	0.0600786
ENSG00000226601	RP11-239E10.3	1	1		lincRNA	487	0.014224	0	0	0	0	0
ENSG00000233399	RP11-111I12.1	1	-1		lincRNA	2519	0	0	0	0.0141332	0	0
ENSG00000224609	RP11-470E16.1	1	-1		lincRNA	2034	0.00681131	0.0146745	0	0	0.0202331	0
ENSG00000228463	AP006222.2	1	-1		processed_transcript	4210	0.0477164	0.0496285	0.0382252	0.0549669	0.0211798	0.0501963
ENSG00000242042	RP11-690C23.2	1	-1		processed_transcript	964	0	0.0154813	0.0139115	0.00923278	0	0
ENSG00000242959	RP4-599G15.3	1	1		processed_transcript	537	0	0.0138957	0	0	0	0
ENSG00000232628	RP11-365O16.3	1	-1		sense_intronic	962	0.0144015	0.0232703	0.0069702	0.018504	0.0142599	0.0146449
ENSG00000233542	RP11-547D24.1	1	-1		antisense	1954	0	0	0.0137264	0	0.00702048	0.00721004
ENSG00000230806	AL358175.1	1	-1		lincRNA	2649	0	0	0	0.0134396	0	0
ENSG00000230186	RP5-998N21.7	1	1		antisense	726	0	0.0102782	0	0.0122595	0	0
ENSG00000228037	RP3-395M20.9	1	1		antisense	626	0	0.0119201	0.0107114	0	0.0328706	0.0225055
ENSG00000238290	RP11-431K24.1	1	1		lincRNA	2044	0	0	0	0.0130632	0.00671136	0.0344629
ENSG00000228437	RP11-400N13.2	1	1		lincRNA	1366	0	0	0	0.0130313	0	0
ENSG00000234232	RP11-353N4.5	1	-1		lincRNA	537	0.0128996	0	0	0	0	0.0787063
ENSG00000229051	RP5-952N6.1	1	1		lincRNA	2086	0	0	0.0128578	0	0	0
ENSG00000225172	RP11-16L9.2	1	1		lincRNA	1079	0.0128398	0	0	0	0	0
ENSG00000260976	GS1-120K12.4	1	1		lincRNA	1091	0.0126986	0	0	0	0	0
ENSG00000237993	RP11-159M11.2	1	-1		antisense	705	0	0	0	0.0126247	0	0
ENSG00000238107	RP11-495P10.5	1	1		lincRNA	1918	0.0108349	0.0233431	0.013984	0.00928092	0.00715225	0
ENSG00000198358	RP11-544M22.1	1	1		processed_transcript	2136	0	0	0	0.0125006	0.00321115	0
ENSG00000235021	RP11-439E19.7	1	1		lincRNA	522	0.0398109	0.02859	0.0256909	0.0341012	0.0262797	0.0269893
ENSG00000236719	RP11-522D2.1	1	1		lincRNA	1489	0.00930436	0	0	0.0119549	0	0.00946167
ENSG00000233501	SRGAP2-AS1	1	-1	SRGAP2 antisense RNA 1 [Source:HGNC Symbol;Acc:40902]	antisense	2178	0	0	0.0123147	0.00817301	0	0
ENSG00000224863	RP5-1109J22.2	1	-1		lincRNA	1129	0.0122712	0	0	0	0	0
ENSG00000231734	BX284650.2	1	1		processed_transcript	3135	0.0044192	0.00476045	0.0171109	0.00567809	0.0131273	0
ENSG00000261595	RP11-426L16.9	1	1		antisense	2125	0.0130392	0.00702306	0	0.0125653	0.00645554	0.0928178
ENSG00000228697	RP5-968D22.1	1	-1		lincRNA	1837	0	0	0.0109505	0.00969015	0	0
ENSG00000237463	RP11-280O1.2	1	-1		antisense	4036	0.00343266	0	0.00166138	0.0132315	0	0
ENSG00000235398	LINC00623	1	-1	long intergenic non-protein coding RNA 623 [Source:HGNC Symbol;Acc:44252]	lincRNA	5774	0	0	0.00232259	0.0123317	0	0.0195198
ENSG00000224717	RP11-576D8.4	1	1		lincRNA	2885	0.00480215	0	0	0.0123402	0	0.00976667
ENSG00000229258	RP11-552D8.1	1	1		antisense	1359	0.0101944	0	0.00986804	0	0	0.0518338
ENSG00000233478	RP1-187B23.1	1	-1		antisense	2224	0	0	0.00602997	0.0120059	0.00616817	0
ENSG00000232825	RP5-896L10.1	1	1		processed_transcript	2544	0.00272292	0	0.0131787	0.00699717	0	0
ENSG00000228237	KIAA0494-AS1	1	1	KIAA0494 antisense RNA 1 [Source:HGNC Symbol;Acc:44108]	antisense	584	0	0	0.0114817	0	0	0
ENSG00000226822	RP11-356N1.2	1	1		lincRNA	610	0.0113559	0	0	0	0	0
ENSG00000236648	RP11-473A10.2	1	1		lincRNA	610	0.0113559	0	0	0	0.0449771	0.0461915
ENSG00000224228	RP1-15D23.2	1	1		antisense	799	0	0	0	0.0111394	0	0
ENSG00000261213	RP11-510C10.4	1	-1		lincRNA	1410	0.00491284	0	0.00951111	0.0126247	0.00972909	0.0199836
ENSG00000225278	BX571672.5	1	-1		processed_transcript	3268	0.0148377	0.00228335	0.0123109	0.0081705	0.00419768	0.00862205
ENSG00000231229	RP6-239D12.1	1	1		antisense	1937	0.0107286	0.0077047	0	0	0	0
ENSG00000230615	RP5-1198O20.4	1	1		lincRNA	3262	0	0	0	0.010914	0.0021027	0.0215948
ENSG00000228971	RP11-286B14.1	1	1		lincRNA	2264	0.00611934	0.0131837	0	0.00786255	0.00605919	0
ENSG00000230368	FAM41C	1	-1	family with sequence similarity 41, member C [Source:HGNC Symbol;Acc:27635]	lincRNA	1971	0.0105435	0.00757179	0	0	0.00695992	0.0214436
ENSG00000226828	RP11-278H7.1	1	1		lincRNA	1799	0.00385053	0.0124436	0.00745451	0	0.00762535	0
ENSG00000228918	GS1-122H1.2	1	-1		processed_transcript	3161	0.00219143	0	0.00848507	0.0112628	0.00433977	0.0133709
ENSG00000230812	RP4-794H19.4	1	1		lincRNA	747	0.00927322	0	0.00897635	0	0	0.05658
ENSG00000233147	RP11-90C4.1	1	1		lincRNA	645	0	0	0.0103959	0	0	0
ENSG00000237954	RP11-14O19.2	1	-1		lincRNA	1719	0	0	0	0.0103553	0	0
ENSG00000226235	LEMD1-AS1	1	1	LEMD1 antisense RNA 1 [Source:HGNC Symbol;Acc:44132]	antisense	2781	0.00498173	0.00804962	0.0120556	0	0.0147983	0.0101319
ENSG00000227016	RP11-262K1.1	1	1		lincRNA	1331	0	0	0.0100756	0	0	0.0952636
ENSG00000230628	RP4-781K5.6	1	-1		lincRNA	3564	0.00388726	0.0125623	0.00188141	0.00998923	0.0076981	0.00790596
ENSG00000230704	RP1-117P20.3	1	-1		lincRNA	677	0	0	0.00990448	0	0	0.0208101
ENSG00000261729	GS1-204I12.4	1	1		lincRNA	901	0	0	0	0.00987836	0	0.0312729
ENSG00000233985	RP11-297H3.3	1	1		lincRNA	760	0	0.00981842	0	0	0.00902501	0
ENSG00000237076	RP5-836J3.1	1	1		lincRNA	683	0	0	0.00981747	0	0	0
ENSG00000223907	RP11-439L8.4	1	1		lincRNA	2741	0	0	0.00978523	0	0	0.0102798
ENSG00000177553	RP11-56N19.5	1	-1		antisense	1868	0	0	0	0.00952934	0	0
ENSG00000237919	RP11-181B18.1	1	-1		antisense	948	0	0	0	0.00938861	0.00723524	0
ENSG00000227193	RP11-439A17.4	1	-1		lincRNA	726	0	0	0.00923599	0	0	0.0582166
ENSG00000231512	RP11-261C10.2	1	-1		lincRNA	1540	0.00449812	0.00969091	0	0	0.0044539	0.00914833
ENSG00000224671	RP11-335O13.8	1	-1		antisense	741	0	0	0.00904903	0	0	0
ENSG00000231507	RP11-134P9.3	1	1		lincRNA	837	0	0.00891518	0	0	0	0
ENSG00000230850	BX571672.1	1	1		lincRNA	3705	0	0.00805614	0	0.0072068	0.00370257	0
ENSG00000237556	KCND3-AS1	1	1	KCND3 antisense RNA 1 [Source:HGNC Symbol;Acc:40317]	antisense	777	0	0	0.00862977	0	0	0
ENSG00000225028	RP11-330M19.1	1	1		lincRNA	1807	0.00766696	0	0.00742151	0.00985103	0	0.0467795
ENSG00000260460	RP11-284F21.8	1	1		lincRNA	1828	0.00757888	0	0.00733625	0.00973786	0	0.015414
ENSG00000234116	RP11-261C10.1	1	-1		lincRNA	792	0	0	0.00846633	0	0	0
ENSG00000261024	GS1-279B7.1	1	-1		processed_transcript	1089	0	0	0.00615733	0.00817301	0	0
ENSG00000203620	RP11-84A19.2	1	-1		lincRNA	2257	0	0.00661232	0	0.00788693	0	0.0561789
ENSG00000239368	RP11-34P13.13	1	-1		lincRNA	1130	0	0.00660354	0	0.00787646	0.00606992	0
ENSG00000230523	RP3-437I16.1	1	-1		lincRNA	2148	0	0	0	0.00828715	0	0
ENSG00000237588	RP11-66D17.3	1	-1		lincRNA	4120	0	0	0.00162751	0.00864117	0.00998884	0.0205171
ENSG00000224363	RP11-289H16.1	1	-1		lincRNA	2175	0	0	0	0.00818428	0	0
ENSG00000228863	RP11-404F10.2	1	1		antisense	1933	0	0.00772064	0.00693774	0.0092089	0.0212902	0.00728837
ENSG00000233355	CHRM3-AS2	1	-1	CHRM3 antisense RNA 2 [Source:HGNC Symbol;Acc:43725]	lincRNA	3892	0.00177983	0	0.00516855	0.00914738	0	0.00723968
ENSG00000235143	RP1-65J11.5	1	1		antisense	1747	0.00793028	0	0	0	0	0
ENSG00000233973	RP4-598G3.1	1	1		lincRNA	4632	0	0	0	0.00768601	0	0
ENSG00000228750	RP11-242F24.1	1	1		lincRNA	2065	0	0.00722712	0.00649427	0.00862024	0	0
ENSG00000176754	LINC00303	1	-1	long intergenic non-protein coding RNA 303 [Source:HGNC Symbol;Acc:26865]	lincRNA	1891	0.00732639	0	0	0	0.00725437	0
ENSG00000238005	RP11-443B7.1	1	-1		lincRNA	1665	0.0166417	0.00896337	0.0161089	0.0160368	0.0164781	0.0507691
ENSG00000230023	RP11-10N16.2	1	1		lincRNA	1849	0	0.0040357	0.00725293	0	0	0
ENSG00000237445	CTA-520D8.2	1	-1		lincRNA	1007	0.00687895	0	0	0	0	0
ENSG00000223675	RP11-86H7.6	1	-1		lincRNA	2171	0	0.00687425	0	0	0	0.0129787
ENSG00000235862	RP11-338C15.5	1	-1		antisense	2225	0.0031133	0.00670742	0	0	0.0061654	0
ENSG00000235407	RP11-470L19.2	1	-1		lincRNA	2351	0	0.00634794	0	0	0	0
ENSG00000229841	RP11-361K17.2	1	1		antisense	1963	0.021173	0.0190066	0.0136634	0.0181363	0	0
ENSG00000230427	RP11-313A24.1	1	1		antisense	1096	0	0	0.006118	0	0	0
ENSG00000242569	BX004987.3	1	1		lincRNA	3885	0	0.00576216	0	0	0.00353102	0.11967
ENSG00000234571	RP5-998N21.4	1	-1		lincRNA	3540	0.00391361	0	0	0.00502848	0	0
ENSG00000230021	RP5-857K21.4	1	-1		processed_transcript	1697	0	0.00439717	0.00395128	0.00524479	0	0.0249059
ENSG00000231877	RP11-177F15.1	1	1		processed_transcript	2900	0	0	0.00462437	0	0.00473035	0
ENSG00000233304	RP13-614K11.1	1	1		lincRNA	3571	0.00387964	0	0.00375544	0	0	0
ENSG00000226585	RP4-765C7.1	1	-1		antisense	4755	0	0	0.00282033	0.0037436	0	0
ENSG00000238009	RP11-34P13.7	1	-1		lincRNA	3569	0	0	0.00375754	0.00249381	0	0.00394744
ENSG00000232878	DPYD-AS1	1	1	DPYD antisense RNA 1 [Source:HGNC Symbol;Acc:40195]	antisense	533	0.0129964	0.014	0.0125804	0.0166987	0	0.0528646
ENSG00000234810	RP11-466L17.1	1	1		lincRNA	4063	0	0.00367315	0	0	0	0
ENSG00000237390	RP11-139I14.2	1	1		lincRNA	5586	0.00248016	0	0	0.00318668	0	0
ENSG00000236963	RP4-749H3.1	1	-1		lincRNA	3172	0	0.00235246	0	0	0.00648708	0
ENSG00000224037	RP4-781K5.7	1	1		lincRNA	3161	0	0	0.00212127	0	0.00650965	0.00445695
ENSG00000230937	MIR205HG	1	1	MIR205 host gene (non-protein coding) [Source:HGNC Symbol;Acc:43562]	lincRNA	3518	0	0	0.00190601	0	0	0
ENSG00000205231	TTLL10-AS1	1	-1	TTLL10 antisense RNA 1 [Source:HGNC Symbol;Acc:41159]	antisense	3532	0	0	0.00189845	0	0	0.00797759
ENSG00000237975	FLG-AS1	1	1	FLG antisense RNA 1 [Source:HGNC Symbol;Acc:27913]	lincRNA	6570	0	0	0	0.0013547	0.00417595	0.00214436
ENSG00000176075	LINC00302	1	1	long intergenic non-protein coding RNA 302 [Source:HGNC Symbol;Acc:31825]	lincRNA	305	0	0	0	0	0	0
ENSG00000176320	RP11-404O13.5	1	-1		lincRNA	1999	0	0	0	0	0	0.00704773
ENSG00000188585	LINC00083	1	-1	long intergenic non-protein coding RNA 83 [Source:HGNC Symbol;Acc:34521]	antisense	2927	0	0	0	0	0	0
ENSG00000188740	RP11-483I13.4	1	1		processed_transcript	1799	0	0	0	0	0	0
ENSG00000203605	RP11-335E6.2	1	1		lincRNA	823	0	0	0	0	0	0
ENSG00000204362	RP11-380J14.1	1	1		lincRNA	4676	0	0	0	0	0.00293371	0
ENSG00000215859	RP6-74O6.2	1	-1		processed_transcript	3498	0	0	0	0	0	0
ENSG00000215863	RP11-495P10.2	1	-1		lincRNA	2265	0	0	0	0	0	0.0248802
ENSG00000223344	RP11-541F9.1	1	-1		lincRNA	780	0	0	0	0	0	0
ENSG00000223479	RP11-275A6.1	1	1		lincRNA	557	0	0	0	0	0	0
ENSG00000223643	RP11-108M9.1	1	-1		lincRNA	891	0	0	0	0	0	0
ENSG00000223649	RP11-359E8.3	1	1		lincRNA	491	0	0	0	0	0	0
ENSG00000223659	RP5-857K21.5	1	-1		lincRNA	802	0	0	0	0	0	0
ENSG00000223720	RP5-1024N4.2	1	1		lincRNA	270	0	0	0	0	0	0
ENSG00000223823	RP11-465B22.5	1	1		lincRNA	1620	0	0	0	0	0	0
ENSG00000223881	RP11-553K8.2	1	-1		lincRNA	363	0	0	0	0	0	0
ENSG00000223906	RP5-837M10.2	1	1		processed_transcript	467	0	0	0	0	0	0
ENSG00000223944	RP5-1180C18.1	1	-1		lincRNA	596	0	0	0	0	0	0
ENSG00000224000	RP3-471M13.2	1	1		lincRNA	658	0	0	0	0	0	0
ENSG00000224259	RP11-48O20.4	1	1		lincRNA	1266	0	0	0	0	0.00541786	0
ENSG00000224260	RP1-272L16.1	1	-1		antisense	1071	0	0	0	0	0	0
ENSG00000224286	RP11-297H3.4	1	-1		lincRNA	1527	0	0	0	0	0	0.0184524
ENSG00000224308	RP1-13P20.6	1	-1		antisense	1997	0	0	0	0	0	0
ENSG00000224311	RP11-40H20.4	1	-1		antisense	379	0	0	0	0	0	0
ENSG00000224326	RP11-115A15.1	1	-1		lincRNA	349	0	0	0	0	0	0
ENSG00000224359	RP11-467I20.2	1	1		lincRNA	354	0	0	0	0	0	0
ENSG00000224445	RP11-413P11.1	1	-1		lincRNA	495	0	0	0	0	0	0.0284615
ENSG00000224515	RP11-5K23.5	1	-1		antisense	462	0	0	0	0	0	0
ENSG00000224521	RP11-438F14.3	1	1		antisense	1331	0	0	0	0	0	0
ENSG00000224535	RP11-61J19.2	1	-1		lincRNA	359	0	0	0	0	0	0
ENSG00000224536	RP11-134G8.7	1	1		processed_transcript	340	0	0	0	0	0	0
ENSG00000224691	GS1-174L6.4	1	-1		antisense	353	0	0	0	0	0	0
ENSG00000224698	RP11-131J3.1	1	1		lincRNA	2481	0	0	0	0	0	0
ENSG00000224702	RP11-38C18.2	1	1		antisense	692	0	0	0	0	0	0
ENSG00000224718	RP11-222A5.1	1	1		lincRNA	1809	0	0	0	0	0	0
ENSG00000224857	AL592494.1	1	-1		lincRNA	426	0	0	0	0	0	0
ENSG00000224901	RP11-448G4.4	1	1		antisense	247	0	0	0	0	0	0
ENSG00000224943	RP11-180D21.3	1	1		lincRNA	853	0	0	0	0	0	0
ENSG00000224968	RP1-35C21.1	1	1		lincRNA	491	0	0	0	0	0	0
ENSG00000225006	RP11-669M2.1	1	1		lincRNA	746	0	0	0	0	0	0
ENSG00000225063	RP11-383G10.5	1	-1		antisense	686	0	0	0	0	0	0
ENSG00000225126	RP4-549F15.1	1	-1		antisense	361	0	0	0	0	0.038	0
ENSG00000225325	RP11-479J7.1	1	-1		lincRNA	810	0	0	0	0	0	0
ENSG00000225359	RP11-540K16.2	1	-1		lincRNA	532	0	0	0	0	0	0
ENSG00000225545	RP11-545I10.2	1	-1		lincRNA	130	0	0	0	0	0	0
ENSG00000225598	RP11-339D23.1	1	-1		lincRNA	580	0	0	0	0	0	0
ENSG00000225656	RP5-858B6.1	1	-1		lincRNA	311	0	0	0	0	0	0.135901
ENSG00000225670	CTA-134P22.2	1	-1		antisense	3384	0	0	0	0	0	0
ENSG00000225811	RP11-547I7.1	1	1		antisense	602	0	0	0	0	0	0
ENSG00000225903	RP1-144F13.3	1	1		antisense	304	0	0	0	0	0.045125	0
ENSG00000225919	RP11-66A2.1	1	1		lincRNA	372	0	0	0	0	0	0
ENSG00000225931	RP3-395M20.7	1	1		antisense	1497	0	0	0	0	0	0.0188222
ENSG00000225982	RP11-538D16.3	1	1		lincRNA	1145	0	0	0	0	0	0
ENSG00000225986	RP3-340N1.5	1	-1		antisense	510	0	0	0	0	0	0
ENSG00000226053	RP5-1070A16.1	1	1		lincRNA	2229	0	0	0	0	0	0
ENSG00000226133	RP4-683M8.2	1	1		lincRNA	1119	0	0	0	0	0	0.0377706
ENSG00000226202	RP11-328D5.1	1	-1		lincRNA	565	0	0	0	0	0	0
ENSG00000226208	RP11-99H8.1	1	-1		lincRNA	432	0	0	0	0	0	0
ENSG00000226252	RP1-18D14.7	1	1		antisense	4036	0	0	0	0	0	0
ENSG00000226286	RP1-163G9.2	1	-1		antisense	469	0	0	0	0	0.0146247	0
ENSG00000226335	XXyac-YX155B6.6	1	-1		lincRNA	368	0	0	0	0	0	0
ENSG00000226374	RP13-614K11.2	1	-1		lincRNA	937	0	0	0	0	0	0
ENSG00000226486	RP11-373J16.1	1	1		lincRNA	784	0	0	0	0	0	0
ENSG00000226664	RP4-745E8.2	1	-1		antisense	229	0	0	0	0	0	0
ENSG00000226715	RP11-411H5.1	1	1		lincRNA	478	0	0	0	0	0	0
ENSG00000226759	RP4-737A23.2	1	1		antisense	3214	0	0	0	0	0	0
ENSG00000226780	RP11-38J22.3	1	-1		antisense	630	0	0	0	0	0.0217746	0
ENSG00000226835	RP11-148B18.3	1	1		lincRNA	480	0	0	0	0	0	0.0293509
ENSG00000226868	RP11-122M14.3	1	-1		lincRNA	174	0	0	0	0	0	0.161936
ENSG00000226897	BX004987.6	1	1		lincRNA	362	0	0	0	0	0	0
ENSG00000226938	RP11-117D22.1	1	-1		lincRNA	383	0	0	0	0	0	0
ENSG00000227043	RP11-286M16.1	1	-1		lincRNA	385	0	0	0	0	0.0178156	0
ENSG00000227066	RP3-340N1.2	1	1		antisense	2639	0	0	0	0	0	0
ENSG00000227135	GCSAML-AS1	1	-1	GCSAML antisense RNA 1 [Source:HGNC Symbol;Acc:41244]	antisense	1638	0	0	0	0	0	0
ENSG00000227139	RP11-533N14.3	1	1		lincRNA	446	0	0	0	0	0	0
ENSG00000227169	RP1-37J18.1	1	1		lincRNA	356	0	0	0	0	0	0
ENSG00000227185	RP11-544D21.1	1	-1		lincRNA	448	0	0	0	0	0	0
ENSG00000227217	RP11-367J7.3	1	1		antisense	758	0	0	0	0	0	0
ENSG00000227415	RP1-91G5.3	1	1		processed_transcript	707	0	0	0	0	0	0
ENSG00000227421	RP11-476B1.1	1	-1		lincRNA	621	0	0	0	0	0	0
ENSG00000227466	RP11-397C12.1	1	-1		antisense	456	0	0	0	0	0	0
ENSG00000227485	RP11-5P4.2	1	1		lincRNA	359	0	0	0	0	0	0
ENSG00000227496	RP11-145A3.1	1	1		antisense	1530	0	0	0	0	0	0.0184162
ENSG00000227552	AL583842.1	1	1		lincRNA	965	0	0	0	0	0	0.0291988
ENSG00000227554	RP11-444D13.1	1	-1		antisense	364	0	0	0	0	0	0
ENSG00000227579	RP1-35C21.2	1	-1		lincRNA	938	0	0	0	0	0	0
ENSG00000227634	RP11-431K24.3	1	1		lincRNA	497	0	0	0	0	0	0
ENSG00000227673	RP11-243J18.2	1	-1		antisense	157	0	0	0	0	0	0
ENSG00000227711	RP11-275O4.3	1	-1		lincRNA	619	0	0	0	0	0	0
ENSG00000227733	RP4-565E6.1	1	-1		sense_intronic	5303	0	0	0	0	0	0
ENSG00000227764	RP11-354K1.1	1	1		lincRNA	1204	0	0	0	0	0	0
ENSG00000227787	RP11-266I14.3	1	1		processed_transcript	360	0	0	0	0	0	0
ENSG00000227907	RP11-102C16.3	1	1		antisense	452	0	0	0	0	0	0
ENSG00000227935	RP6-102O10.1	1	1		lincRNA	708	0	0	0	0	0	0
ENSG00000227940	RP11-372M18.1	1	1		lincRNA	492	0	0	0	0	0	0
ENSG00000228013	RP11-350G8.5	1	-1		lincRNA	1756	0	0	0	0	0	0.0320921
ENSG00000228035	RP4-663N10.1	1	1		antisense	2610	0	0	0	0	0	0
ENSG00000228058	RP11-552D4.1	1	1		lincRNA	654	0	0	0	0	0	0.0215419
ENSG00000228105	RP3-340N1.6	1	1		lincRNA	480	0	0	0	0	0	0
ENSG00000228176	RP4-656G21.1	1	-1		lincRNA	498	0	0	0	0	0	0
ENSG00000228215	RP11-541F9.2	1	1		lincRNA	2035	0	0	0	0	0	0
ENSG00000228229	RP11-219C24.10	1	1		antisense	378	0	0	0	0	0	0
ENSG00000228239	RP11-85G21.1	1	-1		lincRNA	399	0	0	0	0	0	0
ENSG00000228338	RP5-845O24.8	1	-1		lincRNA	378	0	0	0	0	0	0
ENSG00000228369	RP11-91A18.5	1	1		antisense	391	0	0	0	0	0	0
ENSG00000228420	RP4-735C1.6	1	1		lincRNA	476	0	0	0	0	0	0
ENSG00000228504	RP4-586O15.1	1	-1		lincRNA	382	0	0	0	0	0	0
ENSG00000228548	ITPKB-AS1	1	1	ITPKB antisense RNA 1 [Source:HGNC Symbol;Acc:40312]	antisense	538	0	0	0	0	0	0
ENSG00000228560	RP11-550P17.5	1	-1		processed_transcript	1063	0	0	0	0	0	0
ENSG00000228682	RP11-439L8.3	1	1		lincRNA	1166	0	0	0	0	0.011765	0
ENSG00000228734	RP11-335E6.3	1	1		lincRNA	754	0	0	0	0	0.00909682	0
ENSG00000228792	RP11-354K1.2	1	1		antisense	585	0	0	0	0	0	0
ENSG00000228853	NEGR1-IT1	1	-1	NEGR1 intronic transcript 1 (non-protein coding) [Source:HGNC Symbol;Acc:41432]	sense_intronic	534	0	0	0	0	0	0
ENSG00000228917	RP11-544M22.8	1	1		antisense	1109	0	0	0	0	0	0
ENSG00000229201	RP5-827O9.1	1	-1		lincRNA	231	0	0	0	0	0	0
ENSG00000229225	AL162400.1	1	-1		lincRNA	157	0	0	0	0	0	0
ENSG00000229228	LINC00582	1	-1	long intergenic non-protein coding RNA 582 [Source:HGNC Symbol;Acc:43842]	antisense	597	0	0	0	0	0	0.0235987
ENSG00000229242	RP5-1111A8.3	1	1		antisense	800	0	0	0	0	0	0
ENSG00000229255	RP11-407H12.8	1	-1		antisense	967	0	0	0	0	0	0
ENSG00000229283	RP5-1125M8.2	1	-1		antisense	476	0	0	0	0	0	0.0295975
ENSG00000229438	RP11-301M17.3	1	1		lincRNA	536	0	0	0	0	0	0
ENSG00000229528	RP5-1066H13.4	1	1		antisense	471	0	0	0	0	0	0
ENSG00000229537	RP11-5P4.1	1	-1		lincRNA	676	0	0	0	0	0	0
ENSG00000229607	RP5-1125N11.1	1	-1		lincRNA	444	0	0	0	0	0	0
ENSG00000229699	RP1-140J1.1	1	1		lincRNA	2254	0	0	0	0	0	0
ENSG00000229703	XX-CR54.1	1	1		lincRNA	580	0	0	0	0	0	0
ENSG00000229801	RP11-353N4.1	1	-1		lincRNA	398	0	0	0	0	0	0
ENSG00000229821	RP11-567E21.3	1	-1		antisense	771	0	0	0	0	0	0
ENSG00000229846	RP11-141A19.1	1	1		antisense	713	0	0	0	0	0	0
ENSG00000229901	RP11-399E6.4	1	-1		antisense	394	0	0	0	0	0	0
ENSG00000229905	RP11-206L10.4	1	1		lincRNA	456	0	0	0	0	0	0
ENSG00000229913	RP11-378I13.1	1	-1		antisense	1824	0	0	0	0	0	0
ENSG00000229943	RP11-93N20.1	1	1		lincRNA	339	0	0	0	0	0	0
ENSG00000229952	RP6-74O6.3	1	1		lincRNA	588	0	0	0	0	0	0
ENSG00000229960	RP11-278H7.4	1	-1		lincRNA	468	0	0	0	0	0	0
ENSG00000229961	RP11-71G12.1	1	1		lincRNA	471	0	0	0	0	0	0.0598234
ENSG00000230114	RP11-141A19.2	1	1		antisense	566	0	0	0	0	0	0
ENSG00000230138	RP11-117D22.2	1	-1		lincRNA	850	0	0	0	0	0	0
ENSG00000230239	RP11-108M9.2	1	1		antisense	882	0	0	0	0	0	0
ENSG00000230250	RP11-90C4.2	1	-1		processed_transcript	631	0	0	0	0	0	0
ENSG00000230260	RP11-75C23.1	1	-1		antisense	548	0	0	0	0	0	0.0514176
ENSG00000230285	RP11-290M5.2	1	1		lincRNA	255	0	0	0	0	0	0
ENSG00000230402	RP11-84O12.4	1	-1		lincRNA	374	0	0	0	0	0	0
ENSG00000230404	RP5-855F14.2	1	1		lincRNA	390	0	0	0	0	0	0
ENSG00000230434	RP11-14O19.1	1	-1		lincRNA	602	0	0	0	0	0	0
ENSG00000230489	VAV3-AS1	1	1	VAV3 antisense RNA 1 [Source:HGNC Symbol;Acc:40608]	antisense	619	0	0	0	0	0	0
ENSG00000230623	RP11-469A15.2	1	1		lincRNA	507	0	0	0	0	0	0
ENSG00000230687	RP5-1114G22.2	1	-1		lincRNA	775	0	0	0	0	0	0
ENSG00000230703	RP11-293P20.4	1	1		antisense	461	0	0	0	0	0	0
ENSG00000230714	RP11-152L7.1	1	1		lincRNA	215	0	0	0	0	0	0
ENSG00000230728	RP11-240D10.4	1	-1		processed_transcript	623	0	0	0	0	0	0
ENSG00000230759	RP11-153F1.2	1	1		lincRNA	418	0	0	0	0	0	0
ENSG00000230768	RP11-251P6.1	1	-1		lincRNA	2615	0	0	0	0	0	0.0107751
ENSG00000230817	RP4-601K24.1	1	1		lincRNA	1878	0	0	0	0	0	0
ENSG00000230864	RP5-936J12.1	1	-1		lincRNA	931	0	0	0	0	0	0
ENSG00000230881	RP11-486B10.3	1	1		antisense	265	0	0	0	0	0	0
ENSG00000231090	RP11-101C11.1	1	1		processed_transcript	638	0	0	0	0	0	0
ENSG00000231163	RP5-1007G16.1	1	1		antisense	2253	0	0	0	0	0	0
ENSG00000231175	RP11-463J7.2	1	1		processed_transcript	2216	0	0	0	0	0	0
ENSG00000231182	RP11-423O2.7	1	-1		lincRNA	967	0	0	0	0	0	0
ENSG00000231246	RP5-965F6.2	1	-1		lincRNA	547	0	0	0	0	0	0
ENSG00000231269	MIR137HG	1	-1	MIR137 host gene (non-protein coding) [Source:HGNC Symbol;Acc:42871]	lincRNA	2381	0	0	0	0	0	0
ENSG00000231363	RP11-148B18.1	1	1		lincRNA	212	0	0	0	0	0	0
ENSG00000231364	RP11-413G15.1	1	1		lincRNA	736	0	0	0	0	0	0
ENSG00000231440	RP11-467I20.6	1	-1		sense_intronic	675	0	0	0	0	0	0
ENSG00000231510	RP11-542C10.1	1	-1		lincRNA	449	0	0	0	0	0	0
ENSG00000231529	RP11-410C4.4	1	-1		lincRNA	390	0	0	0	0	0	0
ENSG00000231606	RP11-344F13.1	1	-1		lincRNA	282	0	0	0	0	0	0
ENSG00000231630	RP11-740P5.3	1	-1		lincRNA	429	0	0	0	0	0	0
ENSG00000231648	RP11-372M18.2	1	1		lincRNA	892	0	0	0	0	0	0
ENSG00000231671	RP11-157N3.1	1	1		lincRNA	1238	0	0	0	0	0	0
ENSG00000231718	RP11-382E9.1	1	1		processed_transcript	2296	0	0	0	0	0	0
ENSG00000231740	RP11-63G10.2	1	-1		lincRNA	395	0	0	0	0	0	0
ENSG00000231768	RP5-855F14.1	1	-1		lincRNA	2870	0	0	0	0	0	0.00981772
ENSG00000231791	RP11-382D12.1	1	1		lincRNA	333	0	0	0	0	0	0
ENSG00000231813	RP11-474I16.1	1	-1		antisense	462	0	0	0	0	0	0
ENSG00000231814	LINC00210	1	1	long intergenic non-protein coding RNA 210 [Source:HGNC Symbol;Acc:37458]	lincRNA	1586	0	0	0	0	0	0
ENSG00000231868	RP1-202O8.2	1	-1		antisense	351	0	0	0	0	0	0
ENSG00000231949	RP4-591L5.2	1	1		lincRNA	481	0	0	0	0	0	0
ENSG00000231953	RP4-706G24.1	1	1		antisense	420	0	0	0	0	0	0
ENSG00000231979	RP11-35L17.3	1	-1		lincRNA	443	0	0	0	0	0	0
ENSG00000231987	RP5-898J17.1	1	-1		lincRNA	1994	0	0	0	0	0	0
ENSG00000232100	RP11-152L7.2	1	1		lincRNA	1728	0	0	0	0	0	0
ENSG00000232113	RP11-360D2.1	1	1		antisense	381	0	0	0	0	0	0
ENSG00000232188	RP11-312J18.6	1	-1		lincRNA	575	0	0	0	0	0	0
ENSG00000232212	RP11-398M15.1	1	1		lincRNA	451	0	0	0	0	0	0
ENSG00000232236	RP11-302M6.4	1	-1		antisense	296	0	0	0	0	0	0
ENSG00000232245	RP4-705F19.1	1	1		lincRNA	289	0	0	0	0	0	0.0974977
ENSG00000232265	XXyac-YX155B6.5	1	1		lincRNA	2463	0	0	0	0	0	0
ENSG00000232279	GS1-204I12.1	1	-1		lincRNA	642	0	0	0	0	0	0
ENSG00000232309	GS1-122H1.1	1	-1		lincRNA	628	0	0	0	0	0.010922	0
ENSG00000232336	BX571672.3	1	1		lincRNA	470	0	0	0	0	0	0
ENSG00000232436	RP11-103C3.1	1	1		lincRNA	807	0	0	0	0	0	0
ENSG00000232498	RP5-1011O1.2	1	-1		antisense	396	0	0	0	0	0	0.0711536
ENSG00000232537	RP11-385M4.1	1	-1		lincRNA	473	0	0	0	0	0	0
ENSG00000232557	RP11-4M23.3	1	-1		sense_intronic	210	0	0	0	0	0	0.134175
ENSG00000232596	RP1-37J18.2	1	1		lincRNA	682	0	0	0	0	0	0
ENSG00000232753	RP11-347K2.1	1	1		lincRNA	418	0	0	0	0	0	0
ENSG00000232812	RP11-459K23.2	1	1		lincRNA	527	0	0	0	0	0	0
ENSG00000232892	RP11-267N12.1	1	1		antisense	2633	0	0	0	0	0	0
ENSG00000232895	RP4-543J13.1	1	1		lincRNA	332	0	0	0	0	0	0
ENSG00000232964	RP11-543E8.1	1	1		lincRNA	403	0	0	0	0	0	0
ENSG00000232971	RP11-293A10.3	1	-1		antisense	444	0	0	0	0	0	0.0317307
ENSG00000232993	RP11-334A14.5	1	-1		processed_transcript	467	0	0	0	0	0	0
ENSG00000233047	RP11-24P14.1	1	-1		lincRNA	1040	0	0	0	0	0	0
ENSG00000233069	RP5-930J4.2	1	1		antisense	299	0	0	0	0	0.0458796	0
ENSG00000233078	RP11-5P18.5	1	-1		antisense	466	0	0	0	0	0	0
ENSG00000233079	RP11-90C4.3	1	1		lincRNA	453	0	0	0	0	0	0
ENSG00000233099	RP11-375A5.1	1	-1		antisense	377	0	0	0	0	0	0
ENSG00000233234	RP11-740P5.2	1	-1		lincRNA	607	0	0	0	0	0	0
ENSG00000233271	RP11-12C17.2	1	-1		antisense	428	0	0	0	0	0	0
ENSG00000233290	RP11-147G16.1	1	-1		lincRNA	671	0	0	0	0	0	0
ENSG00000233332	RP4-799P18.2	1	-1		lincRNA	1723	0	0	0	0	0	0
ENSG00000233336	RP13-221M14.2	1	1		lincRNA	384	0	0	0	0	0	0
ENSG00000233359	RP11-202K23.1	1	-1		lincRNA	657	0	0	0	0	0	0.0643307
ENSG00000233372	RP5-893G23.1	1	1		lincRNA	551	0	0	0	0	0	0
ENSG00000233407	RP11-567C20.3	1	-1		antisense	250	0	0	0	0	0	0
ENSG00000233410	RP11-16L9.3	1	-1		lincRNA	1785	0	0	0	0	0	0
ENSG00000233430	RP11-403I13.9	1	-1		lincRNA	537	0	0	0	0	0	0.0524708
ENSG00000233431	RP11-63N8.3	1	1		antisense	821	0	0	0	0	0	0
ENSG00000233482	RP11-78O9.1	1	1		antisense	352	0	0	0	0	0	0
ENSG00000233519	RP11-177F11.1	1	-1		antisense	316	0	0	0	0	0.0434114	0
ENSG00000233620	RP11-22M7.2	1	1		antisense	774	0	0	0	0	0	0
ENSG00000233645	RP11-431K24.4	1	-1		lincRNA	477	0	0	0	0	0	0
ENSG00000233715	RP4-798P15.2	1	-1		processed_transcript	811	0	0	0	0	0	0.0173717
ENSG00000233798	AL583842.2	1	-1		lincRNA	363	0	0	0	0	0	0
ENSG00000233882	RP11-309H21.2	1	1		lincRNA	299	0	0	0	0	0	0
ENSG00000233907	RP4-617C6.1	1	1		lincRNA	2755	0	0	0	0	0	0.00511376
ENSG00000233975	RP11-288L9.1	1	-1		lincRNA	441	0	0	0	0	0	0
ENSG00000234037	RP11-347K2.2	1	-1		lincRNA	501	0	0	0	0	0	0
ENSG00000234132	RP11-168O16.2	1	1		antisense	508	0	0	0	0	0	0
ENSG00000234142	RP11-276E17.2	1	-1		lincRNA	701	0	0	0	0	0	0
ENSG00000234184	RP5-887A10.1	1	1		lincRNA	709	0	0	0	0	0	0
ENSG00000234190	RP11-433J22.3	1	1		lincRNA	480	0	0	0	0	0	0
ENSG00000234211	RP11-25K21.1	1	-1		antisense	394	0	0	0	0	0	0
ENSG00000234245	RP11-94I2.4	1	1		lincRNA	492	0	0	0	0	0	0
ENSG00000234425	RP11-528G1.2	1	1		antisense	635	0	0	0	0	0	0
ENSG00000234453	RP11-488L4.1	1	-1		antisense	597	0	0	0	0	0	0
ENSG00000234481	RP4-614N24.1	1	1		antisense	463	0	0	0	0	0	0
ENSG00000234497	RP4-612J11.1	1	1		antisense	588	0	0	0	0	0	0
ENSG00000234601	CHRM3-AS1	1	-1	CHRM3 antisense RNA 1 [Source:HGNC Symbol;Acc:40150]	antisense	486	0	0	0	0	0	0
ENSG00000234754	RP11-421L10.1	1	-1		lincRNA	4340	0	0	0	0	0.00316083	0.0129847
ENSG00000234953	RP5-837I24.2	1	-1		processed_transcript	643	0	0	0	0	0	0
ENSG00000234998	RP11-439A17.10	1	1		antisense	459	0	0	0	0	0	0
ENSG00000235005	RP11-195M16.1	1	-1		antisense	450	0	0	0	0	0	0
ENSG00000235011	RP4-726F1.1	1	1		lincRNA	342	0	0	0	0	0	0
ENSG00000235038	RP11-393I23.4	1	1		lincRNA	620	0	0	0	0	0	0
ENSG00000235054	RP5-1166F10.1	1	1		lincRNA	2077	0	0	0	0	0	0
ENSG00000235131	RP5-1092A11.2	1	-1		antisense	351	0	0	0	0	0	0
ENSG00000235146	RP5-857K21.2	1	1		lincRNA	635	0	0	0	0	0	0
ENSG00000235200	RP4-763G1.2	1	1		lincRNA	408	0	0	0	0	0.0168113	0
ENSG00000235202	RP11-39H13.1	1	1		lincRNA	511	0	0	0	0	0	0
ENSG00000235215	RP11-145M4.2	1	-1		lincRNA	317	0	0	0	0	0	0.044443
ENSG00000235263	RP13-392I16.1	1	-1		lincRNA	708	0	0	0	0	0	0
ENSG00000235434	RP11-91K11.2	1	1		antisense	447	0	0	0	0	0	0
ENSG00000235446	RP11-74K19.1	1	-1		lincRNA	434	0	0	0	0	0	0
ENSG00000235492	RP11-16L9.4	1	1		lincRNA	662	0	0	0	0	0	0
ENSG00000235563	RP11-334A14.8	1	1		antisense	1871	0	0	0	0	0	0
ENSG00000235566	BX004987.7	1	-1		lincRNA	1001	0	0	0	0	0	0
ENSG00000235575	RP4-800F24.1	1	1		antisense	368	0	0	0	0	0	0
ENSG00000235612	RP1-158P9.1	1	1		lincRNA	731	0	0	0	0	0	0
ENSG00000235628	TNR-IT1	1	-1	TNR intronic transcript 1 (non-protein coding) [Source:HGNC Symbol;Acc:41391]	sense_intronic	630	0	0	0	0	0	0
ENSG00000235710	RP5-1097F14.3	1	-1		antisense	2411	0	0	0	0	0	0
ENSG00000235741	RP5-866L20.1	1	-1		lincRNA	683	0	0	0	0	0	0
ENSG00000235749	RP11-634B7.4	1	1		antisense	1882	0	0	0	0	0	0
ENSG00000235777	DPYD-AS2	1	1	DPYD antisense RNA 2 [Source:HGNC Symbol;Acc:40196]	antisense	974	0	0	0	0	0	0
ENSG00000235800	RP11-219C24.9	1	-1		lincRNA	379	0	0	0	0	0	0
ENSG00000235933	RP5-1185H19.2	1	1		lincRNA	914	0	0	0	0	0	0
ENSG00000236009	RP11-293F5.1	1	1		lincRNA	761	0	0	0	0	0	0
ENSG00000236045	RP3-467K16.7	1	-1		antisense	727	0	0	0	0	0.028304	0
ENSG00000236069	RP5-1011O1.3	1	1		lincRNA	684	0	0	0	0	0	0
ENSG00000236098	RP11-148B18.4	1	-1		lincRNA	592	0	0	0	0	0	0.023798
ENSG00000236292	RP5-1099E6.3	1	1		antisense	699	0	0	0	0	0	0
ENSG00000236335	RP4-591L5.1	1	-1		lincRNA	507	0	0	0	0	0	0
ENSG00000236372	RP5-865N13.1	1	-1		lincRNA	2241	0	0	0	0	0	0
ENSG00000236427	RP11-107M16.2	1	1		antisense	397	0	0	0	0	0	0
ENSG00000236497	RP11-66A2.2	1	-1		lincRNA	2042	0	0	0	0	0	0
ENSG00000236601	RP4-669L17.2	1	-1		lincRNA	635	0	0	0	0	0	0
ENSG00000236652	RP11-584P2.1	1	1		antisense	384	0	0	0	0	0	0
ENSG00000236656	RP11-144L1.4	1	-1		antisense	2597	0	0	0	0	0	0
ENSG00000236720	RP11-63B19.1	1	1		lincRNA	1666	0	0	0	0	0	0
ENSG00000236743	RP5-857K21.15	1	1		lincRNA	676	0	0	0	0	0	0
ENSG00000236817	RP11-978I15.10	1	-1		antisense	894	0	0	0	0	0	0
ENSG00000236911	RP11-78B10.2	1	-1		antisense	1275	0	0	0	0	0.00537961	0
ENSG00000236948	RP11-154H17.1	1	-1		lincRNA	363	0	0	0	0	0	0.0776222
ENSG00000236950	RP5-1051D14.1	1	1		lincRNA	595	0	0	0	0	0	0
ENSG00000237011	RP11-98G13.1	1	-1		lincRNA	850	0	0	0	0	0	0
ENSG00000237058	RP13-436F16.1	1	1		antisense	373	0	0	0	0	0	0
ENSG00000237074	RP11-6J21.2	1	1		lincRNA	917	0	0	0	0	0	0
ENSG00000237081	RP11-302M6.2	1	-1		lincRNA	598	0	0	0	0	0	0
ENSG00000237189	RP11-85G21.2	1	-1		lincRNA	156	0	0	0	0	0	0
ENSG00000237283	RP11-316I3.1	1	-1		lincRNA	733	0	0	0	0	0	0
ENSG00000237290	RP11-214L19.1	1	-1		lincRNA	2283	0	0	0	0	0	0.012342
ENSG00000237291	BX571672.4	1	1		lincRNA	848	0	0	0	0	0	0
ENSG00000237324	RP11-439H8.4	1	-1		antisense	791	0	0	0	0	0	0
ENSG00000237343	RP11-763B22.4	1	1		lincRNA	314	0	0	0	0	0	0.134603
ENSG00000237352	RP11-145M4.3	1	-1		lincRNA	623	0	0	0	0	0	0
ENSG00000237365	RP11-334N17.1	1	-1		antisense	349	0	0	0	0	0	0
ENSG00000237416	RP11-465K1.2	1	-1		processed_transcript	945	0	0	0	0	0	0.0149084
ENSG00000237453	RP11-67L3.2	1	1		antisense	343	0	0	0	0	0	0
ENSG00000237460	RP11-233E12.1	1	1		lincRNA	734	0	0	0	0	0	0
ENSG00000237480	RP5-947P14.1	1	1		lincRNA	621	0	0	0	0	0	0
ENSG00000237520	RP11-443B7.2	1	1		lincRNA	423	0	0	0	0	0.0324303	0
ENSG00000237568	RP4-620F22.2	1	1		antisense	324	0	0	0	0	0	0
ENSG00000237707	RP5-1018K9.1	1	1		antisense	568	0	0	0	0	0	0
ENSG00000237728	RP3-453P22.2	1	-1		antisense	743	0	0	0	0	0	0
ENSG00000238022	RP11-38C18.3	1	1		antisense	756	0	0	0	0	0	0
ENSG00000238042	RP11-815M8.1	1	-1		lincRNA	998	0	0	0	0	0	0.0282333
ENSG00000238054	RP11-316I3.2	1	-1		lincRNA	466	0	0	0	0	0	0
ENSG00000238063	RP11-329N22.1	1	1		lincRNA	790	0	0	0	0	0	0
ENSG00000238122	RP11-483I13.2	1	-1		lincRNA	2481	0	0	0	0	0	0
ENSG00000238164	RP3-395M20.8	1	-1		lincRNA	6137	0	0	0	0	0.0022353	0
ENSG00000238224	RP11-522M21.2	1	-1		antisense	271	0	0	0	0	0	0.15596
ENSG00000238232	RP11-95P13.2	1	1		lincRNA	182	0	0	0	0	0	0.154818
ENSG00000238242	RP11-575B7.3	1	1		lincRNA	683	0	0	0	0	0	0
ENSG00000238270	RP11-445J9.1	1	-1		lincRNA	414	0	0	0	0	0	0
ENSG00000238272	RP3-436N22.3	1	1		antisense	677	0	0	0	0	0	0
ENSG00000238279	BX470102.3	1	1		antisense	531	0	0	0	0	0.0258343	0
ENSG00000239395	RP11-634B7.5	1	-1		processed_transcript	833	0	0	0	0	0	0
ENSG00000239664	RP5-857K21.3	1	1		lincRNA	637	0	0	0	0	0	0
ENSG00000239906	RP11-34P13.14	1	-1		antisense	323	0	0	0	0	0	0
ENSG00000239945	RP11-34P13.8	1	-1		lincRNA	1319	0	0	0	0	0	0.0106811
ENSG00000240876	RP4-669L17.11	1	1		processed_transcript	468	0	0	0	0	0	0
ENSG00000241475	RP4-781K5.5	1	1		lincRNA	933	0	0	0	0	0	0
ENSG00000241599	RP11-34P13.9	1	1		lincRNA	457	0	0	0	0	0	0
ENSG00000241609	RP11-367J7.2	1	-1		processed_transcript	414	0	0	0	0	0	0
ENSG00000241626	RP11-275A6.2	1	1		lincRNA	320	0	0	0	0	0	0
ENSG00000241666	RP3-455J7.4	1	1		processed_transcript	2523	0	0	0	0	0	0
ENSG00000241860	RP11-34P13.12	1	-1		antisense	4860	0	0	0	0	0	0
ENSG00000243062	RP11-12M5.1	1	1		processed_transcript	629	0	0	0	0	0	0
ENSG00000243485	MIR1302-10	1	1	microRNA 1302-10 [Source:HGNC Symbol;Acc:38233]	lincRNA	1021	0	0	0	0	0	0
ENSG00000243967	NBPF5	1	1	neuroblastoma breakpoint family, member 5 [Source:HGNC Symbol;Acc:24491]	processed_transcript	1613	0	0	0	0	0	0
ENSG00000244484	RP11-354A16.2	1	1		processed_transcript	473	0	0	0	0	0.0290021	0
ENSG00000244531	RP3-454G6.2	1	1		antisense	367	0	0	0	0	0.0186894	0.268716
ENSG00000256049	PADI6	1	1	peptidyl arginine deiminase, type VI [Source:HGNC Symbol;Acc:20449]	processed_transcript	2397	0	0	0	0	0	0
ENSG00000258082	RP11-443B7.3	1	-1		processed_transcript	846	0	0	0	0	0.0162151	0
ENSG00000259776	RP11-544D21.2	1	-1		lincRNA	3011	0	0	0	0	0	0
ENSG00000259815	RP11-565N2.2	1	-1		processed_transcript	285	0	0	0	0	0	0
ENSG00000259946	RP11-490G2.2	1	-1		lincRNA	1810	0	0	0	0	0	0
ENSG00000259961	RP4-597A16.2	1	1		processed_transcript	477	0	0	0	0	0	0
ENSG00000260021	RP11-480I12.10	1	-1		antisense	592	0	0	0	0	0.0115862	0.095192
ENSG00000260246	AC000032.2	1	-1		antisense	491	0	0	0	0	0	0
ENSG00000260322	RP11-339A11.2	1	1		lincRNA	1976	0	0	0	0	0	0
ENSG00000260505	RP11-410C4.5	1	1		lincRNA	2912	0	0	0	0	0	0
ENSG00000260800	RP11-294K24.4	1	1		antisense	1395	0	0	0	0	0	0
ENSG00000260972	RP1-58B11.1	1	1		lincRNA	1697	0	0	0	0	0	0
ENSG00000260990	RP3-518E13.2	1	1		processed_transcript	847	0	0	0	0	0	0
ENSG00000261025	RP11-84D1.2	1	-1		lincRNA	2443	0	0	0	0	0	0.0173006
ENSG00000261055	RP11-195M16.3	1	1		lincRNA	1889	0	0	0	0	0.00363102	0
ENSG00000261182	RP11-201A3.1	1	1		lincRNA	2277	0	0	0	0	0	0.0247491
ENSG00000261185	RP11-317P15.5	1	-1		lincRNA	1492	0	0	0	0	0	0.0188853
ENSG00000261250	RP11-545A16.1	1	-1		processed_transcript	3294	0	0	0	0	0	0
ENSG00000261314	RP11-359E8.5	1	-1		sense_overlapping	711	0	0	0	0	0	0
ENSG00000261573	RP11-553K8.5	1	-1		processed_transcript	416	0	0	0	0	0	0
ENSG00000261642	RP11-309H21.3	1	1		lincRNA	3125	0	0	0	0	0	0
ENSG00000261781	RP11-174G17.2	1	1		lincRNA	2471	0	0	0	0	0	0
ENSG00000261817	RP11-502H18.2	1	-1		processed_transcript	506	0	0	0	0	0	0
ENSG00000264207	RP11-196G18.23	1	-1		antisense	1234	0	0	0	0	0	0
ENSG00000268544	RP11-277L2.4	1	1		lincRNA	423	0	0	0	0	0	0
ENSG00000269614	RP11-277L2.5	1	-1		lincRNA	487	0	0	0	0	0	0
ENSG00000264229	RNU4ATAC	2	1		antisense	127	0.436353	1.35139	46.7261	55.7852	54.0619	6.21222
ENSG00000232931	LINC00342	2	-1	long intergenic non-protein coding RNA 342 [Source:HGNC Symbol;Acc:42470]	lincRNA	2618	3.05343	10.7142	1.30623	4.33461	0.471589	12.2749
ENSG00000235688	AC116614.1	2	-1		antisense	532	8.02085	8.54203	6.86918	3.36275	1.79211	38.9285
ENSG00000259080	RP11-158I13.2	2	1		processed_transcript	1741	21.6248	18.3357	17.7397	16.1598	20.3879	20.0523
ENSG00000237298	TTN-AS1	2	1	TTN antisense RNA 1 [Source:HGNC Symbol;Acc:44124]	antisense	15413	1.45032	1.61847	2.7473	5.12958	2.09913	10.5254
ENSG00000267520	RP11-373L24.1	2	1		lincRNA	2244	6.32514	4.65544	2.37555	3.46259	3.0566	9.36717
ENSG00000234072	AC074117.10	2	1		lincRNA	3412	4.51317	5.30126	2.25607	2.19902	2.86462	7.77919
ENSG00000225439	BOLA3-AS1	2	1	BOLA3 antisense RNA 1 (head to head) [Source:HGNC Symbol;Acc:42922]	processed_transcript	1834	5.10279	5.03705	2.38745	2.31003	3.33227	3.00358
ENSG00000244567	AC096772.6	2	-1		lincRNA	1262	4.28141	5.01409	1.70556	2.59536	2.9784	2.25504
ENSG00000226383	AC093375.1	2	-1		lincRNA	2006	1.03941	1.39122	1.44068	4.29491	0.923196	8.36456
ENSG00000231903	AC079354.5	2	-1		antisense	311	5.72432	6.69421	4.74332	3.20529	4.69765	0.860707
ENSG00000258881	AC007040.11	2	-1		processed_transcript	423	8.94136	7.76189	6.16637	6.03881	8.57781	5.99507
ENSG00000239467	AC007405.6	2	1		lincRNA	967	4.3554	4.31361	2.18426	1.92367	2.20595	0.903291
ENSG00000242128	AC079767.2	2	1		processed_transcript	975	12.1064	9.57432	11.1893	12.4879	14.323	12.4556
ENSG00000234431	AC007283.5	2	1		lincRNA	445	3.95389	5.13117	2.77254	2.36011	3.32932	6.9334
ENSG00000235499	AC073046.25	2	1		lincRNA	390	3.19712	1.5498	3.19793	4.35892	4.2561	6.35785
ENSG00000231646	AC008174.3	2	-1		antisense	880	0.432944	1.0769	0.853406	2.99377	0.483248	5.90753
ENSG00000227946	AC007383.3	2	1		lincRNA	1034	3.82531	5.05886	3.02842	2.73726	3.18406	3.33817
ENSG00000243637	AC019221.4	2	1		processed_transcript	623	3.14666	1.91641	4.08993	4.11447	4.28275	8.68371
ENSG00000230606	AC159540.1	2	-1		lincRNA	4186	0.848925	2.79157	0.429295	1.32677	0.196627	4.81281
ENSG00000228989	AC133528.2	2	1		antisense	415	5.82544	6.63489	5.8813	4.24646	5.14012	15.3784
ENSG00000234936	AC010883.5	2	1		antisense	398	2.59331	3.6935	1.56682	1.69957	1.29253	13.7344
ENSG00000234171	AC108488.3	2	1		lincRNA	1207	8.557	8.76028	8.21639	6.7472	8.42175	3.24489
ENSG00000224189	HOXD-AS1	2	-1	HOXD cluster antisense RNA 1 [Source:HGNC Symbol;Acc:43755]	lincRNA	4851	2.64318	2.02894	0.815532	0.843988	1.2174	0.595367
ENSG00000223374	AC005104.3	2	-1		antisense	442	2.57024	2.44794	1.18329	0.765193	1.08627	0
ENSG00000230002	ALMS1-IT1	2	1	ALMS1 intronic transcript 1 (non-protein coding) [Source:HGNC Symbol;Acc:41305]	sense_intronic	2107	0.46356	0.637475	0.642846	2.29797	0.608749	4.52675
ENSG00000233757	AC092835.2	2	1		lincRNA	1874	0.890838	0.477823	1.68886	2.32721	1.86299	4.00701
ENSG00000237877	AC097500.2	2	-1		lincRNA	1196	0.301178	0.530326	0.655956	2.09859	0.332627	4.4527
ENSG00000229127	AC007038.7	2	1		antisense	2199	0.308711	0.682066	0.551917	2.08445	0.389893	6.05437
ENSG00000248341	AC115115.2	2	1		processed_transcript	424	3.05511	2.79825	2.72009	4.38723	3.70451	3.68824
ENSG00000225057	AC096574.4	2	1		processed_transcript	3890	2.21703	1.92593	0.734311	0.819112	0.855172	1.03943
ENSG00000257702	LBX2-AS1	2	1	LBX2 antisense RNA 1 [Source:HGNC Symbol;Acc:25136]	antisense	1791	2.00735	1.9707	0.636464	0.730519	1.02636	3.44541
ENSG00000179818	PCBP1-AS1	2	-1	PCBP1 antisense RNA 1 [Source:HGNC Symbol;Acc:42948]	antisense	11484	3.34955	3.99871	2.33437	2.61261	2.52166	6.57435
ENSG00000267034	RP11-384O8.1	2	-1		lincRNA	1412	2.44803	2.18258	1.19195	0.901386	1.4573	0.439016
ENSG00000229692	SOS1-IT1	2	-1	SOS1 intronic transcript 1 (non-protein coding) [Source:HGNC Symbol;Acc:41385]	sense_intronic	1236	2.0176	2.42092	1.32371	3.06761	1.53717	8.59439
ENSG00000175701	LINC00116	2	-1	long intergenic non-protein coding RNA 116 [Source:HGNC Symbol;Acc:27339]	lincRNA	2051	2.57698	3.20164	4.26316	2.98995	3.38101	1.29825
ENSG00000231327	AC016700.5	2	-1		lincRNA	662	1.52773	1.80351	0.415285	0.470565	0.486969	0.319224
ENSG00000228222	AC074363.1	2	1		lincRNA	462	0.209912	0.290727	0.50798	1.73384	0.519622	1.25027
ENSG00000261428	RP11-16P6.1	2	-1		antisense	2815	0.511842	1.08153	0.733656	2.07729	0.470262	7.53218
ENSG00000233849	AC022201.5	2	1		antisense	287	2.09985	2.964	1.77563	1.33351	2.17481	0.68724
ENSG00000228043	AC097721.2	2	-1		lincRNA	1313	0.422062	0.409188	1.02648	1.76923	0.65299	2.36059
ENSG00000260006	RP11-469M7.1	2	1		lincRNA	2666	0.774297	1.27632	1.97186	2.06986	2.00933	6.62145
ENSG00000260077	RP11-254F7.2	2	-1		lincRNA	1572	1.66568	2.27373	1.00239	1.00214	1.06463	2.12402
ENSG00000239322	AC007040.7	2	-1		antisense	1139	2.93748	3.24948	2.50788	1.9223	2.7701	2.73357
ENSG00000233639	AC018730.1	2	-1		antisense	844	3.89034	5.09255	4.20275	3.89129	3.49452	4.34004
ENSG00000241772	AC092620.2	2	1		processed_transcript	841	3.69006	3.98388	3.38057	4.67774	3.84953	7.94044
ENSG00000232034	AC092168.2	2	1		sense_intronic	717	0.0386449	0.208145	0.402133	1.25375	0.22959	4.97123
ENSG00000204685	AC012307.3	2	1		processed_transcript	2285	3.62574	3.69998	3.0959	2.67596	3.40999	4.34059
ENSG00000260804	RP11-566E18.3	2	1		lincRNA	3148	1.19706	2.1215	1.16939	1.84907	1.64067	2.4883
ENSG00000260396	AC012065.7	2	1		lincRNA	1437	2.81519	3.39088	2.51042	2.34743	2.56795	3.17651
ENSG00000214336	FOXI3	2	-1	forkhead box I3 [Source:HGNC Symbol;Acc:35123]	processed_transcript	1340	1.99025	1.64275	1.07586	1.10923	1.51001	1.51398
ENSG00000236255	AC009404.2	2	1		lincRNA	4058	1.05323	1.79838	0.910458	1.6691	0.818078	15.6334
ENSG00000237892	KLF7-IT1	2	-1	KLF7 intronic transcript 1 (non-protein coding) [Source:HGNC Symbol;Acc:41355]	sense_intronic	655	0.158636	0.273417	0.491383	1.14143	0.167548	1.93581
ENSG00000242282	AC108488.4	2	-1		processed_transcript	1532	1.62778	2.1821	1.26053	1.30717	0.75664	1.79324
ENSG00000203327	AC012358.7	2	-1		antisense	916	0.347867	0.537655	0.30745	1.21457	0.419328	7.67481
ENSG00000255989	RP11-711M9.1	2	1		lincRNA	710	1.31712	0.578042	1.15218	1.51683	1.21723	3.94873
ENSG00000226813	AC114813.1	2	-1		lincRNA	624	0	0.0239167	0.0967115	0.813018	0.010992	2.23518
ENSG00000269707	RP11-13J10.1	2	1		sense_overlapping	443	2.75208	3.20041	2.60342	2.27031	2.89534	4.1979
ENSG00000236682	AC068282.3	2	1		lincRNA	2690	0.919321	1.11514	0.353962	0.3805	0.481915	0.31424
ENSG00000225111	AC083900.1	2	-1		sense_intronic	469	0.0295399	0.111373	0.185862	0.853983	0.146247	2.64346
ENSG00000235529	AGAP1-IT1	2	1	AGAP1 intronic transcript 1 (non-protein coding) [Source:HGNC Symbol;Acc:41427]	sense_intronic	664	0.0730266	0.224759	0.282755	0.924891	0.165277	3.67063
ENSG00000212978	AC016747.3	2	-1		lincRNA	3104	5.03688	4.64212	4.89938	4.195	6.11433	1.41157
ENSG00000224885	TSSC1-IT1	2	-1	TSSC1 intronic transcript 1 (non-protein coding) [Source:HGNC Symbol;Acc:41392]	sense_intronic	718	0.0482388	0.11432	0.25215	0.830539	0.143294	1.33428
ENSG00000257970	RP11-542H1.1	2	-1		processed_transcript	587	0	0	0.0571153	0.727801	0.0350545	1.84806
ENSG00000226853	AC010894.3	2	1		lincRNA	705	1.38542	1.58766	0.960622	0.845854	0.85616	0.659458
ENSG00000243389	AC012442.5	2	1		processed_transcript	425	0.814953	1.12369	0.552204	1.3403	0.871497	2.75139
ENSG00000259915	RP11-410E4.1	2	-1		lincRNA	2202	0.034604	0.128772	0.118759	0.767973	0.062298	1.71467
ENSG00000237883	DGUOK-AS1	2	-1	DGUOK antisense RNA 1 [Source:HGNC Symbol;Acc:43441]	antisense	865	1.52957	1.70807	1.18603	0.956922	1.55418	0.52119
ENSG00000260025	RP11-490M8.1	2	-1		lincRNA	366	0.70028	1.46793	1.00763	0.948404	0.955763	0.615887
ENSG00000235852	AC005540.3	2	-1		antisense	919	1.59044	1.38847	2.10864	1.88855	2.2316	0.597876
ENSG00000237753	AC079922.3	2	-1		lincRNA	2022	1.19905	1.33224	0.805833	0.677874	0.793772	0.724627
ENSG00000269068	RP11-256I23.2	2	1		antisense	544	1.08236	0.8916	0.431409	0.523553	0.479122	1.47618
ENSG00000231851	AC104655.2	2	-1		antisense	609	1.27395	1.44584	1.33226	0.759969	1.19385	0.0231337
ENSG00000228486	AC017099.3	2	1		processed_transcript	3323	0.919305	1.48881	0.819249	1.13833	0.592397	6.38494
ENSG00000236498	AC107081.5	2	1		antisense	802	0.898277	0.61408	0.418038	0.221955	0.376305	0
ENSG00000236859	AC018737.1	2	1		lincRNA	2278	3.04695	3.20689	2.80811	2.57088	3.09528	6.25877
ENSG00000237133	AC020594.5	2	-1		antisense	338	0.348404	0.728539	0.158706	0.684646	0.202929	1.50054
ENSG00000223960	AC009948.5	2	1		lincRNA	2795	3.07816	3.61487	3.0132	3.15256	3.32766	4.43571
ENSG00000226276	AC093382.1	2	-1		lincRNA	379	0.0365546	0.118132	0.265382	0.634066	0.0723906	5.68741
ENSG00000234793	AC114730.7	2	-1		antisense	668	0.622194	0.882482	0.411555	0.279803	0.0718758	0
ENSG00000253559	OSGEPL1-AS1	2	1	OSGEPL1 antisense RNA 1 [Source:HGNC Symbol;Acc:41009]	antisense	860	0.894079	1.33622	0.818674	0.755499	0.917193	1.42522
ENSG00000258821	AC005041.17	2	-1		antisense	412	0.689347	1.14103	0.618453	1.03694	0.699219	1.23103
ENSG00000234818	AC092687.5	2	1		antisense	565	0.944047	0.937703	0.450978	0.567105	0.424894	0
ENSG00000215692	AC114730.8	2	-1		antisense	472	1.042	0.600754	0.653486	0.47142	0.494081	0.0895451
ENSG00000233230	AC079807.2	2	1		antisense	856	0.906349	0.784556	0.415166	0.467895	0.424681	0.74063
ENSG00000224152	AC009506.1	2	1		antisense	1494	0.890229	0.904031	0.569998	0.422978	0.775885	0.24518
ENSG00000224509	AC010884.1	2	-1		antisense	472	1.042	1.05922	0.752929	0.565704	0.639399	0.149242
ENSG00000232693	AC012370.2	2	-1		processed_transcript	530	0	0	0.101213	0.487003	0	0.930367
ENSG00000236824	BCYRN1	2	1	brain cytoplasmic RNA 1 [Source:HGNC Symbol;Acc:1022]	lincRNA	13458	0.0154416	0.0399215	0.437954	0.383581	0.432192	0.132949
ENSG00000237380	HOXD-AS2	2	-1	HOXD cluster antisense RNA 2 [Source:HGNC Symbol;Acc:43756]	antisense	1429	0.83862	1.08614	0.624079	0.641527	0.671981	0.542242
ENSG00000227210	AC079145.4	2	1		antisense	541	0.84508	1.06206	0.619716	0.625167	0.722668	0.18229
ENSG00000232893	AC019068.2	2	1		antisense	489	0.382478	0.412012	0.246822	0.728049	0.280532	2.53534
ENSG00000229321	AC008269.2	2	1		lincRNA	646	0.0428922	0.0462043	0.197216	0.468442	0.127412	0.479791
ENSG00000229267	AC072062.1	2	1		lincRNA	452	0.429112	0.115562	0.148348	0.51197	0.333845	0.935072
ENSG00000224043	AC016725.4	2	-1		antisense	1198	1.42243	1.32672	1.06905	1.01783	1.04774	1.66991
ENSG00000235351	AC114730.11	2	-1		antisense	584	0.735411	0.58776	0.310007	0.38101	0.364091	0.048248
ENSG00000217258	AC007249.3	2	1		processed_transcript	494	0.420674	0.664632	0.217177	0.306289	0.416539	0.0855572
ENSG00000124835	AC105760.3	2	-1		antisense	2231	0.00620986	0.0200681	0.111204	0.4149	0.0307441	0.688318
ENSG00000224959	AC017002.2	2	-1		lincRNA	881	0	0.0338797	0.0989436	0.414207	0.0233564	1.45522
ENSG00000234945	AC109828.1	2	1		antisense	3146	0.592304	0.547909	0.26216	0.231988	0.427325	0.0358256
ENSG00000225953	SATB2-AS1	2	1	SATB2 antisense RNA 1 [Source:HGNC Symbol;Acc:26490]	lincRNA	4470	0.711306	0.69612	0.435021	0.352432	0.464939	0.264749
ENSG00000227617	CERS6-AS1	2	-1	CERS6 antisense RNA 1 [Source:HGNC Symbol;Acc:44485]	antisense	3858	0.596111	0.493212	0.272871	0.214551	0.330683	0.41995
ENSG00000236886	AC007563.5	2	1		processed_transcript	552	0.55216	0.392025	0.157915	0.209611	0.161535	0
ENSG00000226856	AC093901.1	2	-1		lincRNA	979	0.658039	0.73934	0.465743	0.34547	0.315276	0.187078
ENSG00000227293	AC118345.1	2	-1		lincRNA	366	0.0189265	0	0.128244	0.389089	0.0749618	1.46273
ENSG00000243788	AC007390.6	2	1		processed_transcript	367	0.905996	0.996289	0.931803	0.606294	0.635439	2.38006
ENSG00000235078	AC142528.1	2	1		antisense	974	0.654305	0.70483	0.433712	0.347244	0.443652	0.159109
ENSG00000268896	RP11-256I23.1	2	-1		antisense	448	0.386557	0.549656	0.389149	0.139069	0.214344	0.408816
ENSG00000231908	IDH1-AS1	2	1	IDH1 antisense RNA 1 [Source:HGNC Symbol;Acc:40292]	antisense	655	1.53348	1.77721	1.58676	1.37243	1.07859	0.193581
ENSG00000244125	AC078882.1	2	-1		processed_transcript	416	0.133213	0.07175	0.257897	0.449299	0.16488	0.270931
ENSG00000230046	BIRC6-AS1	2	-1	BIRC6 antisense RNA 1 [Source:HGNC Symbol;Acc:40641]	antisense	697	0.0795076	0.0214118	0.192405	0.395857	0.137771	0
ENSG00000236209	AC104135.2	2	-1		lincRNA	763	0.490253	0.606349	0.298796	0.25663	0.36857	2.17881
ENSG00000226266	AC009961.3	2	-1		processed_transcript	499	0.513633	0.448617	0.376251	0.749132	0.439856	0.762299
ENSG00000227252	AC105760.2	2	-1		lincRNA	2341	0.834448	1.1252	0.847833	1.11398	0.975672	1.97394
ENSG00000261452	RP11-509E16.1	2	1		lincRNA	1944	1.77097	2.115	2.06265	1.8863	2.54743	0.847914
ENSG00000225889	AC074289.1	2	1		lincRNA	2453	0.369935	0.514096	0.213215	0.17779	0.128624	0.166557
ENSG00000228389	AC068039.4	2	1		antisense	2102	0.108751	0.365645	0.156309	0.423425	0.0881033	3.19034
ENSG00000163364	AC017048.3	2	-1		lincRNA	1532	0.949537	0.866995	0.962906	0.633253	1.03422	0.285079
ENSG00000228251	AC012442.6	2	1		lincRNA	529	0.274989	0.324435	0.316887	0.605698	0.414912	1.97078
ENSG00000226953	AC010890.1	2	1		lincRNA	670	0.165423	0.434355	0.180143	0.106273	0.15356	0.315412
ENSG00000235072	AC012074.2	2	-1		processed_transcript	419	0.247987	0.1959	0.192038	0.488566	0.147329	1.44583
ENSG00000235047	AC016751.3	2	1		antisense	280	0.123698	0.18655	0.239476	0.44502	0.0244964	1.25789
ENSG00000229750	AC096649.2	2	1		antisense	497	0.487824	0.270254	0.256341	0.161174	0.289817	0.481898
ENSG00000260942	RP11-27M15.1	2	-1		antisense	4000	0.974989	1.30212	1.1332	1.20378	1.3718	4.24414
ENSG00000224638	AC106900.6	2	-1		lincRNA	456	0.030382	0.0654562	0	0.292776	0.120333	1.48299
ENSG00000261096	RP11-690I21.2	2	1		sense_overlapping	2507	0.0967086	0.104176	0.286187	0.362122	0.0766064	3.22567
ENSG00000223911	AC009480.3	2	-1		antisense	412	0.0840667	0.054335	0.292951	0.302441	0.299665	0.273562
ENSG00000265451	RP11-204L24.2	2	1		antisense	682	0.37581	0.16412	0.117982	0.352362	0.25143	0.557753
ENSG00000204460	AC079586.1	2	-1		lincRNA	2213	0.444486	0.566478	0.357537	0.651543	0.418421	0.719382
ENSG00000226833	AC097724.3	2	-1		antisense	1438	0.385374	0.622698	0.396351	0.32804	0.314808	0.146959
ENSG00000232613	AC007386.4	2	-1		antisense	1133	0.0978231	0.0922048	0.124282	0.361358	0.0968615	2.13875
ENSG00000235774	AC023347.1	2	1		lincRNA	920	1.11436	1.24907	1.34835	1.40278	1.52091	1.6998
ENSG00000225810	AC006038.4	2	-1		processed_transcript	811	0.0512486	0.147216	0.214967	0.351187	0.253724	1.89351
ENSG00000261829	RP11-223I10.1	2	1		sense_overlapping	598	0.127422	0.386826	0.112129	0.208371	0.0688195	0.518303
ENSG00000224875	AC083949.1	2	-1		antisense	947	0.760737	0.457018	0.616012	0.57331	0.919846	0.0297538
ENSG00000222041	LINC00152	2	1	long intergenic non-protein coding RNA 152 [Source:HGNC Symbol;Acc:28717]	lincRNA	2862	0.45503	0.497988	0.64195	0.724596	0.553609	0.861451
ENSG00000228857	AC104653.1	2	-1		lincRNA	671	0.536824	0.600519	0.549617	0.318345	0.378216	0.335939
ENSG00000236977	ANKRD44-IT1	2	-1	ANKRD44 intronic transcript 1 (non-protein coding) [Source:HGNC Symbol;Acc:41477]	sense_intronic	1069	0.00647998	0.0279214	0.0627253	0.274755	0.0577465	1.71328
ENSG00000224789	AC012363.4	2	-1		antisense	575	0.349367	0.168706	0.0583072	0.139311	0.143144	1.24958
ENSG00000235151	AC114730.2	2	1		antisense	571	0.521655	0.444322	0.317065	0.249398	0.276282	0.0740197
ENSG00000232555	AC104088.1	2	1		lincRNA	510	0.0950778	0.0585255	0.131477	0.331584	0.0806942	0.552487
ENSG00000225205	AC093818.1	2	-1		antisense	2447	0.251946	0.344588	0.257581	0.512855	0.341969	0.287871
ENSG00000268603	RP11-316O14.1	2	-1		antisense	636	0.490125	0.410645	0.590406	0.307876	0.474522	0.376577
ENSG00000257135	RP11-320M2.1	2	1		lincRNA	1753	0.861442	1.00033	0.799438	0.720968	1.17773	0.329507
ENSG00000213963	AC074286.1	2	-1		processed_transcript	6505	0.871079	1.02896	0.8937	1.12059	1.00065	3.58654
ENSG00000228528	AC068057.1	2	1		lincRNA	709	0.859781	1.01037	0.832255	0.728101	0.822307	0.278192
ENSG00000183308	AC005037.3	2	1		antisense	973	0.498352	0.444806	0.496181	0.704348	0.592144	1.02803
ENSG00000231156	AC093702.1	2	-1		lincRNA	367	0.396373	0.345651	0.365413	0.145511	0.280341	0.115164
ENSG00000260101	RP11-568N6.1	2	-1		lincRNA	1907	0.421365	0.266081	0.182841	0.182022	0.140273	0.243795
ENSG00000222043	AC079305.10	2	1		antisense	499	0.402577	0.328986	0.389689	0.160528	0.371129	0.225866
ENSG00000260331	RP11-111J6.2	2	-1		lincRNA	819	0.067664	0.291556	0.0736849	0.217348	0.125623	0.292434
ENSG00000260837	RP11-434B12.1	2	-1		lincRNA	1553	0.102591	0.331538	0.159754	0.108891	0.0883323	1.28819
ENSG00000239235	AC008280.5	2	1		processed_transcript	1918	1.07988	1.31499	1.1327	1.24364	1.33032	1.68209
ENSG00000237940	AC093642.3	2	1		lincRNA	2854	0.220871	0.311135	0.0634352	0.155929	0.0336461	0.641729
ENSG00000267784	RP11-171I2.1	2	1		antisense	3590	0.0212251	0.0810635	0.0840501	0.262797	0.0401223	0.651442
ENSG00000231054	AC009236.2	2	1		lincRNA	553	0.45095	0.269874	0.242507	0.241421	0.136436	0.254764
ENSG00000214184	AC012487.2	2	-1		antisense	799	0.468164	0.625725	0.461568	0.646087	0.523654	0.793466
ENSG00000172965	AC068491.1	2	-1		processed_transcript	4281	0.378636	0.449707	0.521578	0.609161	0.38613	0.93133
ENSG00000230408	AC007163.6	2	-1		antisense	877	0.300148	0.348851	0.175852	0.142082	0.336302	0.0321287
ENSG00000236651	AC104801.1	2	1		antisense	950	1.05729	1.09181	1.18578	1.27416	1.13354	2.26898
ENSG00000230695	AC012462.1	2	1		antisense	131	0.0528786	0	0.204743	0	0.157076	0.21509
ENSG00000244063	AC024704.2	2	-1		lincRNA	416	0.133213	0.35875	0.274016	0.213952	0.32976	0.677328
ENSG00000224850	AC108051.3	2	1		lincRNA	478	0.0579673	0.0312218	0.140279	0.242061	0.129144	0.324211
ENSG00000224376	AC017104.6	2	1		lincRNA	1597	0.16049	0.317731	0.100769	0.234074	0.115963	1.53499
ENSG00000235319	AC012360.4	2	1		lincRNA	674	0.308328	0.276781	0.3482	0.488598	0.478299	0.459859
ENSG00000227359	AC017074.2	2	-1		lincRNA	561	0.283999	0.452243	0.322716	0.237979	0.30566	2.83777
ENSG00000230696	AC011753.5	2	-1		processed_transcript	610	0	0	0.0659541	0.189681	0.0562214	1.27027
ENSG00000235586	AC011247.3	2	1		antisense	233	0.02973	0.192155	0.0287782	0	0.117751	0.0604653
ENSG00000225610	AC007679.3	2	1		antisense	781	0.017739	0.0573265	0.0343423	0.205131	0.0351294	0
ENSG00000204588	AC013268.5	2	1		lincRNA	3295	0.752626	0.79489	0.720391	0.596962	0.897187	1.41098
ENSG00000231890	AC093391.2	2	1		antisense	5367	0.673737	0.784157	0.638424	0.583742	0.607048	0.485627
ENSG00000231534	FBXO36-IT1	2	1	FBXO36 intronic transcript 1 (non-protein coding) [Source:HGNC Symbol;Acc:41489]	sense_intronic	582	0.0119022	0	0.0576059	0.183513	0.0353557	0.484138
ENSG00000226747	AC007966.1	2	-1		lincRNA	1472	0.051765	0.136871	0.0455525	0.223719	0.0419369	0.0861384
ENSG00000232411	AC009495.3	2	-1		lincRNA	506	0	0.0442411	0.106013	0.193487	0.0677767	0.139214
ENSG00000234198	AC092431.1	2	1		processed_transcript	905	1.27061	1.20381	1.21511	1.38669	1.06864	2.16386
ENSG00000231134	TCF7L1-IT1	2	1	TCF7L1 intronic transcript 1 (non-protein coding) [Source:HGNC Symbol;Acc:41388]	sense_intronic	458	0	0	0.0732023	0.174899	0.014976	0.738258
ENSG00000228643	AC079779.4	2	1		processed_transcript	922	0.0901575	0.275171	0.22545	0.250988	0.0520749	2.91853
ENSG00000235934	AC007405.8	2	-1		antisense	832	0.382989	0.466375	0.435202	0.278138	0.280296	0.37253
ENSG00000231312	AC007246.3	2	1		processed_transcript	6741	0.715214	0.635394	0.56201	0.532096	0.584048	1.03035
ENSG00000260977	RP11-333I13.1	2	1		lincRNA	2463	0.0168748	0.0727113	0.0762279	0.209591	0.0139241	2.20793
ENSG00000233806	AC131097.3	2	1		lincRNA	2191	0.218151	0.303112	0.104054	0.211237	0.144005	0.99024
ENSG00000232485	AC098820.3	2	-1		processed_transcript	1435	0.564788	0.5044	0.411198	0.390749	0.564016	0.549792
ENSG00000234584	AC019186.1	2	-1		lincRNA	545	0.0508411	0.0136917	0.0492134	0.195972	0	0.594557
ENSG00000231294	AC006994.2	2	1		antisense	506	0.0821395	0.103229	0.212026	0.0175897	0.0813321	0.361955
ENSG00000231969	AC144449.1	2	1		antisense	1022	0.216895	0.16063	0.347732	0.209011	0.241609	0.882249
ENSG00000241481	AC159540.2	2	1		lincRNA	1375	0.0755683	0.200796	0.0146298	0.0582572	0.0149651	0.0102461
ENSG00000226508	AC104655.3	2	1		lincRNA	1009	0.350131	0.221863	0.186075	0.185241	0.244722	0.279255
ENSG00000235522	AC009505.2	2	-1		antisense	1611	0.412788	0.365921	0.362113	0.23204	0.421503	0
ENSG00000233060	AC016700.2	2	1		lincRNA	448	0	0	0.119738	0.139069	0	0.220132
ENSG00000235760	AC138655.4	2	1		antisense	762	0.0181814	0.0489633	0.0527979	0.186885	0.117017	0.277331
ENSG00000229337	AC079305.8	2	-1		antisense	218	0.127103	0.205376	0.0307584	0.0816551	0.157317	0.0646258
ENSG00000181798	LINC00471	2	-1	long intergenic non-protein coding RNA 471 [Source:HGNC Symbol;Acc:28668]	lincRNA	1282	0.907763	0.832345	0.826398	0.728972	0.920241	0.791237
ENSG00000225187	AC073283.7	2	1		antisense	860	0.0161095	0.034707	0.0935627	0.175938	0.0239268	0.458693
ENSG00000227769	AC072062.3	2	1		antisense	1680	0.00824655	0.0621834	0.0319301	0.169531	0.0449102	1.05663
ENSG00000238004	AC009227.3	2	1		lincRNA	511	0.0271119	0.0292055	0.0918538	0.174176	0.0402681	0.799539
ENSG00000237798	AC010894.5	2	1		antisense	457	0.181893	0.0816412	0.05869	0.0194757	0.0300175	0
ENSG00000236204	AC092594.1	2	-1		lincRNA	2963	0.151961	0.105773	0.169727	0.267343	0.162042	0.64665
ENSG00000234028	AC062029.1	2	1		lincRNA	1614	0.811166	0.933906	0.963839	0.871291	0.760695	0.445173
ENSG00000224165	DNAJC27-AS1	2	1	DNAJC27 antisense RNA 1 [Source:HGNC Symbol;Acc:42943]	lincRNA	5651	0.109098	0.151855	0.246807	0.234677	0.279167	0.249308
ENSG00000223935	AC008074.3	2	-1		antisense	723	0.143716	0.123851	0.268955	0.147725	0.113842	0.720984
ENSG00000232732	AC073043.1	2	-1		processed_transcript	5722	0.0702153	0.177356	0.0925762	0.206878	0.0923005	1.23107
ENSG00000229122	AGBL5-IT1	2	1	AGBL5 intronic transcript 1 (non-protein coding) [Source:HGNC Symbol;Acc:41484]	sense_intronic	339	0.0613018	0.110059	0.217577	0.131274	0.242797	0.99741
ENSG00000226819	MEIS1-AS3	2	-1	MEIS1 antisense RNA 3 [Source:HGNC Symbol;Acc:40369]	antisense	707	0.50949	0.49606	0.369884	0.428025	0.368659	1.07606
ENSG00000233296	AC092159.2	2	1		processed_transcript	2298	0.0904321	0.207819	0.23635	0.151051	0.229827	0.0490459
ENSG00000228577	AC010731.2	2	-1		antisense	440	0	0.135673	0	0.0606846	0	0
ENSG00000226605	AC007098.1	2	-1		antisense	251	0.220784	0.0891873	0.133572	0.212759	0.0273267	0
ENSG00000230432	AC114803.3	2	1		antisense	311	0.0222736	0.0479872	0	0.143093	0.0882187	0
ENSG00000234597	AC010096.1	2	-1		lincRNA	1709	0.0162132	0.0043663	0.0784708	0.140615	0	0.436914
ENSG00000260931	RP11-65L3.1	2	1		lincRNA	2058	0.225518	0.293694	0.140102	0.220564	0.0766556	1.04739
ENSG00000261186	RP11-341N2.1	2	-1		antisense	1104	0.257256	0.21629	0.321904	0.177363	0.0745544	0.370076
ENSG00000231609	AC009501.4	2	-1		antisense	2324	0.169899	0.22797	0.0836724	0.126383	0.0442707	0.0363729
ENSG00000227227	AC017101.10	2	-1		antisense	571	0.194104	0.0522732	0.0822019	0.0935244	0.15616	0
ENSG00000235726	AC010148.1	2	-1		lincRNA	2973	0.26096	0.271072	0.324779	0.395174	0.306844	0.734512
ENSG00000224577	AC017048.4	2	1		lincRNA	699	0.15856	0.245531	0.0959275	0.16553	0.107939	0.0806204
ENSG00000239300	RP11-400L8.2	2	1		antisense	491	0.126973	0.106383	0.122908	0.235652	0.139695	0.401707
ENSG00000229525	AC053503.4	2	1		lincRNA	1598	0.30344	0.261497	0.176235	0.20051	0.231781	0.0264489
ENSG00000231557	AC018717.1	2	-1		lincRNA	556	0	0	0	0.112055	0	0.22805
ENSG00000241520	AC098820.4	2	-1		antisense	976	0.113559	0.23701	0.130534	0.136789	0.196775	0.274262
ENSG00000238018	AC093110.3	2	-1		antisense	602	0.0690408	0.148744	0.0222768	0.0443542	0.0227874	0
ENSG00000232788	AC078883.3	2	-1		antisense	1077	0.212251	0.0900706	0.155648	0.107433	0.191059	0.143893
ENSG00000233723	AC007092.1	2	1		lincRNA	5622	0.221785	0.159274	0.143123	0.0886557	0.148844	0.102744
ENSG00000227403	AC009299.3	2	1		lincRNA	2377	1.45711	1.54451	1.56279	1.57639	1.62458	1.15576
ENSG00000225216	AC007362.3	2	-1		antisense	923	0.16511	0.0970141	0.0363236	0.0867862	0.0594497	0
ENSG00000228973	AC009955.8	2	-1		antisense	271	0.0255612	0.11014	0	0	0.12655	0
ENSG00000229867	STEAP3-AS1	2	-1	STEAP3 antisense RNA 1 [Source:HGNC Symbol;Acc:41053]	antisense	3218	0.219566	0.106666	0.11252	0.138291	0.121493	0.249546
ENSG00000266413	RP11-88L24.4	2	1		antisense	1955	0.0425193	0.133591	0.0137193	0.0819474	0.0421013	0.590921
ENSG00000233255	AC019181.2	2	1		antisense	567	0.122171	0.105284	0.0354779	0.156974	0.0967761	0.124237
ENSG00000227542	AC092614.2	2	-1		lincRNA	909	0.39627	0.377615	0.449973	0.489571	0.377283	1.42589
ENSG00000197585	AC107218.3	2	-1		processed_transcript	727	0.104812	0.0615846	0.156796	0.171397	0.113216	0.484471
ENSG00000228950	AC023137.2	2	1		lincRNA	308	0	0.0484546	0.0217706	0.11559	0.044539	0.686124
ENSG00000229195	AC009495.4	2	-1		lincRNA	372	0.0186212	0.0802366	0.0180251	0.119629	0.0368764	0.189361
ENSG00000224220	AC104699.1	2	1		antisense	414	0.133857	0.162217	0.0647858	0.0644957	0.115974	0
ENSG00000228481	U51244.2	2	-1		antisense	374	0	0	0.0717148	0.0951915	0	0
ENSG00000229536	AC079776.1	2	-1		lincRNA	563	0.270686	0.251826	0.21438	0.331987	0.414221	0.150143
ENSG00000229996	AC093585.6	2	-1		antisense	428	0	0	0.0313333	0.103977	0.11218	0.724171
ENSG00000228363	AC015971.2	2	1		antisense	2860	0.271271	0.213946	0.178184	0.161826	0.153488	0.0394082
ENSG00000225332	AC093865.1	2	-1		processed_transcript	433	0.0319958	0	0	0.102776	0.0158407	0.0976103
ENSG00000224626	AC106053.1	2	1		lincRNA	368	0	0	0	0.0967435	0	0.229703
ENSG00000227708	AC079150.3	2	1		lincRNA	357	0	0.020902	0	0.0997244	0	0.0394634
ENSG00000234148	AL078621.3	2	1		lincRNA	745	0	0.0600967	0	0.0955748	0	0.0189106
ENSG00000236391	AC092573.3	2	-1		processed_transcript	336	0.144315	0.13325	0.0997817	0.211914	0.122482	0.251579
ENSG00000259863	SH3RF3-AS1	2	-1	SH3RF3 antisense RNA 1 [Source:HGNC Symbol;Acc:44168]	lincRNA	1604	0.410271	0.37217	0.484924	0.427264	0.427619	0.228366
ENSG00000229915	AC016999.2	2	-1		antisense	452	0.0613018	0.132071	0.074174	0.157529	0.075874	0
ENSG00000237126	AC073254.1	2	-1		antisense	2749	0.168831	0.135722	0.0829324	0.0712291	0.0698626	0.00512493
ENSG00000256458	RP11-363J17.1	2	-1		antisense	427	0.227118	0.209705	0.125627	0.20844	0.224885	0.0989819
ENSG00000234350	AC007405.4	2	-1		lincRNA	2026	0.273528	0.338847	0.373989	0.364627	0.369019	0.556305
ENSG00000225420	AC104134.2	2	1		antisense	1747	0.226013	0.140954	0.122822	0.173219	0.129563	0.0645148
ENSG00000231955	AC007383.4	2	1		antisense	1411	0.353473	0.285576	0.256618	0.258623	0.349999	0
ENSG00000242628	AC009228.1	2	1		antisense	627	0.16572	0.095209	0.0748601	0.156147	0.164091	0.224696
ENSG00000261600	RP11-575H3.1	2	1		lincRNA	528	0.078717	0.0706629	0.152394	0.0505705	0.0779432	0.0533652
ENSG00000228541	AC093159.1	2	1		lincRNA	424	0	0.0703962	0.0474434	0.104958	0	0
ENSG00000231482	AC141930.2	2	-1		lincRNA	555	0.0873688	0	0	0	0	0
ENSG00000240115	AC064853.4	2	-1		processed_transcript	1111	0.305516	0.402988	0.337982	0.320447	0.376597	0.0887659
ENSG00000235949	AC061961.2	2	-1		antisense	432	0	0.0518195	0.0620864	0.103014	0.0317547	0.0978363
ENSG00000236213	AC006369.2	2	1		antisense	548	0.0505628	0.108934	0.024472	0.0162416	0.0375493	0
ENSG00000227680	AC108051.2	2	1		lincRNA	549	0.0252353	0.040776	0	0.0972722	0	0.461915
ENSG00000228802	AC073641.2	2	-1		antisense	429	0.0484412	0.0695758	0.0312603	0.124481	0.0479651	0
ENSG00000175772	AC112229.7	2	-1		lincRNA	2774	0.422019	0.384667	0.415759	0.333685	0.556336	0.92433
ENSG00000236664	AC011998.1	2	-1		processed_transcript	254	0	0	0.0791968	0	0	0
ENSG00000230747	AC021188.4	2	-1		antisense	740	0.262106	0.171424	0.190286	0.204469	0.278068	0.571152
ENSG00000231948	HS1BP3-IT1	2	-1	HS1BP3 intronic transcript 1 (non-protein coding) [Source:HGNC Symbol;Acc:41474]	sense_intronic	600	0.069271	0.11193	0.10058	0.163174	0.0914534	1.50276
ENSG00000233953	AC009970.1	2	1		antisense	432	0	0.0345463	0	0.0824111	0	0
ENSG00000225794	AC073321.4	2	1		lincRNA	654	0.0847351	0.148327	0.164045	0.0952643	0.0524389	0.236961
ENSG00000225214	AC079790.2	2	1		antisense	507	0.109303	0.0294359	0.052902	0.0351101	0.0676431	0.0277878
ENSG00000238062	AC105344.2	2	-1		lincRNA	3693	0.315124	0.290964	0.281431	0.228957	0.414178	0.0686682
ENSG00000204792	AC104135.3	2	1		lincRNA	4176	0.0845982	0.0857701	0.0176625	0.0277072	0.0180673	0.020242
ENSG00000225156	AC012354.6	2	1		antisense	2685	0.067078	0.122282	0.0374599	0.0629824	0.0715278	0.220378
ENSG00000261338	RP11-378A13.1	2	1		sense_overlapping	2046	0.348725	0.262592	0.31462	0.317561	0.25143	1.71457
ENSG00000228079	AC012368.1	2	-1		lincRNA	563	0	0.013254	0.07146	0.0632355	0.0243659	0.775739
ENSG00000196096	AC079610.2	2	-1		lincRNA	1727	0.140387	0.0907366	0.0893009	0.0566905	0.0953191	0.114208
ENSG00000260742	RP11-366L5.1	2	-1		antisense	3813	0.147153	0.164387	0.0949614	0.100372	0.0935401	0.22908
ENSG00000237655	AC073834.3	2	1		lincRNA	590	0.117408	0.113827	0.15911	0.0754271	0.186007	0
ENSG00000235724	AC009299.2	2	-1		antisense	1525	0.0908472	0.161473	0.153893	0.157581	0.134931	0.0277149
ENSG00000234997	AC016745.3	2	1		antisense	508	0.027272	0.0881339	0.0131995	0.0525614	0.027004	0.0554662
ENSG00000228384	AC007040.6	2	1		antisense	1455	0.0952178	0.0615423	0.0599102	0.128459	0.164993	0.0193655
ENSG00000243179	AC110769.3	2	1		lincRNA	815	0	0	0.041137	0.0655244	0.0168319	0.103718
ENSG00000230569	AC114763.1	2	1		lincRNA	826	0	0	0	0.0646518	0	0
ENSG00000243840	AC108058.1	2	1		lincRNA	781	0.00886952	0.0477721	0	0.068377	0.00878234	0.216467
ENSG00000241409	AC064852.4	2	-1		processed_transcript	851	0.0976794	0.0438426	0.11819	0.0732113	0.153139	0
ENSG00000230393	AC092667.2	2	1		antisense	2586	0.171436	0.132735	0.10631	0.103253	0.0742661	0.130751
ENSG00000234022	AC008278.2	2	1		antisense	409	0.118557	0.072978	0.0655778	0.0435228	0.0167702	0.068892
ENSG00000234943	AC092839.4	2	-1		antisense	377	0	0.0593793	0	0.047217	0	0.0747396
ENSG00000235335	AC016723.4	2	-1		antisense	922	0.0150262	0.0161866	0.0799985	0.0482668	0.0520749	0.0305606
ENSG00000236432	AC097662.2	2	-1		antisense	3343	0.31289	0.366069	0.320925	0.372736	0.32828	0.560503
ENSG00000259855	RP11-574O16.1	2	1		lincRNA	585	0	0	0	0.0608575	0	0.0481655
ENSG00000237772	AC092620.3	2	1		lincRNA	680	0.0203738	0.0548677	0	0.0654441	0	0.372929
ENSG00000205500	AC013472.3	2	-1		processed_transcript	2563	0.0162164	0.0291143	0.026162	0.0833436	0.0214093	0.555182
ENSG00000238207	AC009312.1	2	-1		antisense	592	0.0468047	0.100838	0.0566329	0.0300689	0.0115862	0
ENSG00000230749	MEIS1-AS2	2	-1	MEIS1 antisense RNA 2 [Source:HGNC Symbol;Acc:40370]	antisense	1029	0	0.0145034	0.0260654	0.0691965	0	0.0136914
ENSG00000223751	AC116609.2	2	1		lincRNA	535	0.0647392	0.041843	0.0125333	0	0	0.0790005
ENSG00000227432	AC053503.11	2	-1		antisense	519	0	0.0575106	0	0	0	0.0271453
ENSG00000233654	AC093388.3	2	1		antisense	404	0.720144	0.720342	0.713686	0.660921	0.950753	1.29028
ENSG00000258910	RP11-19E11.1	2	-1		lincRNA	942	0.0147072	0.0158429	0.0284727	0.0755873	0	0.17947
ENSG00000223947	AC016738.4	2	-1		antisense	3485	0.057643	0.0685177	0.103899	0.0357548	0.100376	0.0970221
ENSG00000235042	AC098820.2	2	-1		antisense	666	0.0520052	0.0896337	0.0503403	0.106912	0.0926893	0.232692
ENSG00000237262	AC068492.1	2	1		lincRNA	469	0	0.0636418	0.0142971	0.0379548	0	0
ENSG00000232028	AC007391.2	2	1		lincRNA	504	0.0687212	0.0592222	0.0399127	0.105957	0.108873	0.279532
ENSG00000237843	AC016903.2	2	1		lincRNA	326	0	0	0	0.0546037	0	0.086432
ENSG00000231173	AC116609.3	2	1		lincRNA	256	0.054118	0	0	0	0.026793	0.0550329
ENSG00000227363	AC019172.2	2	1		lincRNA	717	0.0386449	0.0624435	0.0187039	0	0.0191325	0
ENSG00000224467	AC009313.1	2	-1		antisense	503	0	0	0	0.0530839	0	0.0280088
ENSG00000226488	AC021021.2	2	1		lincRNA	528	0.052478	0	0	0	0	0
ENSG00000229160	AC009229.6	2	-1		lincRNA	351	0	0	0.038207	0.0507145	0.0390827	0.120414
ENSG00000227088	AC084149.2	2	-1		lincRNA	284	0.0243912	0	0.0236103	0.0626789	0	0.0496071
ENSG00000223522	AC093690.1	2	-1		antisense	2110	0	0.021219	0	0.0548366	0.00325071	0
ENSG00000235118	AC010731.4	2	1		antisense	1403	0.00493735	0.0319116	0.0143378	0.0634384	0.0586658	0
ENSG00000231896	AC019185.4	2	1		processed_transcript	520	0	0	0	0.0513485	0	0
ENSG00000225979	AC010746.3	2	1		antisense	452	0.0153254	0	0.0148348	0.0590735	0.0151748	0
ENSG00000230499	AC108463.1	2	1		lincRNA	412	0.05044	0	0	0	0.0332961	0.0683904
ENSG00000236757	AC007251.2	2	-1		lincRNA	708	0	0	0	0.0502848	0	0
ENSG00000228925	AC016722.4	2	1		lincRNA	1835	0.211399	0.166726	0.164436	0.155211	0.119612	0.138197
ENSG00000235092	AC011747.7	2	-1		antisense	2060	0.322816	0.354988	0.318991	0.2938	0.236403	0.403503
ENSG00000224231	AC069394.1	2	1		lincRNA	553	0	0	0	0.0482843	0	0
ENSG00000225328	AC019100.3	2	-1		antisense	611	0	0.0244255	0.0548718	0.0437008	0	0.0461159
ENSG00000225916	AC007879.4	2	1		lincRNA	551	0.0125719	0.0541706	0	0.0323064	0	0
ENSG00000228496	AC106875.1	2	1		sense_intronic	1171	0.0473243	0	0	0	0.0117148	0
ENSG00000230140	AC016738.3	2	-1		antisense	939	0.0516397	0.0397338	0	0.047393	0	0.0300073
ENSG00000250116	RP11-417F21.1	2	-1		antisense	1519	0.0228015	0.044212	0.0220715	0.0703126	0.0180619	0.0185496
ENSG00000226963	AC078883.4	2	-1		antisense	558	0.0248283	0.0534911	0.0600836	0.0797527	0.295011	0.0504961
ENSG00000225521	AC005237.4	2	-1		antisense	559	0.0371758	0.0533954	0.0239904	0	0.085891	1.61299
ENSG00000238273	AC012360.6	2	1		antisense	2008	0.0068995	0.00743227	0.0333931	0.0531897	0.00341584	0.36484
ENSG00000237370	AC010907.2	2	-1		antisense	693	0.0199916	0	0.0096758	0.0513732	0.0296927	0.0406592
ENSG00000235024	AC097468.7	2	-1		processed_transcript	553	0.0501056	0.0539747	0.0121254	0.0160948	0.0124033	0.0509527
ENSG00000244522	MEIS1-AS1	2	-1	MEIS1 antisense RNA 1 [Source:HGNC Symbol;Acc:40371]	antisense	700	0	0.01066	0.0191581	0.0508594	0	0.0201263
ENSG00000227033	AC105461.1	2	-1		antisense	391	0.0708655	0.095422	0.0685967	0.113816	0.0526266	0
ENSG00000223634	AC012506.3	2	-1		lincRNA	533	0.090975	0.07	0.113223	0.0667948	0.038606	0.0264323
ENSG00000236501	AC079305.11	2	-1		lincRNA	946	0.00732251	0.0157759	0.0283523	0.0564508	0.0217516	0.119141
ENSG00000244310	RP11-734K21.3	2	1		lincRNA	368	0.0376473	0	0.036442	0	0.0372772	0.153135
ENSG00000232164	AC092669.3	2	1		lincRNA	1679	0.0618859	0.0444431	0.067892	0.0954183	0	0.117473
ENSG00000228763	AC010095.5	2	-1		antisense	477	0	0	0.0421719	0	0.0287589	0
ENSG00000226087	AC106869.2	2	1		lincRNA	677	0	0.0440886	0.019809	0	0.0202629	0
ENSG00000234235	BOK-AS1	2	-1	BOK antisense RNA 1 [Source:HGNC Symbol;Acc:35125]	antisense	643	0.0430924	0.02321	0	0	0.0106672	0
ENSG00000226548	AC016722.3	2	-1		antisense	652	0	0.0457792	0.041137	0.0273018	0.0631197	0.129648
ENSG00000225815	AC092669.6	2	1		lincRNA	1228	0.00564096	0.0303827	0	0.0434873	0	0
ENSG00000240440	AC007879.3	2	-1		lincRNA	361	0	0.0206704	0.0185743	0.0493097	0.019	0.0390261
ENSG00000260634	RP11-521O16.1	2	-1		lincRNA	1472	0.0564709	0.0456237	0.0091105	0.0362788	0.0512562	0.0191419
ENSG00000238057	ZEB2-AS1	2	1	ZEB2 antisense RNA 1 [Source:HGNC Symbol;Acc:37149]	antisense	2466	0.0365175	0.0574931	0.0326293	0.0757942	0.0556286	0.0399915
ENSG00000225539	AC018799.1	2	1		lincRNA	1532	0	0.00974152	0.0175074	0.0464773	0	0
ENSG00000229370	AC092635.1	2	1		lincRNA	455	0	0	0	0.0391227	0	0
ENSG00000235497	AC012506.4	2	-1		lincRNA	751	0	0.0198722	0.0267856	0.0474056	0.0273995	0.168836
ENSG00000236153	AC104076.3	2	-1		antisense	265	0.02614	0.0281585	0.0506063	0.0671729	0.207064	0.265819
ENSG00000228509	AC006460.2	2	-1		antisense	1125	0.0677316	0.0729618	0.0298015	0.0632918	0.0304845	0
ENSG00000224606	TGFA-IT1	2	-1	TGFA intronic transcript 1 (non-protein coding) [Source:HGNC Symbol;Acc:41389]	sense_intronic	436	0	0	0.0153792	0.0408275	0	0
ENSG00000231731	AC010976.2	2	1		antisense	2134	0.0746594	0.087418	0.0534164	0.0458784	0.0321415	0
ENSG00000230790	AC012456.4	2	-1		antisense	561	0.0370433	0.0665063	0.0239049	0.0317305	0.0366792	0.0251131
ENSG00000232606	AC010090.1	2	1		lincRNA	362	0	0	0.037046	0	0.0189475	0
ENSG00000236854	AL121656.5	2	1		lincRNA	482	0	0	0	0.0369311	0	0
ENSG00000241254	AC092669.2	2	1		lincRNA	774	0	0.0289225	0	0.0344977	0	0
ENSG00000231689	AC068718.1	2	-1		lincRNA	1273	0.0380909	0	0.00526735	0	0.0215523	0
ENSG00000232046	AC007392.3	2	1		lincRNA	1724	0.0200902	0.0476114	0.0544516	0.0619518	0.043764	0.25333
ENSG00000259439	RP11-89K21.1	2	-1		antisense	4756	0.0466079	0.0345173	0.0479355	0.00935703	0.0259592	0.00592448
ENSG00000231858	AC067945.4	2	1		processed_transcript	520	0	0	0.0257897	0.0342323	0.0131904	0.0541862
ENSG00000225421	AC019330.1	2	-1		lincRNA	504	0	0	0	0.0353191	0	0.0559064
ENSG00000237271	AC009498.1	2	-1		lincRNA	541	0	0.027586	0	0.0329035	0	0
ENSG00000234199	AC010982.1	2	1		lincRNA	844	0.0164149	0	0.0158894	0.042182	0	0.150232
ENSG00000223985	AC093326.1	2	-1		lincRNA	510	0	0	0	0.0349035	0	0
ENSG00000145063	AC062028.1	2	-1		lincRNA	2918	0.0474784	0.0434729	0.0114896	0.0213512	0.0211553	0.00965622
ENSG00000222035	AC079354.3	2	-1		antisense	3093	0.0179168	0.0554885	0.0520297	0.0489191	0.0443518	0.113873
ENSG00000228016	RAPGEF4-AS1	2	-1	RAPGEF4 antisense RNA 1 [Source:HGNC Symbol;Acc:28081]	lincRNA	5217	0.0185891	0.0114426	0.0115676	0.0477691	0.0131474	0.0810145
ENSG00000236760	AC019118.3	2	-1		lincRNA	952	0.0145527	0.00783824	0.0281737	0.0467458	0	0.96192
ENSG00000235192	AC009495.2	2	1		lincRNA	779	0.0355692	0.0191579	0	0	0.00880489	0
ENSG00000231636	AGBL5-AS1	2	-1	AGBL5 antisense RNA 1 [Source:HGNC Symbol;Acc:41133]	antisense	407	0.0340398	0.0366683	0.016475	0	0.0337052	0.311538
ENSG00000230918	AC008063.2	2	1		antisense	640	0.0216472	0.0233188	0	0.0417206	0.0107172	0
ENSG00000267919	RP11-256I23.3	2	1		lincRNA	542	0.0255612	0.0413026	0.0247429	0	0	0.233941
ENSG00000238250	ST6GAL2-IT1	2	-1	ST6GAL2 intronic transcript 1 (non-protein coding) [Source:HGNC Symbol;Acc:41380]	sense_intronic	388	0.0357067	0	0.0172818	0	0.0176779	0.254173
ENSG00000228873	AC012307.2	2	-1		lincRNA	197	0	0	0.0340372	0	0	0
ENSG00000251621	AC009487.5	2	1		processed_transcript	560	0	0	0.0239476	0.0317872	0.0367447	0.176105
ENSG00000224655	AC018737.3	2	1		lincRNA	1451	0	0.015428	0.00462118	0.0368039	0.0189084	0.135932
ENSG00000224643	AC064871.3	2	-1		antisense	597	0.0464127	0.0124992	0.0336951	0.0149085	0.0344674	0
ENSG00000223647	AL133249.1	2	-1		lincRNA	418	0	0	0.0320829	0	0	0
ENSG00000234690	AC073283.4	2	-1		lincRNA	3552	0.0643565	0.0861323	0.071735	0.0476091	0.0540687	0.158653
ENSG00000234902	AC007879.2	2	-1		lincRNA	1095	0.0189784	0	0	0.0325129	0.0250557	0.128661
ENSG00000227400	AC012501.2	2	-1		processed_transcript	984	0.0774371	0.0834167	0.0613292	0.0994964	0.0348527	0.243398
ENSG00000243565	AC009950.1	2	1		processed_transcript	735	0.00942462	0	0.0182458	0.0363282	0	0.0575038
ENSG00000225009	AC006509.6	2	1		processed_transcript	725	0	0.0308773	0	0	0.0094607	0.0777292
ENSG00000235480	RP11-363D14.1	2	-1		antisense	440	0.0629736	0.0508773	0.0761969	0.0404564	0.0311773	0.128077
ENSG00000257045	RP11-486F17.1	2	1		antisense	831	0.0833586	0.0628568	0.0484139	0.0535524	0.0495235	0
ENSG00000223734	RP11-644K8.1	2	1		antisense	573	0.0241784	0.0130227	0.0468086	0.015533	0.107733	0.0491742
ENSG00000231578	AC093171.1	2	1		antisense	517	0.0133986	0	0.0259394	0.034431	0	0.0545007
ENSG00000230286	AC013472.4	2	-1		antisense	306	0	0	0.0219128	0.0290863	0.0224151	0
ENSG00000226363	AC009336.24	2	1		lincRNA	1122	0.0370433	0.0332531	0.0119525	0.00793262	0.0244528	0.339026
ENSG00000228135	AC073128.10	2	-1		antisense	1011	0.0342586	0.0147616	0.0198971	0	0	0
ENSG00000223725	AC007879.5	2	-1		antisense	1326	0.0417924	0.0337647	0.0151704	0.0134244	0.0206908	0.127497
ENSG00000225234	TRAPPC12-AS1	2	-1	TRAPPC12 antisense RNA 1 [Source:HGNC Symbol;Acc:41046]	antisense	908	0.0228869	0.0328723	0.0221542	0	0	0.186191
ENSG00000227157	AC068535.2	2	1		lincRNA	471	0	0.0158429	0.0284727	0	0	0
ENSG00000223642	AC008277.1	2	1		antisense	1369	0.0101199	0	0.0293879	0.0260056	0	0
ENSG00000223754	AC008073.9	2	-1		antisense	543	0	0.0274844	0	0	0	0.285401
ENSG00000234988	AC068538.4	2	1		lincRNA	654	0	0	0	0.0272184	0	0
ENSG00000233845	AC093732.1	2	-1		antisense	504	0	0	0.0266085	0	0	0.111813
ENSG00000236283	AC013463.2	2	1		antisense	635	0	0	0.0105596	0.0280328	0	0
ENSG00000204380	AC005042.4	2	-1		antisense	4657	0.0654482	0.0688997	0.0633529	0.091737	0.0927888	0
ENSG00000226505	AC016700.3	2	-1		lincRNA	958	0.0144616	0.0311566	0.0209979	0	0	0
ENSG00000237087	AC068134.6	2	-1		lincRNA	576	0	0.0259097	0	0	0	0
ENSG00000223554	AC078851.1	2	-1		lincRNA	298	0	0.0250403	0	0	0	0
ENSG00000230686	AC067945.2	2	1		antisense	623	0.0222379	0.0119775	0	0.0285727	0	0
ENSG00000235056	AC010983.1	2	-1		lincRNA	1028	0	0	0.0130454	0.0259739	0	0
ENSG00000231758	AC092652.1	2	-1		antisense	735	0	0	0	0.0242188	0	0.0575038
ENSG00000232518	AC074366.3	2	-1		antisense	552	0.0250982	0.0135181	0	0	0.0124257	0.20418
ENSG00000232474	NCKAP5-IT1	2	-1	NCKAP5 intronic transcript 1 (non-protein coding) [Source:HGNC Symbol;Acc:41497]	sense_intronic	554	0	0	0.024207	0	0	0.0508607
ENSG00000232973	CYP1B1-AS1	2	1	CYP1B1 antisense RNA 1 [Source:HGNC Symbol;Acc:28543]	antisense	2991	0.0578995	0.0449067	0.0582877	0.0743932	0.0687964	0.122467
ENSG00000237720	AC011995.1	2	-1		lincRNA	574	0.0241362	0	0	0	0	0
ENSG00000232227	AC013401.2	2	-1		lincRNA	626	0.0110657	0	0.0107114	0.0284358	0	0
ENSG00000240350	AC017002.1	2	1		lincRNA	757	0	0	0	0.0235149	0	0.0372217
ENSG00000223863	AC008074.4	2	1		lincRNA	572	0.0242206	0.0130455	0	0	0	0
ENSG00000258395	RP11-65I12.1	2	1		antisense	582	0	0	0.0230424	0	0	0.0484138
ENSG00000259793	RP11-400N9.1	2	-1		antisense	2285	0.0242524	0.0326565	0.005869	0.0155806	0.00600351	0.00616561
ENSG00000238171	AC068196.1	2	-1		lincRNA	833	0	0.017916	0	0.0213695	0	0
ENSG00000223991	AC104809.2	2	-1		antisense	2345	0	0	0	0.0227729	0	0.0720943
ENSG00000226398	AC013480.2	2	-1		antisense	346	0.0200205	0	0.0193796	0	0	0
ENSG00000227718	AC016730.1	2	1		lincRNA	832	0.00832584	0.0269063	0	0.0106976	0.016488	0
ENSG00000237166	AC007163.3	2	-1		lincRNA	2050	0	0.00728	0.00981268	0.02605	0	0
ENSG00000260163	RP11-521O16.2	2	1		lincRNA	4476	0.0417854	0.0316752	0.0194748	0.0198847	0.0107268	0.0440657
ENSG00000234663	AC104820.2	2	1		lincRNA	2964	0.00467416	0	0.0135735	0.0240227	0.0023141	0.0142595
ENSG00000233718	MYCNOS	2	-1	MYCN opposite strand/antisense RNA [Source:HGNC Symbol;Acc:16911]	antisense	2413	0	0.0123697	0.0250095	0.00737704	0	0.0175157
ENSG00000228108	AC092839.3	2	-1		antisense	536	0.0129237	0.0278433	0.0125099	0.0332105	0.0255933	0.105137
ENSG00000226312	CFLAR-AS1	2	-1	CFLAR antisense RNA 1 [Source:HGNC Symbol;Acc:14437]	antisense	3166	0.0153158	0.00942767	0.0338867	0.0168675	0.00866583	0.00889982
ENSG00000224272	AC114730.3	2	-1		processed_transcript	2250	0.0246297	0.00663289	0.00894044	0	0.00609689	0
ENSG00000232504	AC105053.4	2	1		lincRNA	1185	0	0.0251882	0.011317	0.0150218	0.0115764	0.11889
ENSG00000224342	AC007879.1	2	1		lincRNA	554	0.0250076	0.0134693	0	0.0160657	0	0.0762911
ENSG00000250810	AC096753.1	2	1		processed_transcript	384	0.0180393	0.0194323	0	0.0231781	0.017862	0
ENSG00000226649	AC019118.4	2	1		lincRNA	435	0	0	0	0.0204607	0	0
ENSG00000236780	AC078941.1	2	-1		lincRNA	2788	0.0149077	0.0347941	0.036076	0.0223468	0.00984075	0.0656921
ENSG00000230836	AC104135.4	2	1		lincRNA	1266	0.0109433	0	0	0.021091	0	0
ENSG00000227028	SLC8A1-AS1	2	1	SLC8A1 antisense RNA 1 [Source:HGNC Symbol;Acc:44102]	antisense	4830	0.0372887	0.0417131	0.0194357	0.0386974	0.0284017	0.0262517
ENSG00000257277	RP11-434H14.1	2	-1		antisense	884	0	0	0	0.0201367	0.0155181	0.0637485
ENSG00000249076	AC016724.8	2	1		processed_transcript	675	0	0	0.0198676	0	0	0.0417435
ENSG00000227292	AC009229.5	2	-1		lincRNA	622	0	0.0239936	0.0107803	0.0143093	0	0.181202
ENSG00000233251	AC007743.1	2	-1		lincRNA	3713	0.0447752	0.0321551	0.0216709	0.0383535	0.0424878	0.0075887
ENSG00000234281	AC007970.1	2	1		antisense	1667	0	0.0179052	0.00804479	0.0213567	0.0123437	0
ENSG00000235667	AC009502.3	2	1		lincRNA	361	0.0191886	0	0	0	0	0
ENSG00000231367	AC016995.3	2	-1		lincRNA	1768	0.0391804	0.0253235	0.0379261	0.0201367	0.0232772	0.0239057
ENSG00000229352	AC007563.3	2	1		lincRNA	689	0.0603231	0.0433208	0.0486599	0.0387536	0	0
ENSG00000231336	AC017006.3	2	-1		antisense	364	0	0	0.0184212	0	0	0.0774089
ENSG00000237737	DCTN1-AS1	2	1	DCTN1 antisense RNA 1 [Source:HGNC Symbol;Acc:44151]	lincRNA	3174	0.043649	0.0423176	0.0295761	0.0252374	0.010805	0.0266322
ENSG00000228414	AC010733.4	2	-1		lincRNA	2029	0.0102421	0.0294214	0.00991424	0.0175464	0.0135219	0.0416612
ENSG00000205054	AC009236.1	2	-1		lincRNA	4129	0.020132	0.00542165	0.0113677	0.025867	0.00498354	0.0272965
ENSG00000223631	AC073869.19	2	1		lincRNA	1861	0	0.00801935	0	0.0191304	0.00737131	0
ENSG00000233684	AC079779.6	2	1		lincRNA	1505	0.00920545	0.0198326	0.0311876	0.0177417	0	0.0655275
ENSG00000234423	AC019118.2	2	-1		lincRNA	2344	0.0177315	0.00318345	0.0228851	0.0075942	0.0117048	0.186323
ENSG00000229941	AC012499.1	2	1		antisense	741	0	0	0.0180981	0.0120113	0	0
ENSG00000234653	AC079117.1	2	1		antisense	1000	0	0	0	0.0178008	0	0
ENSG00000222032	AC112721.2	2	-1		lincRNA	541	0	0.013793	0	0.0164518	0.0126784	0.0781243
ENSG00000228586	AC005042.5	2	1		processed_transcript	510	0	0	0	0.0174518	0	0.580111
ENSG00000232001	AC108868.6	2	1		lincRNA	511	0	0	0	0.0174176	0	0
ENSG00000233339	AC018878.3	2	1		antisense	433	0	0.0172333	0	0	0	0
ENSG00000229839	AC018462.2	2	-1		antisense	1836	0.0226376	0.00406427	0.0109564	0.00484771	0.00373584	0
ENSG00000235127	AC068286.1	2	-1		lincRNA	467	0	0.0159786	0.0143583	0.0190587	0.0293748	0.120672
ENSG00000236558	AC138655.6	2	-1		antisense	2007	0	0.00743598	0	0.0177387	0.00683508	0.0140393
ENSG00000230952	AC099344.2	2	-1		lincRNA	1061	0	0	0	0.0167774	0	0.0265569
ENSG00000203635	AC144450.2	2	-1		lincRNA	1641	0	0	0.0163445	0	0.0125393	0.0257558
ENSG00000236107	AC010127.3	2	1		antisense	3839	0.0198484	0.00971868	0	0.0115921	0.0125067	0.00366982
ENSG00000236162	AC092687.3	2	1		lincRNA	568	0	0	0.0118052	0.0156697	0.0241514	0
ENSG00000204581	AC096670.3	2	-1		antisense	3432	0.0201839	0.0282652	0.0136764	0.0103734	0.00999272	0.172411
ENSG00000233221	AC133785.1	2	-1		lincRNA	3412	0.0142115	0.0174959	0.0314435	0.0260856	0.0301539	0.00825816
ENSG00000231653	AC010731.3	2	1		antisense	566	0	0	0	0.0157251	0	0.0497824
ENSG00000223859	AC007403.3	2	1		lincRNA	567	0	0	0	0.0156974	0	0.0993892
ENSG00000232359	AC104777.1	2	-1		lincRNA	568	0	0	0	0.0156697	0	0
ENSG00000226756	AC007365.3	2	1		lincRNA	627	0.066288	0.0476045	0.0534715	0.0567809	0.0656364	0.134817
ENSG00000236469	AC007040.8	2	-1		processed_transcript	570	0	0	0	0.0156147	0	0
ENSG00000225963	AC009950.2	2	1		antisense	1655	0.00837112	0	0	0.0161337	0	0.0340506
ENSG00000227107	AC096574.5	2	1		lincRNA	2057	0	0.0181381	0.013039	0.00865377	0.00666894	0
ENSG00000224675	AC009227.2	2	-1		antisense	2362	0.0117309	0.00315919	0.00283884	0.0188408	0.00871169	0
ENSG00000238133	MLK7-AS1	2	-1	MLK7 antisense RNA 1 [Source:HGNC Symbol;Acc:27935]	antisense	3049	0.029535	0.0318157	0.0417846	0.023353	0.00899837	0.0600687
ENSG00000236525	AC007278.2	2	1		sense_intronic	1200	0	0	0.0111756	0.014834	0	0.0469614
ENSG00000260059	RP11-231E19.1	2	-1		lincRNA	2764	0	0	0.0048519	0.0161006	0	0.00509711
ENSG00000224137	AC079767.4	2	1		lincRNA	492	0	0.0151667	0	0	0	0.05727
ENSG00000228203	RNF144A-AS1	2	-1	RNF144A antisense RNA 1 [Source:HGNC Symbol;Acc:30963]	lincRNA	4621	0.0179886	0.0016148	0.0145106	0.00577823	0.0178117	0
ENSG00000224099	AC064834.1	2	1		lincRNA	989	0	0.01509	0	0	0.00693529	0
ENSG00000232520	AC012507.3	2	1		antisense	2265	0	0	0.00296041	0.0157182	0	0.0746406
ENSG00000235725	AC007389.3	2	-1		lincRNA	1656	0.0125491	0.00450604	0.0202456	0.00537464	0.0124257	0
ENSG00000213981	AC007277.3	2	-1		lincRNA	2313	0.0149743	0.0161306	0.0231918	0.0307839	0.0148271	0.134001
ENSG00000237638	AC007386.2	2	-1		lincRNA	2928	0	0	0.00229007	0.0151988	0	0.0866091
ENSG00000261104	RP11-734K21.5	2	1		lincRNA	3273	0	0.0136792	0	0.0108774	0	0
ENSG00000232451	AC016768.1	2	-1		lincRNA	1536	0.00901966	0.0145742	0	0	0	0
ENSG00000235840	AC012363.13	2	1		lincRNA	555	0.0124813	0.013445	0	0.0160368	0	0.126923
ENSG00000228033	AC010967.2	2	-1		lincRNA	489	0.0141658	0	0	0	0	0.0288107
ENSG00000232719	RP11-13J8.1	2	1		lincRNA	1269	0	0	0	0.0140274	0	0.022204
ENSG00000235597	AC013402.2	2	1		lincRNA	5098	0.00543515	0.00292742	0.00263057	0.0174586	0.00538172	0
ENSG00000236449	AC018890.6	2	1		lincRNA	3701	0	0	0.00181176	0.0144292	0	0
ENSG00000236665	AC114808.2	2	-1		antisense	536	0	0.0139216	0	0	0	0
ENSG00000226622	AC092155.4	2	-1		antisense	1281	0	0	0	0.013896	0.00535442	0.021996
ENSG00000225588	AC096669.1	2	1		lincRNA	1305	0	0	0	0.0136405	0	0
ENSG00000227308	AC009502.4	2	1		processed_transcript	496	0	0	0.0135188	0	0	0
ENSG00000224844	AC107079.1	2	-1		lincRNA	669	0	0	0	0.013304	0	0
ENSG00000229727	AC013460.1	2	1		lincRNA	3211	0	0.0139433	0	0.00277185	0	0.0394879
ENSG00000237614	AC073257.2	2	-1		lincRNA	528	0.0131195	0	0	0	0	0
ENSG00000228100	AC016912.3	2	-1		lincRNA	570	0	0.0130912	0	0	0	0.123583
ENSG00000237803	LINC00211	2	-1	long intergenic non-protein coding RNA 211 [Source:HGNC Symbol;Acc:37459]	lincRNA	2595	0	0	0.00258394	0.0137193	0	0
ENSG00000231435	AC011747.3	2	-1		lincRNA	1036	0	0	0.0129447	0	0.0132413	0
ENSG00000223929	AC007381.2	2	-1		lincRNA	1044	0	0	0.0128455	0	0	0.0269893
ENSG00000229621	AC018742.1	2	-1		lincRNA	2098	0	0	0.0127842	0	0	0.0268607
ENSG00000249194	AC010127.4	2	-1		processed_transcript	704	0	0	0	0.0126426	0	0
ENSG00000223760	CCDC74B-AS1	2	1	CCDC74B antisense RNA 1 [Source:HGNC Symbol;Acc:44130]	processed_transcript	1841	0.0150507	0.00810647	0	0.00483455	0	0
ENSG00000234174	AC016683.5	2	-1		antisense	1074	0	0	0.0124866	0	0.0127728	0
ENSG00000203386	AC009499.1	2	1		lincRNA	1089	0	0	0.0123147	0.00817301	0	0
ENSG00000233479	AC017074.1	2	1		lincRNA	607	0	0.0122932	0	0	0	0
ENSG00000225284	AC018693.6	2	1		antisense	550	0.0881631	0.0814037	0.0731491	0.0809128	0.0498837	0
ENSG00000230876	LINC00486	2	1	long intergenic non-protein coding RNA 486 [Source:HGNC Symbol;Acc:42946]	lincRNA	2101	0.00329705	0	0	0.0127088	0.0130586	0.107289
ENSG00000230730	AC074011.2	2	-1		antisense	581	0.0119227	0	0	0	0	0.0242486
ENSG00000224568	AC096669.3	2	1		lincRNA	1612	0	0.00925807	0	0.0110427	0	0.00873972
ENSG00000236605	AC023115.4	2	1		lincRNA	574	0	0	0.0116818	0	0	0
ENSG00000242540	AC010729.1	2	1		processed_transcript	763	0	0	0	0.011665	0.00898952	0
ENSG00000229647	AC007879.7	2	1		lincRNA	1204	0.0115068	0	0	0	0.0113937	0
ENSG00000261379	RP11-395N3.1	2	1		lincRNA	1026	0.0135031	0.0145458	0.0261416	0.0173497	0	0.068657
ENSG00000230773	AC079807.4	2	-1		lincRNA	2881	0.00721322	0	0.0139646	0.00617869	0.00476155	0.044011
ENSG00000232642	AC008073.7	2	-1		antisense	1190	0	0.00627059	0.0112695	0	0	0.023678
ENSG00000233392	AC104809.4	2	-1		processed_transcript	2656	0	0.011238	0	0.00335106	0.00516491	0.0371306
ENSG00000204929	AC074391.1	2	1		lincRNA	2635	0.0184022	0.0113275	0.0152683	0.0236443	0.0260304	0.0213866
ENSG00000049319	SRD5A2	2	-1	steroid-5-alpha-reductase, alpha polypeptide 2 (3-oxo-5 alpha-steroid delta 4-dehydrogenase alpha 2) [Source:HGNC Symbol;Acc:11285]	lincRNA	4647	0.00149066	0.0128461	0.00288587	0.0038306	0	0.0303172
ENSG00000215023	AC114730.5	2	-1		antisense	739	0	0.0100974	0	0	0	0
ENSG00000233862	AC016907.3	2	-1		antisense	4218	0.0114959	0.0229981	0.020666	0.0168808	0.0195135	0.0868419
ENSG00000235066	AC009303.1	2	1		antisense	3226	0.00214727	0.0138785	0.00831411	0.00551792	0.00212616	0.00436715
ENSG00000224490	AC010127.5	2	1		processed_transcript	2558	0.0189561	0.0145856	0.0262132	0.0173972	0.0187698	0.0220304
ENSG00000237574	AC079776.3	2	1		lincRNA	2398	0	0.00933528	0	0	0	0
ENSG00000234378	AC098828.2	2	-1		lincRNA	746	0	0	0.00898838	0	0	0
ENSG00000231013	AC013275.2	2	1		antisense	2089	0	0	0.00641966	0.00852121	0.0131336	0.0134882
ENSG00000237179	AC007392.4	2	-1		lincRNA	765	0	0	0.00876514	0	0	0
ENSG00000260840	RP11-60H5.1	2	-1		lincRNA	3137	0	0	0.00854999	0.00567447	0	0
ENSG00000225493	AC092619.1	2	-1		lincRNA	1975	0	0.00377823	0.0101853	0.00450653	0	0
ENSG00000231079	AC105402.4	2	-1		antisense	2776	0	0.00537608	0.00241546	0.00961859	0.00988329	0
ENSG00000231943	AL078621.4	2	-1		lincRNA	1492	0.00464283	0.0100027	0	0.00596542	0.0137916	0
ENSG00000233766	AC098617.1	2	1		antisense	3410	0.00812563	0.00437654	0.0117982	0.00261009	0.00804575	0
ENSG00000238217	AC093590.1	2	1		lincRNA	2473	0	0	0.00813425	0	0.00277356	0
ENSG00000233694	AC007365.1	2	1		lincRNA	1929	0	0.00386833	0.00695213	0.009228	0.0320016	0.014607
ENSG00000229743	AC018730.3	2	-1		antisense	3351	0.0165374	0.0178144	0.010005	0.0185923	0.00409371	0
ENSG00000240401	AC012358.8	2	1		antisense	2903	0.076358	0.0745429	0.0808428	0.0827802	0.106323	0.189269
ENSG00000226702	AC011306.2	2	-1		lincRNA	900	0	0	0.00745037	0	0.0152422	0
ENSG00000235770	LINC00607	2	-1	long intergenic non-protein coding RNA 607 [Source:HGNC Symbol;Acc:43944]	processed_transcript	5628	0.00492331	0.00662936	0.00476569	0.0126516	0.00974983	0.0700916
ENSG00000226806	AC011893.3	2	1		antisense	1862	0.00744049	0.00400752	0	0	0	0
ENSG00000232377	AC016910.1	2	1		antisense	1046	0	0.00713385	0	0	0	0
ENSG00000260868	RP11-394I13.1	2	1		lincRNA	1884	0	0	0.00711819	0	0	0
ENSG00000230587	AC093609.1	2	-1		lincRNA	952	0	0	0.00704341	0	0	0
ENSG00000231826	AC016735.2	2	-1		lincRNA	2759	0	0.00540921	0	0.0064519	0	0.0102127
ENSG00000243491	RP11-521D12.5	2	-1		lincRNA	1947	0	0	0.00688786	0	0	0
ENSG00000229494	AC012494.1	2	1		lincRNA	1103	0	0.00676519	0	0	0	0
ENSG00000234389	AC007278.3	2	1		sense_intronic	1327	0	0	0	0.00670716	0	0.0318502
ENSG00000224063	AC007319.1	2	1		processed_transcript	1472	0.00941182	0.0101386	0.00455525	0.0120929	0.0186386	0
ENSG00000229797	AC140481.8	2	-1		antisense	1078	0	0	0.00622016	0	0	0
ENSG00000236008	AC011747.4	2	-1		lincRNA	8956	0.00309384	0.00166637	0	0.00695655	0.00153171	0.00314614
ENSG00000224559	AC093838.7	2	1		lincRNA	3790	0	0.0059066	0	0	0	0.00743452
ENSG00000231532	AC022311.1	2	-1		lincRNA	3099	0	0	0	0.00574405	0	0
ENSG00000234177	AC068057.2	2	-1		lincRNA	3751	0.0147739	0.0159147	0.0143009	0.00949123	0.00731432	0.10141
ENSG00000235885	AC023115.2	2	1		lincRNA	1479	0	0.0050453	0.00453369	0	0	0.0285769
ENSG00000226125	AC098823.3	2	-1		lincRNA	2609	0.00531016	0.0057202	0.00514015	0	0	0
ENSG00000229498	AC105053.3	2	1		antisense	1711	0	0	0	0.00520187	0	0.00823403
ENSG00000227744	AC114788.2	2	-1		lincRNA	3579	0	0	0	0.00497368	0	0
ENSG00000222030	AC007131.1	2	1		lincRNA	2036	0	0	0	0.00437151	0	0.0138393
ENSG00000236790	LINC00299	2	-1	long intergenic non-protein coding RNA 299 [Source:HGNC Symbol;Acc:27940]	lincRNA	4418	0	0	0	0.00402915	0	0
ENSG00000228784	AC013400.2	2	1		lincRNA	4683	0.0044376	0.00796712	0.00859107	0.00570173	0.00292932	0.00601684
ENSG00000230552	AC092162.1	2	-1		processed_transcript	5290	0.00392841	0.00282117	0.0025351	0.00672998	0.00777959	0.037285
ENSG00000234572	AC007880.1	2	-1		lincRNA	1977	0	0.00377441	0	0	0	0.0285046
ENSG00000227061	AC079779.7	2	1		antisense	4775	0	0	0	0.00372792	0	0
ENSG00000184115	RP13-1039J1.2	2	-1		processed_transcript	4307	0	0.00346506	0	0	0	0.0065421
ENSG00000235779	AC079779.5	2	-1		lincRNA	3206	0.00216067	0.00232751	0.00418299	0	0	0
ENSG00000231918	AC007682.1	2	1		processed_transcript	3939	0	0	0.00340459	0	0	0.0286132
ENSG00000237525	AC012668.2	2	1		lincRNA	2028	0	0	0.00330638	0	0	0
ENSG00000235615	AJ239322.1	2	-1		lincRNA	2209	0.00313585	0	0	0	0.0124201	0
ENSG00000229951	AC104695.3	2	-1		lincRNA	3001	0	0	0	0.00296581	0.00457115	0
ENSG00000233891	AC007131.2	2	-1		processed_transcript	2435	0.0028448	0	0	0	0	0
ENSG00000230448	LINC00276	2	-1	long intergenic non-protein coding RNA 276 [Source:HGNC Symbol;Acc:38663]	lincRNA	3848	0	0	0	0.00231299	0	0.0256286
ENSG00000189223	AC016683.6	2	1		lincRNA	6246	0.00665427	0.00477874	0.00644124	0.00712488	0.00658886	0.00902236
ENSG00000226674	AC074093.1	2	1		lincRNA	10432	0	0	0.0019283	0	0	0.0013505
ENSG00000224184	AC096559.1	2	1		lincRNA	3876	0	0	0.00172996	0	0	0.0109044
ENSG00000236172	AC097517.2	2	-1		lincRNA	6751	0	0.00110532	0	0	0	0
ENSG00000162947	AC007364.1	2	-1		lincRNA	2153	0	0	0	0	0	0.0261745
ENSG00000186148	AC013271.3	2	1		processed_transcript	4307	0	0	0	0	0	0
ENSG00000188525	AC010969.1	2	-1		antisense	2412	0	0	0	0	0	0
ENSG00000197644	AC106870.2	2	1		antisense	200	0	0	0	0	0	0
ENSG00000203395	AC015969.3	2	-1		lincRNA	1416	0	0	0	0	0.00968786	0
ENSG00000203643	AC012456.3	2	-1		antisense	1605	0	0	0	0	0	0
ENSG00000205837	LINC00487	2	-1	long intergenic non-protein coding RNA 487 [Source:HGNC Symbol;Acc:42947]	lincRNA	2202	0	0	0	0	0	0
ENSG00000214691	AC104654.1	2	1		lincRNA	2208	0	0	0	0	0	0
ENSG00000223360	AC096559.2	2	1		lincRNA	399	0	0	0	0	0	0
ENSG00000223373	AC108066.1	2	1		lincRNA	596	0	0	0	0	0	0
ENSG00000223430	AC011243.1	2	1		lincRNA	415	0	0	0	0	0	0
ENSG00000223466	AC064834.2	2	1		lincRNA	850	0	0	0	0	0	0
ENSG00000223523	AC079613.1	2	-1		processed_transcript	797	0	0	0	0	0	0
ENSG00000223530	AC012506.1	2	-1		lincRNA	525	0	0	0	0	0	0.0536702
ENSG00000223536	AC008069.1	2	1		lincRNA	710	0	0	0	0	0	0
ENSG00000223826	AC092570.2	2	1		lincRNA	390	0	0	0	0	0	0
ENSG00000223850	AC010145.3	2	1		lincRNA	1039	0	0	0	0	0	0.0542384
ENSG00000223884	AC019048.1	2	-1		antisense	743	0	0	0	0	0	0
ENSG00000223923	AC010136.2	2	1		antisense	568	0	0	0	0	0	0
ENSG00000224028	AC073928.2	2	-1		lincRNA	444	0	0	0	0	0	0
ENSG00000224048	AC104777.4	2	1		lincRNA	1354	0	0	0	0	0	0.0208101
ENSG00000224076	AC009487.4	2	-1		antisense	619	0	0	0	0	0	0
ENSG00000224087	AC018804.3	2	1		antisense	578	0	0	0	0	0	0
ENSG00000224090	AC097468.4	2	1		lincRNA	1992	0	0	0	0	0	0
ENSG00000224095	AC108051.1	2	-1		lincRNA	437	0	0	0	0	0	0
ENSG00000224128	AC107057.2	2	-1		antisense	468	0	0	0	0	0	0
ENSG00000224173	AC007422.1	2	1		lincRNA	1008	0	0	0	0	0	0
ENSG00000224177	LINC00570	2	1	long intergenic non-protein coding RNA 570 [Source:HGNC Symbol;Acc:43717]	lincRNA	1650	0	0	0	0	0	0
ENSG00000224194	AC008278.3	2	-1		antisense	568	0	0	0	0	0	0
ENSG00000224257	VWC2L-IT1	2	1	VWC2L intronic transcript 1 (non-protein coding) [Source:HGNC Symbol;Acc:41508]	sense_intronic	467	0	0	0	0	0	0
ENSG00000224391	AC073321.3	2	-1		antisense	1184	0	0	0	0	0	0
ENSG00000224400	AC010880.1	2	1		lincRNA	477	0	0	0	0	0	0
ENSG00000224516	AC068134.8	2	-1		antisense	680	0	0	0	0	0	0
ENSG00000224612	AC011901.2	2	-1		lincRNA	383	0	0	0	0	0	0
ENSG00000224661	AC010907.5	2	-1		antisense	807	0	0	0	0	0	0
ENSG00000224731	AC016716.2	2	-1		antisense	486	0	0	0	0	0	0
ENSG00000224739	AC016735.1	2	-1		lincRNA	237	0	0	0	0	0	0
ENSG00000224814	AC114812.8	2	-1		antisense	663	0	0	0	0	0	0
ENSG00000224819	AC093843.1	2	1		lincRNA	512	0	0	0	0	0	0
ENSG00000224879	AC011754.1	2	1		processed_transcript	491	0	0	0	0	0	0.0286933
ENSG00000225062	AC021016.6	2	-1		processed_transcript	775	0	0	0	0	0	0
ENSG00000225064	AC007879.6	2	1		lincRNA	523	0	0	0	0	0	0
ENSG00000225107	AC092484.1	2	-1		lincRNA	833	0	0	0	0	0	0
ENSG00000225166	AC012462.2	2	1		lincRNA	825	0	0	0	0	0	0
ENSG00000225226	AC007250.4	2	1		lincRNA	813	0	0	0	0	0	0
ENSG00000225258	AC009478.1	2	-1		lincRNA	562	0	0	0	0	0	0
ENSG00000225341	AC013269.4	2	1		antisense	727	0	0	0	0	0	0
ENSG00000225378	AC015977.6	2	-1		antisense	567	0	0	0	0	0	0
ENSG00000225444	AC087073.1	2	1		lincRNA	604	0	0	0	0	0	0.0233252
ENSG00000225570	AC013733.4	2	-1		lincRNA	985	0	0	0	0	0	0
ENSG00000225619	AC009232.2	2	1		lincRNA	3244	0	0	0	0	0	0
ENSG00000225649	AC064875.2	2	-1		lincRNA	2846	0	0	0	0	0	0
ENSG00000225744	AC017002.4	2	1		lincRNA	792	0	0	0	0	0	0
ENSG00000225765	AC068535.3	2	-1		lincRNA	493	0	0	0	0	0	0
ENSG00000225819	AC013269.3	2	-1		antisense	444	0	0	0	0	0	0
ENSG00000225884	AC098872.3	2	1		antisense	543	0	0	0	0	0	0
ENSG00000225942	AC093326.2	2	1		lincRNA	660	0	0	0	0	0	0
ENSG00000225964	AC017076.5	2	-1		antisense	973	0	0	0	0	0	0
ENSG00000226041	AC010745.1	2	1		lincRNA	637	0	0	0	0	0	0
ENSG00000226218	AC079163.1	2	-1		lincRNA	407	0	0	0	0	0	0
ENSG00000226277	AC105393.2	2	1		lincRNA	674	0	0	0	0	0	0
ENSG00000226423	AC093642.4	2	-1		lincRNA	565	0	0	0	0	0	0
ENSG00000226442	AC006037.2	2	1		lincRNA	287	0	0	0	0	0	0
ENSG00000226506	AC007463.2	2	-1		lincRNA	796	0	0	0	0	0	0
ENSG00000226516	FAM138B	2	1	family with sequence similarity 138, member B [Source:HGNC Symbol;Acc:33582]	lincRNA	1289	0	0	0	0	0	0
ENSG00000226542	AC114814.4	2	-1		lincRNA	691	0	0	0	0	0	0
ENSG00000226681	AC020595.1	2	-1		lincRNA	533	0	0	0	0	0	0
ENSG00000226708	AC073409.1	2	-1		lincRNA	269	0	0	0	0	0	0
ENSG00000226764	AC010145.4	2	-1		lincRNA	516	0	0	0	0	0	0
ENSG00000226785	AC073218.1	2	1		lincRNA	567	0	0	0	0	0	0
ENSG00000226791	AC109826.1	2	-1		lincRNA	1424	0	0	0	0	0	0
ENSG00000226925	AC007271.3	2	-1		antisense	382	0	0	0	0	0	0
ENSG00000226939	AC062021.1	2	1		lincRNA	557	0	0	0	0	0	0
ENSG00000226992	AC144525.1	2	-1		lincRNA	592	0	0	0	0	0	0
ENSG00000226994	AC012593.1	2	1		lincRNA	3392	0	0	0	0	0.00404423	0
ENSG00000227007	AC105253.1	2	-1		lincRNA	4209	0	0	0	0	0	0
ENSG00000227021	AC007557.3	2	1		lincRNA	541	0	0	0	0	0	0
ENSG00000227047	AC012065.4	2	-1		lincRNA	686	0	0	0	0	0	0.0205371
ENSG00000227098	AC073636.1	2	-1		lincRNA	646	0	0	0	0	0.031853	0
ENSG00000227294	AC016994.2	2	1		antisense	552	0	0	0	0	0	0
ENSG00000227364	AC018685.2	2	-1		lincRNA	368	0	0	0	0	0	0
ENSG00000227418	PCGEM1	2	1	PCGEM1, prostate-specific transcript (non-protein coding) [Source:HGNC Symbol;Acc:30145]	processed_transcript	1590	0	0	0	0	0	0
ENSG00000227459	AC079612.2	2	1		lincRNA	348	0	0	0	0	0	0
ENSG00000227479	AC124861.1	2	-1		lincRNA	429	0	0	0	0	0	0
ENSG00000227480	CCDC148-AS1	2	1	CCDC148 antisense RNA 1 [Source:HGNC Symbol;Acc:44134]	antisense	795	0	0	0	0	0	0
ENSG00000227574	RP13-1039J1.3	2	1		antisense	476	0	0	0	0	0	0
ENSG00000227713	AC116609.1	2	-1		lincRNA	706	0	0	0	0	0	0
ENSG00000227824	AC122136.2	2	1		lincRNA	478	0	0	0	0	0	0
ENSG00000227902	AC062032.1	2	1		lincRNA	532	0	0	0	0	0	0
ENSG00000227938	AC104695.4	2	-1		lincRNA	849	0	0	0	0	0.0161578	0
ENSG00000227981	AC012668.3	2	-1		lincRNA	228	0	0	0	0	0	0
ENSG00000227987	AC092675.4	2	1		sense_intronic	541	0	0	0	0	0	0
ENSG00000228064	AC023469.2	2	1		antisense	657	0	0	0	0	0	0
ENSG00000228073	AC133106.2	2	1		antisense	397	0	0	0	0	0	0
ENSG00000228162	AC097713.3	2	1		lincRNA	562	0	0	0	0	0	0
ENSG00000228226	AC074019.1	2	-1		lincRNA	427	0	0	0	0	0	0
ENSG00000228262	AC073218.2	2	1		lincRNA	2739	0	0	0	0	0	0
ENSG00000228272	AC106874.1	2	1		processed_transcript	646	0	0	0	0	0	0
ENSG00000228329	AC097495.3	2	-1		lincRNA	1017	0	0	0	0	0	0
ENSG00000228391	AC011995.3	2	-1		lincRNA	578	0	0	0	0	0	0
ENSG00000228400	AC079154.1	2	-1		antisense	542	0	0	0	0	0	0
ENSG00000228488	AC092168.4	2	-1		lincRNA	236	0	0	0	0	0	0
ENSG00000228505	AC011897.2	2	1		lincRNA	346	0	0	0	0	0	0
ENSG00000228538	AC009411.1	2	-1		lincRNA	548	0	0	0	0	0	0
ENSG00000228563	AL133247.2	2	1		lincRNA	646	0	0	0	0	0	0
ENSG00000228590	AC007381.3	2	-1		lincRNA	2005	0	0	0	0	0	0
ENSG00000228613	AC144450.1	2	-1		antisense	786	0	0	0	0	0	0.0358484
ENSG00000228618	AC012462.3	2	1		lincRNA	391	0	0	0	0	0	0
ENSG00000228655	AC096558.1	2	-1		antisense	929	0	0	0	0	0	0.0303303
ENSG00000228799	AC113607.2	2	-1		lincRNA	759	0	0	0	0	0	0
ENSG00000228876	AC010745.2	2	1		lincRNA	839	0	0	0	0	0	0
ENSG00000228909	AC008281.1	2	-1		lincRNA	613	0	0	0	0	0	0
ENSG00000228968	AC096554.1	2	-1		lincRNA	529	0	0	0	0	0	0
ENSG00000228999	AC068490.1	2	-1		lincRNA	579	0	0	0	0	0	0
ENSG00000229056	AC020571.3	2	1		lincRNA	1503	0	0	0	0	0	0
ENSG00000229066	AC096649.3	2	1		lincRNA	1002	0	0	0	0	0	0
ENSG00000229118	AC068491.2	2	1		lincRNA	617	0	0	0	0	0	0
ENSG00000229131	AC016710.1	2	1		lincRNA	466	0	0	0	0	0	0
ENSG00000229203	AC103564.7	2	-1		lincRNA	562	0	0	0	0	0	0
ENSG00000229209	AC073987.1	2	-1		lincRNA	638	0	0	0	0	0	0
ENSG00000229224	AC105398.3	2	-1		antisense	402	0	0	0	0	0	0.0350458
ENSG00000229229	AC022201.4	2	1		antisense	577	0	0	0	0	0	0
ENSG00000229385	AC010975.1	2	-1		antisense	669	0	0	0	0	0	0
ENSG00000229395	AC013401.1	2	1		lincRNA	565	0	0	0	0	0	0
ENSG00000229434	AC017048.1	2	-1		lincRNA	495	0	0	0	0	0	0
ENSG00000229457	AC006227.1	2	-1		lincRNA	1196	0	0	0	0	0	0
ENSG00000229550	AC012445.1	2	-1		lincRNA	607	0	0	0	0	0	0
ENSG00000229740	U91324.1	2	1		lincRNA	447	0	0	0	0	0	0
ENSG00000229774	AC018866.1	2	-1		lincRNA	592	0	0	0	0	0	0
ENSG00000229779	AC016751.2	2	-1		lincRNA	306	0	0	0	0	0	0.184162
ENSG00000229805	AC011306.1	2	-1		lincRNA	712	0	0	0	0	0	0
ENSG00000230065	AC010974.3	2	1		antisense	374	0	0	0	0	0	0
ENSG00000230090	AC108025.2	2	-1		antisense	1115	0	0	0	0	0	0
ENSG00000230173	AC006196.1	2	1		lincRNA	2852	0	0	0	0	0	0
ENSG00000230385	AC012507.4	2	1		antisense	600	0	0	0	0	0	0
ENSG00000230452	AC012457.2	2	1		antisense	466	0	0	0	0	0	0.0604653
ENSG00000230515	AC092580.3	2	-1		lincRNA	469	0	0	0	0	0	0
ENSG00000230525	AC007403.2	2	1		lincRNA	824	0	0	0	0	0	0
ENSG00000230645	AC016682.1	2	1		lincRNA	368	0	0	0	0	0	0
ENSG00000230651	AC096655.2	2	-1		lincRNA	2103	0	0	0	0	0	0
ENSG00000230690	AC013402.5	2	1		lincRNA	561	0	0	0	0	0	0
ENSG00000230737	AC106870.1	2	1		antisense	691	0	0	0	0	0	0
ENSG00000230803	AC097532.2	2	-1		lincRNA	322	0	0	0	0	0	0
ENSG00000230838	AC093850.2	2	1		lincRNA	648	0	0	0	0	0	0
ENSG00000230906	AC023115.1	2	1		lincRNA	1297	0	0	0	0	0	0.0108623
ENSG00000230923	LINC00309	2	-1	long intergenic non-protein coding RNA 309 [Source:HGNC Symbol;Acc:25279]	lincRNA	3307	0	0	0	0	0	0
ENSG00000230968	AC084149.1	2	1		lincRNA	797	0	0	0	0	0	0
ENSG00000230975	AC084193.1	2	-1		lincRNA	769	0	0	0	0	0	0
ENSG00000230991	AC092625.1	2	-1		lincRNA	393	0	0	0	0	0	0
ENSG00000231024	AC092431.3	2	-1		lincRNA	420	0	0	0	0	0	0
ENSG00000231040	AC103881.1	2	1		lincRNA	806	0	0	0	0	0	0
ENSG00000231062	AC103563.9	2	-1		antisense	597	0	0	0	0	0	0
ENSG00000231083	AC011747.6	2	-1		lincRNA	565	0	0	0	0	0	0
ENSG00000231092	AC012513.6	2	1		antisense	784	0	0	0	0	0	0.0359399
ENSG00000231172	AC007099.1	2	1		lincRNA	1101	0	0	0	0	0	0
ENSG00000231189	AC013448.1	2	1		lincRNA	808	0	0	0	0	0	0
ENSG00000231200	AC068490.2	2	-1		lincRNA	636	0	0	0	0	0	0
ENSG00000231204	AC011752.1	2	1		lincRNA	1076	0	0	0	0	0	0
ENSG00000231221	AC023672.2	2	-1		lincRNA	388	0	0	0	0	0	0
ENSG00000231266	AC010745.3	2	-1		lincRNA	415	0	0	0	0	0	0
ENSG00000231334	AC104781.1	2	-1		antisense	397	0	0	0	0	0	0
ENSG00000231403	AC099344.3	2	-1		lincRNA	626	0	0	0	0	0	0.0900219
ENSG00000231420	AC113610.1	2	-1		lincRNA	564	0	0	0	0	0	0
ENSG00000231453	AC018470.4	2	1		lincRNA	3435	0	0	0	0	0	0
ENSG00000231486	AC096579.7	2	-1		lincRNA	1424	0	0	0	0	0	0
ENSG00000231505	AC108868.5	2	-1		lincRNA	554	0	0	0	0	0	0
ENSG00000231536	AC123886.2	2	1		antisense	747	0	0	0	0	0.00918207	0
ENSG00000231538	AC068542.1	2	-1		antisense	665	0	0	0	0	0	0
ENSG00000231597	AC007557.4	2	-1		antisense	583	0	0	0	0	0	0
ENSG00000231621	AC013264.2	2	1		antisense	455	0	0	0	0	0	0
ENSG00000231626	AC013402.4	2	-1		lincRNA	437	0	0	0	0	0	0
ENSG00000231682	AC097713.4	2	-1		lincRNA	538	0	0	0	0	0	0.0261867
ENSG00000231781	AC079896.1	2	-1		lincRNA	488	0	0	0	0	0	0
ENSG00000231815	AC007179.1	2	1		lincRNA	438	0	0	0	0	0	0
ENSG00000231898	AC012594.1	2	-1		antisense	3033	0	0	0	0	0.00452292	0
ENSG00000232002	AC093642.6	2	-1		lincRNA	561	0	0	0	0	0	0
ENSG00000232023	AC009410.1	2	-1		lincRNA	676	0	0	0	0	0.0608788	0
ENSG00000232044	AC073479.1	2	1		lincRNA	8200	0	0	0	0	0	0
ENSG00000232057	AC093390.1	2	1		antisense	3403	0	0	0	0	0	0
ENSG00000232084	AC104782.3	2	1		lincRNA	3370	0	0	0	0	0	0
ENSG00000232140	AC073257.1	2	-1		lincRNA	523	0	0	0	0	0	0
ENSG00000232153	AC073218.3	2	-1		lincRNA	171	0	0	0	0	0	0
ENSG00000232306	AC012485.2	2	-1		antisense	563	0	0	0	0	0	0
ENSG00000232328	AC011286.1	2	1		lincRNA	1408	0	0	0	0	0	0
ENSG00000232408	AC140481.4	2	-1		antisense	695	0	0	0	0	0	0
ENSG00000232444	AC010745.4	2	-1		lincRNA	740	0	0	0	0	0	0
ENSG00000232548	AC010744.1	2	1		lincRNA	303	0	0	0	0	0	0
ENSG00000232597	AC013727.1	2	-1		lincRNA	580	0	0	0	0	0	0
ENSG00000232604	AC010967.3	2	1		lincRNA	333	0	0	0	0	0	0
ENSG00000232688	AC007403.1	2	-1		lincRNA	397	0	0	0	0	0	0
ENSG00000232696	AC017006.2	2	-1		antisense	464	0	0	0	0	0	0
ENSG00000232740	AC062020.1	2	-1		lincRNA	584	0	0	0	0	0	0
ENSG00000232784	AC067961.1	2	1		lincRNA	574	0	0	0	0	0	0
ENSG00000232835	AC107057.1	2	-1		lincRNA	319	0	0	0	0	0	0
ENSG00000232991	AC096655.1	2	1		lincRNA	811	0	0	0	0	0	0
ENSG00000233005	AC067959.1	2	1		lincRNA	882	0	0	0	0	0	0
ENSG00000233128	AC007317.1	2	1		lincRNA	549	0	0	0	0	0	0
ENSG00000233143	AC009492.1	2	1		lincRNA	557	0	0	0	0	0.0492568	0
ENSG00000233397	AC008063.3	2	1		lincRNA	619	0	0	0	0	0	0
ENSG00000233553	AC108462.1	2	-1		antisense	850	0	0	0	0	0	0
ENSG00000233581	AC069155.1	2	1		antisense	575	0	0	0	0	0	0
ENSG00000233587	AC096570.1	2	1		lincRNA	440	0	0	0	0	0	0
ENSG00000233605	AC073628.1	2	1		lincRNA	635	0	0	0	0	0	0
ENSG00000233633	AC093326.3	2	1		lincRNA	762	0	0	0	0	0	0
ENSG00000233714	AC012506.2	2	1		lincRNA	892	0	0	0	0	0	0
ENSG00000233729	AC016909.1	2	1		antisense	1711	0	0	0	0	0	0
ENSG00000233842	AC062031.1	2	1		lincRNA	747	0	0	0	0	0	0
ENSG00000233850	AC103563.8	2	-1		antisense	478	0	0	0	0	0	0
ENSG00000233970	AC092159.3	2	-1		antisense	571	0	0	0	0	0	0
ENSG00000233978	AC016735.3	2	-1		lincRNA	569	0	0	0	0	0	0
ENSG00000234007	AC020601.1	2	-1		lincRNA	1269	0	0	0	0	0	0
ENSG00000234162	AC009505.4	2	-1		lincRNA	491	0	0	0	0	0	0
ENSG00000234169	AC092168.3	2	-1		lincRNA	562	0	0	0	0	0	0
ENSG00000234172	AC093639.1	2	1		lincRNA	473	0	0	0	0	0.0145011	0
ENSG00000234193	AC097461.4	2	-1		antisense	537	0	0	0	0	0	0
ENSG00000234207	AC096570.2	2	1		lincRNA	569	0	0	0	0	0	0
ENSG00000234255	AC012370.3	2	-1		lincRNA	2198	0	0	0	0	0	0.0128193
ENSG00000234275	AC017053.1	2	-1		lincRNA	579	0	0	0	0	0	0
ENSG00000234279	AC113618.1	2	1		lincRNA	553	0	0	0	0	0	0
ENSG00000234308	AC093381.2	2	1		lincRNA	1122	0	0	0	0	0	0
ENSG00000234362	AC104654.2	2	-1		lincRNA	898	0	0	0	0	0	0
ENSG00000234446	AC068489.1	2	1		lincRNA	261	0	0	0	0	0	0
ENSG00000234455	AC067960.1	2	-1		lincRNA	812	0	0	0	0	0	0
ENSG00000234579	AC009305.1	2	1		antisense	368	0	0	0	0	0	0
ENSG00000234595	AC013733.3	2	1		antisense	635	0	0	0	0	0	0
ENSG00000234638	AC053503.6	2	-1		antisense	224	0	0	0	0	0	0
ENSG00000234714	AC009965.2	2	1		lincRNA	570	0	0	0	0	0	0
ENSG00000234781	AC068535.4	2	-1		lincRNA	1457	0	0	0	0	0	0
ENSG00000234796	AC113607.3	2	-1		antisense	589	0	0	0	0	0	0
ENSG00000234877	AC092660.1	2	1		lincRNA	371	0	0	0	0	0	0
ENSG00000234919	AC064834.3	2	-1		lincRNA	555	0	0	0	0	0	0
ENSG00000234929	AC018685.1	2	-1		lincRNA	547	0	0	0	0	0	0
ENSG00000234938	AC012668.1	2	-1		lincRNA	503	0	0	0	0	0	0
ENSG00000234940	AC023128.1	2	-1		lincRNA	799	0	0	0	0	0	0
ENSG00000235009	AC093822.1	2	1		lincRNA	380	0	0	0	0	0	0
ENSG00000235026	AC066593.1	2	-1		antisense	995	0	0	0	0	0	0
ENSG00000235035	AC007395.3	2	1		antisense	434	0	0	0	0	0	0
ENSG00000235070	AC068138.1	2	-1		lincRNA	1134	0	0	0	0	0	0
ENSG00000235242	AC010982.2	2	-1		lincRNA	465	0	0	0	0	0	0
ENSG00000235293	AC114814.3	2	1		lincRNA	663	0	0	0	0	0	0
ENSG00000235321	AC007556.3	2	1		antisense	307	0	0	0	0	0	0
ENSG00000235337	AC114765.2	2	1		lincRNA	347	0	0	0	0	0	0
ENSG00000235403	AC114808.3	2	-1		antisense	432	0	0	0	0	0	0
ENSG00000235419	AC010149.4	2	-1		processed_transcript	692	0	0	0	0	0	0.020359
ENSG00000235435	AC064865.1	2	-1		lincRNA	348	0	0	0	0	0	0
ENSG00000235491	AC097499.1	2	1		lincRNA	668	0	0	0	0	0	0
ENSG00000235495	AC010987.5	2	-1		lincRNA	167	0	0	0	0	0	0
ENSG00000235519	AC012075.2	2	-1		lincRNA	520	0	0	0	0	0	0
ENSG00000235537	AC009411.2	2	-1		lincRNA	539	0	0	0	0	0	0
ENSG00000235576	AC092580.4	2	1		lincRNA	243	0	0	0	0	0	0
ENSG00000235584	AC008268.1	2	1		lincRNA	666	0	0	0	0	0	0
ENSG00000235610	AC013448.2	2	1		lincRNA	787	0	0	0	0	0	0
ENSG00000235665	AC007464.1	2	-1		lincRNA	2610	0	0	0	0	0	0
ENSG00000235717	AC068542.2	2	-1		antisense	624	0	0	0	0	0	0
ENSG00000235848	AC016689.1	2	-1		antisense	1581	0	0	0	0	0	0.00891108
ENSG00000235881	AC114776.3	2	-1		lincRNA	4395	0	0	0	0	0.00312128	0
ENSG00000235911	AC019055.1	2	1		lincRNA	443	0	0	0	0	0	0
ENSG00000235997	AC109642.1	2	1		lincRNA	2952	0	0	0	0	0	0.0143175
ENSG00000236049	AC104777.2	2	-1		lincRNA	2528	0	0	0	0	0	0
ENSG00000236106	AC010729.2	2	1		lincRNA	1746	0	0	0	0	0	0
ENSG00000236109	AC013402.3	2	1		lincRNA	451	0	0	0	0	0	0
ENSG00000236116	AC064853.2	2	-1		sense_intronic	540	0	0	0	0	0	0
ENSG00000236141	AC013727.2	2	-1		lincRNA	545	0	0	0	0	0	0
ENSG00000236145	AC079988.3	2	1		lincRNA	544	0	0	0	0	0	0
ENSG00000236193	AC079610.1	2	-1		lincRNA	717	0	0	0	0	0	0
ENSG00000236231	AC017048.2	2	-1		lincRNA	822	0	0	0	0	0	0.0342784
ENSG00000236289	AC130710.1	2	1		lincRNA	1330	0	0	0	0	0	0
ENSG00000236295	AC007563.1	2	-1		antisense	3135	0	0	0	0	0	0
ENSG00000236356	AC079584.2	2	1		lincRNA	464	0	0	0	0	0	0
ENSG00000236436	AC012361.1	2	1		lincRNA	1498	0	0	0	0	0	0
ENSG00000236445	LINC00608	2	1	long intergenic non-protein coding RNA 608 [Source:HGNC Symbol;Acc:27179]	lincRNA	3742	0	0	0	0	0	0
ENSG00000236451	AC067956.1	2	1		lincRNA	2062	0	0	0	0	0	0
ENSG00000236485	RP1-156L9.1	2	-1		lincRNA	840	0	0	0	0	0	0
ENSG00000236502	SIX3-AS1	2	-1	SIX3 antisense RNA 1 [Source:HGNC Symbol;Acc:40532]	antisense	1151	0	0	0	0	0	0
ENSG00000236572	AC006369.3	2	1		lincRNA	384	0	0	0	0	0	0
ENSG00000236634	AC016903.1	2	-1		lincRNA	588	0	0	0	0	0	0
ENSG00000236653	AC005235.1	2	-1		lincRNA	2966	0	0	0	0	0.00462509	0
[truncated: 11,239 more rows]
