# Supplementary material for: Influence of RNA extraction methods and library selection schemes on RNA-seq data
Source: BMC Genomics. 2014 Aug 11;15(1):675. doi: 10.1186/1471-2164-15-675 (PMC4148917; doi:10.1186/1471-2164-15-675)
Supplement: Supplementary file 5 — Additional file 5: Table S4: Splice Junctions statistics. The table lists mapping statistics of exon junction reads of protein coding genes derived from the TopHat alignment. (XLSX 58 KB) [file 12864_2014_6375_MOESM5_ESM.xlsx]

## Sheet: Sheet1
Group	All reads	Mapped reads (topHat)	Junction reads	nb of identified junctions	number of spliced genes	% junction reads	Nb of normalized junctions	Nb of normalized spliced genes
PolyA_Qiagen	210411742	190315404	20058015	196764	16627	10.5394	206777	17473.1
PolyA_Trizol	204509404	183565240	16805770	191715	16591	9.1552	208879	18076.4
RiboZ_Qiagen	231007726	183678668	17180579	192285	16344	9.35361	209371	17796.3
RiboZ_Trizol	223157836	176284832	11319972	182296	15989	6.42141	206820	18140
RiboZ_cytoplasm	214516610	177907366	18895855	190946	16353	10.6212	214658	18383.7
RiboZ_nuclear	229296298	226281650	6488799	171736	15253	2.86758	151790	13481.4
